# Supplementary material for: Extracellular signal-regulated kinases associate with and phosphorylate DHPS to promote cell proliferation
Source: Oncogenesis. 2020 Sep 28;9(9):85. doi: 10.1038/s41389-020-00271-1 (PMC7522278; doi:10.1038/s41389-020-00271-1)
Supplement: Supplementary file 2 — Supplementary Table 1 [file 41389_2020_271_MOESM2_ESM.xlsx]

## Sheet: N-ERK2
Accession	Description	Score	Coverage	# Proteins	# Unique Peptides	# Peptides	# PSMs	Area	# AAs	MW [kDa]	calc. pI
P28482	Mitogen-activated protein kinase 1 OS=Homo sapiens GN=MAPK1 PE=1 SV=3 - [MK01_HUMAN]	16983.5	0.6444	11	26	36	839	22070000000	360	41.4	6.98
P27361	Mitogen-activated protein kinase 3 OS=Homo sapiens GN=MAPK3 PE=1 SV=4 - [MK03_HUMAN]	4012.23	0.2639	11	1	11	218	7967000000	379	43.1	6.74
Q13164	Mitogen-activated protein kinase 7 OS=Homo sapiens GN=MAPK7 PE=1 SV=2 - [MK07_HUMAN]	1468.62	0.2966	3	29	29	151	115200000	816	88.3	5.88
P04264	Keratin, type II cytoskeletal 1 OS=Homo sapiens GN=KRT1 PE=1 SV=6 - [K2C1_HUMAN]	3208.62	0.5683	1	40	45	136	753200000	644	66	8.12
P10809	60 kDa heat shock protein, mitochondrial OS=Homo sapiens GN=HSPD1 PE=1 SV=2 - [CH60_HUMAN]	2631.19	0.6527	1	42	42	118	360700000	573	61	5.87
P11142	Heat shock cognate 71 kDa protein OS=Homo sapiens GN=HSPA8 PE=1 SV=1 - [HSP7C_HUMAN]	2552.68	0.4427	2	26	33	115	563100000	646	70.9	5.52
P0DMV8	Heat shock 70 kDa protein 1A OS=Homo sapiens GN=HSPA1A PE=1 SV=1 - [HS71A_HUMAN]	2446.11	0.532	2	23	39	115	473600000	641	70	5.66
Q9NR30	Nucleolar RNA helicase 2 OS=Homo sapiens GN=DDX21 PE=1 SV=5 - [DDX21_HUMAN]	1326.54	0.4483	2	38	41	99	216500000	783	87.3	9.28
P07437	Tubulin beta chain OS=Homo sapiens GN=TUBB PE=1 SV=2 - [TBB5_HUMAN]	2199.33	0.5631	3	5	23	99	205700000	444	49.6	4.89
P68371	Tubulin beta-4B chain OS=Homo sapiens GN=TUBB4B PE=1 SV=1 - [TBB4B_HUMAN]	1860.27	0.5618	5	5	23	88	175000000	445	49.8	4.89
P11021	78 kDa glucose-regulated protein OS=Homo sapiens GN=HSPA5 PE=1 SV=2 - [GRP78_HUMAN]	1767.52	0.5046	2	36	37	87	142800000	654	72.3	5.16
Q13085	Acetyl-CoA carboxylase 1 OS=Homo sapiens GN=ACACA PE=1 SV=2 - [ACACA_HUMAN]	899.55	0.269	2	55	55	84	39700000	2346	265.4	6.37
P13489	Ribonuclease inhibitor OS=Homo sapiens GN=RNH1 PE=1 SV=2 - [RINI_HUMAN]	2288.75	0.4403	1	22	22	81	1279000000	461	49.9	4.82
P36578	60S ribosomal protein L4 OS=Homo sapiens GN=RPL4 PE=1 SV=5 - [RL4_HUMAN]	1177.46	0.6159	1	30	30	80	307500000	427	47.7	11.06
Q00839	Heterogeneous nuclear ribonucleoprotein U OS=Homo sapiens GN=HNRNPU PE=1 SV=6 - [HNRPU_HUMAN]	1533.57	0.3527	1	37	37	79	244500000	825	90.5	6
P08238	Heat shock protein HSP 90-beta OS=Homo sapiens GN=HSP90AB1 PE=1 SV=4 - [HS90B_HUMAN]	1693.56	0.3508	5	16	28	78	246500000	724	83.2	5.03
Q15418	Ribosomal protein S6 kinase alpha-1 OS=Homo sapiens GN=RPS6KA1 PE=1 SV=2 - [KS6A1_HUMAN]	1135.8	0.5211	9	22	32	78	99410000	735	82.7	7.83
P35908	Keratin, type II cytoskeletal 2 epidermal OS=Homo sapiens GN=KRT2 PE=1 SV=2 - [K22E_HUMAN]	1631.72	0.5039	7	27	34	74	412400000	639	65.4	8
P60709	Actin, cytoplasmic 1 OS=Homo sapiens GN=ACTB PE=1 SV=1 - [ACTB_HUMAN]	1587.74	0.5813	3	7	24	73	588000000	375	41.7	5.48
P07900	Heat shock protein HSP 90-alpha OS=Homo sapiens GN=HSP90AA1 PE=1 SV=5 - [HS90A_HUMAN]	1414.39	0.3402	5	16	26	72	236100000	732	84.6	5.02
Q71U36	Tubulin alpha-1A chain OS=Homo sapiens GN=TUBA1A PE=1 SV=1 - [TBA1A_HUMAN]	1658.6	0.3836	7	1	15	68	272700000	451	50.1	5.06
P68363	Tubulin alpha-1B chain OS=Homo sapiens GN=TUBA1B PE=1 SV=1 - [TBA1B_HUMAN]	1658.04	0.3836	4	1	15	68	272700000	451	50.1	5.06
P13645	Keratin, type I cytoskeletal 10 OS=Homo sapiens GN=KRT10 PE=1 SV=6 - [K1C10_HUMAN]	1535.4	0.4435	14	24	29	64	331000000	584	58.8	5.21
P35527	Keratin, type I cytoskeletal 9 OS=Homo sapiens GN=KRT9 PE=1 SV=3 - [K1C9_HUMAN]	1604.79	0.4831	1	23	24	63	279000000	623	62	5.24
P51812	Ribosomal protein S6 kinase alpha-3 OS=Homo sapiens GN=RPS6KA3 PE=1 SV=1 - [KS6A3_HUMAN]	990.53	0.3784	9	14	25	63	100700000	740	83.7	6.89
P52272	Heterogeneous nuclear ribonucleoprotein M OS=Homo sapiens GN=HNRNPM PE=1 SV=3 - [HNRPM_HUMAN]	888.7	0.5027	1	35	35	58	81590000	730	77.5	8.7
P38646	Stress-70 protein, mitochondrial OS=Homo sapiens GN=HSPA9 PE=1 SV=2 - [GRP75_HUMAN]	1201.14	0.3947	1	26	27	58	127000000	679	73.6	6.16
P39023	60S ribosomal protein L3 OS=Homo sapiens GN=RPL3 PE=1 SV=2 - [RL3_HUMAN]	854.55	0.5236	2	30	30	58	221600000	403	46.1	10.18
P19338	Nucleolin OS=Homo sapiens GN=NCL PE=1 SV=3 - [NUCL_HUMAN]	1344.54	0.362	1	31	31	57	78960000	710	76.6	4.7
P13639	Elongation factor 2 OS=Homo sapiens GN=EEF2 PE=1 SV=4 - [EF2_HUMAN]	866.21	0.3776	1	28	29	56	142000000	858	95.3	6.83
P62701	40S ribosomal protein S4, X isoform OS=Homo sapiens GN=RPS4X PE=1 SV=2 - [RS4X_HUMAN]	570.8	0.597	3	20	20	53	191400000	263	29.6	10.15
P49366	Deoxyhypusine synthase OS=Homo sapiens GN=DHPS PE=1 SV=1 - [DHYS_HUMAN]	1092.23	0.4905	1	16	16	53	283800000	369	40.9	5.36
P08670	Vimentin OS=Homo sapiens GN=VIM PE=1 SV=4 - [VIME_HUMAN]	836.93	0.5451	13	25	26	52	113400000	466	53.6	5.12
P68104	Elongation factor 1-alpha 1 OS=Homo sapiens GN=EEF1A1 PE=1 SV=1 - [EF1A1_HUMAN]	998.58	0.3658	2	9	17	51	636000000	462	50.1	9.01
P61247	40S ribosomal protein S3a OS=Homo sapiens GN=RPS3A PE=1 SV=2 - [RS3A_HUMAN]	847.82	0.6553	1	23	23	51	195100000	264	29.9	9.73
P34931	Heat shock 70 kDa protein 1-like OS=Homo sapiens GN=HSPA1L PE=1 SV=2 - [HS71L_HUMAN]	912.55	0.2387	1	1	17	50	462500000	641	70.3	6.02
P23396	40S ribosomal protein S3 OS=Homo sapiens GN=RPS3 PE=1 SV=2 - [RS3_HUMAN]	781.87	0.7737	1	23	23	50	131400000	243	26.7	9.66
P05141	ADP/ATP translocase 2 OS=Homo sapiens GN=SLC25A5 PE=1 SV=7 - [ADT2_HUMAN]	718.22	0.5101	2	7	18	48	217300000	298	32.8	9.69
P06733	Alpha-enolase OS=Homo sapiens GN=ENO1 PE=1 SV=2 - [ENOA_HUMAN]	799.04	0.5092	3	25	25	47	135100000	434	47.1	7.39
Q08211	ATP-dependent RNA helicase A OS=Homo sapiens GN=DHX9 PE=1 SV=4 - [DHX9_HUMAN]	824.57	0.278	1	34	34	46	45880000	1270	140.9	6.84
P04075	Fructose-bisphosphate aldolase A OS=Homo sapiens GN=ALDOA PE=1 SV=2 - [ALDOA_HUMAN]	596.06	0.5137	2	16	18	44	58320000	364	39.4	8.09
P06576	ATP synthase subunit beta, mitochondrial OS=Homo sapiens GN=ATP5B PE=1 SV=3 - [ATPB_HUMAN]	861.01	0.4026	1	15	15	43	53940000	529	56.5	5.4
P62424	60S ribosomal protein L7a OS=Homo sapiens GN=RPL7A PE=1 SV=2 - [RL7A_HUMAN]	629.44	0.485	1	19	19	42	223500000	266	30	10.61
P14618	Pyruvate kinase PKM OS=Homo sapiens GN=PKM PE=1 SV=4 - [KPYM_HUMAN]	628.94	0.484	2	25	25	42	59680000	531	57.9	7.84
P63267	Actin, gamma-enteric smooth muscle OS=Homo sapiens GN=ACTG2 PE=1 SV=1 - [ACTH_HUMAN]	756.67	0.3191	4	1	17	41	440100000	376	41.8	5.48
P13647	Keratin, type II cytoskeletal 5 OS=Homo sapiens GN=KRT5 PE=1 SV=3 - [K2C5_HUMAN]	595.47	0.339	6	13	23	40	195200000	590	62.3	7.74
P17844	Probable ATP-dependent RNA helicase DDX5 OS=Homo sapiens GN=DDX5 PE=1 SV=1 - [DDX5_HUMAN]	419.41	0.4104	1	18	23	40	71330000	614	69.1	8.92
O00571	ATP-dependent RNA helicase DDX3X OS=Homo sapiens GN=DDX3X PE=1 SV=3 - [DDX3X_HUMAN]	673.74	0.3353	3	24	24	39	31720000	662	73.2	7.18
P04406	Glyceraldehyde-3-phosphate dehydrogenase OS=Homo sapiens GN=GAPDH PE=1 SV=3 - [G3P_HUMAN]	667.84	0.5522	2	17	17	37	146000000	335	36	8.46
P49327	Fatty acid synthase OS=Homo sapiens GN=FASN PE=1 SV=3 - [FAS_HUMAN]	345.36	0.1462	1	29	30	37	20650000	2511	273.3	6.44
P06748	Nucleophosmin OS=Homo sapiens GN=NPM1 PE=1 SV=2 - [NPM_HUMAN]	563.66	0.4456	1	15	15	37	187500000	294	32.6	4.78
P25705	ATP synthase subunit alpha, mitochondrial OS=Homo sapiens GN=ATP5A1 PE=1 SV=1 - [ATPA_HUMAN]	930.8	0.3544	1	18	18	36	65470000	553	59.7	9.13
P46777	60S ribosomal protein L5 OS=Homo sapiens GN=RPL5 PE=1 SV=3 - [RL5_HUMAN]	518.42	0.4242	1	16	16	35	72580000	297	34.3	9.72
P12236	ADP/ATP translocase 3 OS=Homo sapiens GN=SLC25A6 PE=1 SV=4 - [ADT3_HUMAN]	465.07	0.3691	3	2	13	34	216200000	298	32.8	9.74
P62241	40S ribosomal protein S8 OS=Homo sapiens GN=RPS8 PE=1 SV=2 - [RS8_HUMAN]	842.12	0.524	1	13	13	34	187000000	208	24.2	10.32
Q92841	Probable ATP-dependent RNA helicase DDX17 OS=Homo sapiens GN=DDX17 PE=1 SV=2 - [DDX17_HUMAN]	480.36	0.3059	1	17	22	33	55300000	729	80.2	8.27
P62753	40S ribosomal protein S6 OS=Homo sapiens GN=RPS6 PE=1 SV=1 - [RS6_HUMAN]	838.01	0.4056	1	13	13	33	121500000	249	28.7	10.84
O76021	Ribosomal L1 domain-containing protein 1 OS=Homo sapiens GN=RSL1D1 PE=1 SV=3 - [RL1D1_HUMAN]	390.51	0.2857	1	20	20	32	48930000	490	54.9	10.13
P31943	Heterogeneous nuclear ribonucleoprotein H OS=Homo sapiens GN=HNRNPH1 PE=1 SV=4 - [HNRH1_HUMAN]	597.95	0.3563	1	7	12	30	142300000	449	49.2	6.3
P62906	60S ribosomal protein L10a OS=Homo sapiens GN=RPL10A PE=1 SV=2 - [RL10A_HUMAN]	414.2	0.3917	1	12	12	30	110500000	217	24.8	9.94
Q9BUF5	Tubulin beta-6 chain OS=Homo sapiens GN=TUBB6 PE=1 SV=1 - [TBB6_HUMAN]	683.55	0.1637	2	1	8	29	157400000	446	49.8	4.88
Q9Y230	RuvB-like 2 OS=Homo sapiens GN=RUVBL2 PE=1 SV=3 - [RUVB2_HUMAN]	511.2	0.3909	1	15	15	29	33610000	463	51.1	5.64
P26641	Elongation factor 1-gamma OS=Homo sapiens GN=EEF1G PE=1 SV=3 - [EF1G_HUMAN]	453.39	0.2975	1	13	13	29	61600000	437	50.1	6.67
Q15349	Ribosomal protein S6 kinase alpha-2 OS=Homo sapiens GN=RPS6KA2 PE=1 SV=2 - [KS6A2_HUMAN]	369.61	0.1364	7	3	9	28	90330000	733	83.2	8.68
Q9Y265	RuvB-like 1 OS=Homo sapiens GN=RUVBL1 PE=1 SV=1 - [RUVB1_HUMAN]	430.72	0.4167	1	15	15	28	49250000	456	50.2	6.42
P50991	T-complex protein 1 subunit delta OS=Homo sapiens GN=CCT4 PE=1 SV=4 - [TCPD_HUMAN]	391.4	0.3785	1	19	20	28	31590000	539	57.9	7.83
Q02878	60S ribosomal protein L6 OS=Homo sapiens GN=RPL6 PE=1 SV=3 - [RL6_HUMAN]	369.98	0.3403	1	13	13	27	226300000	288	32.7	10.58
P46781	40S ribosomal protein S9 OS=Homo sapiens GN=RPS9 PE=1 SV=3 - [RS9_HUMAN]	184.87	0.4742	1	15	15	27	92070000	194	22.6	10.65
P04259	Keratin, type II cytoskeletal 6B OS=Homo sapiens GN=KRT6B PE=1 SV=5 - [K2C6B_HUMAN]	500.14	0.1773	7	1	12	27	225500000	564	60	8
Q05639	Elongation factor 1-alpha 2 OS=Homo sapiens GN=EEF1A2 PE=1 SV=1 - [EF1A2_HUMAN]	539.94	0.1814	1	1	9	27	549000000	463	50.4	9.03
P49368	T-complex protein 1 subunit gamma OS=Homo sapiens GN=CCT3 PE=1 SV=4 - [TCPG_HUMAN]	466.4	0.455	2	18	18	27	29870000	545	60.5	6.49
Q9UJZ1	Stomatin-like protein 2, mitochondrial OS=Homo sapiens GN=STOML2 PE=1 SV=1 - [STML2_HUMAN]	359.55	0.4663	1	13	13	27	46810000	356	38.5	7.39
P07910	Heterogeneous nuclear ribonucleoproteins C1/C2 OS=Homo sapiens GN=HNRNPC PE=1 SV=4 - [HNRPC_HUMAN]	465.16	0.3137	4	12	12	26	208700000	306	33.6	5.08
P60842	Eukaryotic initiation factor 4A-I OS=Homo sapiens GN=EIF4A1 PE=1 SV=1 - [IF4A1_HUMAN]	501.62	0.3473	1	6	13	25	59170000	406	46.1	5.48
P18124	60S ribosomal protein L7 OS=Homo sapiens GN=RPL7 PE=1 SV=1 - [RL7_HUMAN]	349.38	0.4758	1	15	15	24	136400000	248	29.2	10.65
P23527	Histone H2B type 1-O OS=Homo sapiens GN=HIST1H2BO PE=1 SV=3 - [H2B1O_HUMAN]	451.52	0.4841	8	2	7	24	372100000	126	13.9	10.32
P58876	Histone H2B type 1-D OS=Homo sapiens GN=HIST1H2BD PE=1 SV=2 - [H2B1D_HUMAN]	476.8	0.4841	10	2	7	24	372100000	126	13.9	10.32
P05023	Sodium/potassium-transporting ATPase subunit alpha-1 OS=Homo sapiens GN=ATP1A1 PE=1 SV=1 - [AT1A1_HUMAN]	449.62	0.1896	6	18	18	24	50730000	1023	112.8	5.49
Q9Y3I0	tRNA-splicing ligase RtcB homolog OS=Homo sapiens GN=RTCB PE=1 SV=1 - [RTCB_HUMAN]	326.27	0.3683	1	13	13	24	53000000	505	55.2	7.23
P40926	Malate dehydrogenase, mitochondrial OS=Homo sapiens GN=MDH2 PE=1 SV=3 - [MDHM_HUMAN]	239.33	0.355	1	10	10	24	33270000	338	35.5	8.68
P11940	Polyadenylate-binding protein 1 OS=Homo sapiens GN=PABPC1 PE=1 SV=2 - [PABP1_HUMAN]	367.39	0.2311	4	10	13	23	43300000	636	70.6	9.5
P22314	Ubiquitin-like modifier-activating enzyme 1 OS=Homo sapiens GN=UBA1 PE=1 SV=3 - [UBA1_HUMAN]	457.65	0.1314	1	10	10	23	20590000	1058	117.8	5.76
Q562R1	Beta-actin-like protein 2 OS=Homo sapiens GN=ACTBL2 PE=1 SV=2 - [ACTBL_HUMAN]	406.94	0.1676	1	1	8	23	255700000	376	42	5.59
P16403	Histone H1.2 OS=Homo sapiens GN=HIST1H1C PE=1 SV=2 - [H12_HUMAN]	603.39	0.3286	5	3	13	23	146400000	213	21.4	10.93
P61978	Heterogeneous nuclear ribonucleoprotein K OS=Homo sapiens GN=HNRNPK PE=1 SV=1 - [HNRPK_HUMAN]	469.88	0.3175	1	13	13	23	56520000	463	50.9	5.54
P15880	40S ribosomal protein S2 OS=Homo sapiens GN=RPS2 PE=1 SV=2 - [RS2_HUMAN]	275.19	0.3242	1	11	11	22	139400000	293	31.3	10.24
P55795	Heterogeneous nuclear ribonucleoprotein H2 OS=Homo sapiens GN=HNRNPH2 PE=1 SV=1 - [HNRH2_HUMAN]	470.71	0.2027	1	2	7	22	142300000	449	49.2	6.3
O43390	Heterogeneous nuclear ribonucleoprotein R OS=Homo sapiens GN=HNRNPR PE=1 SV=1 - [HNRPR_HUMAN]	507.55	0.1896	1	6	12	22	49120000	633	70.9	8.13
P62917	60S ribosomal protein L8 OS=Homo sapiens GN=RPL8 PE=1 SV=2 - [RL8_HUMAN]	251.34	0.2996	1	11	11	22	89230000	257	28	11.03
P02533	Keratin, type I cytoskeletal 14 OS=Homo sapiens GN=KRT14 PE=1 SV=4 - [K1C14_HUMAN]	574.32	0.3093	15	6	14	22	297900000	472	51.5	5.16
P38159	RNA-binding motif protein, X chromosome OS=Homo sapiens GN=RBMX PE=1 SV=3 - [RBMX_HUMAN]	282.55	0.3197	4	14	14	21	35500000	391	42.3	10.05
P48643	T-complex protein 1 subunit epsilon OS=Homo sapiens GN=CCT5 PE=1 SV=1 - [TCPE_HUMAN]	186.7	0.2514	1	12	13	21	19780000	541	59.6	5.66
Q9UG63	ATP-binding cassette sub-family F member 2 OS=Homo sapiens GN=ABCF2 PE=1 SV=2 - [ABCF2_HUMAN]	154.4	0.2151	1	13	13	21	20450000	623	71.2	7.37
P05388	60S acidic ribosomal protein P0 OS=Homo sapiens GN=RPLP0 PE=1 SV=1 - [RLA0_HUMAN]	390.86	0.3912	2	8	8	21	172800000	317	34.3	5.97
P62249	40S ribosomal protein S16 OS=Homo sapiens GN=RPS16 PE=1 SV=2 - [RS16_HUMAN]	443.86	0.4932	1	9	9	20	56170000	146	16.4	10.21
P10412	Histone H1.4 OS=Homo sapiens GN=HIST1H1E PE=1 SV=2 - [H14_HUMAN]	548.57	0.3196	5	2	12	20	146400000	219	21.9	11.03
Q6S8J3	POTE ankyrin domain family member E OS=Homo sapiens GN=POTEE PE=1 SV=3 - [POTEE_HUMAN]	612.58	0.0698	5	1	6	20	405800000	1075	121.3	6.2
P14625	Endoplasmin OS=Homo sapiens GN=HSP90B1 PE=1 SV=1 - [ENPL_HUMAN]	624	0.1519	2	9	11	20	59150000	803	92.4	4.84
P09651	Heterogeneous nuclear ribonucleoprotein A1 OS=Homo sapiens GN=HNRNPA1 PE=1 SV=5 - [ROA1_HUMAN]	514.9	0.3226	2	12	12	20	49130000	372	38.7	9.13
P78371	T-complex protein 1 subunit beta OS=Homo sapiens GN=CCT2 PE=1 SV=4 - [TCPB_HUMAN]	375.76	0.3383	1	13	13	20	31670000	535	57.5	6.46
Q9HCC0	Methylcrotonoyl-CoA carboxylase beta chain, mitochondrial OS=Homo sapiens GN=MCCC2 PE=1 SV=1 - [MCCB_HUMAN]	269.57	0.3375	1	16	16	20	18210000	563	61.3	7.68
P17987	T-complex protein 1 subunit alpha OS=Homo sapiens GN=TCP1 PE=1 SV=1 - [TCPA_HUMAN]	375.2	0.2428	1	12	12	19	31380000	556	60.3	6.11
P18621	60S ribosomal protein L17 OS=Homo sapiens GN=RPL17 PE=1 SV=3 - [RL17_HUMAN]	150.11	0.4185	1	8	9	19	33630000	184	21.4	10.17
P00558	Phosphoglycerate kinase 1 OS=Homo sapiens GN=PGK1 PE=1 SV=3 - [PGK1_HUMAN]	299.86	0.3285	2	12	12	19	23700000	417	44.6	8.1
P62277	40S ribosomal protein S13 OS=Homo sapiens GN=RPS13 PE=1 SV=2 - [RS13_HUMAN]	317.18	0.4901	1	8	8	19	59660000	151	17.2	10.54
Q9NVI7	ATPase family AAA domain-containing protein 3A OS=Homo sapiens GN=ATAD3A PE=1 SV=2 - [ATD3A_HUMAN]	256.18	0.2287	1	5	16	18	19520000	634	71.3	8.98
P22626	Heterogeneous nuclear ribonucleoproteins A2/B1 OS=Homo sapiens GN=HNRNPA2B1 PE=1 SV=2 - [ROA2_HUMAN]	255.99	0.4136	1	13	13	18	74440000	353	37.4	8.95
Q14240	Eukaryotic initiation factor 4A-II OS=Homo sapiens GN=EIF4A2 PE=1 SV=2 - [IF4A2_HUMAN]	392.42	0.2236	1	1	8	18	50940000	407	46.4	5.48
P08865	40S ribosomal protein SA OS=Homo sapiens GN=RPSA PE=1 SV=4 - [RSSA_HUMAN]	459.47	0.4576	1	9	9	18	93390000	295	32.8	4.87
P07195	L-lactate dehydrogenase B chain OS=Homo sapiens GN=LDHB PE=1 SV=2 - [LDHB_HUMAN]	419.46	0.3473	3	10	11	18	94200000	334	36.6	6.05
P26373	60S ribosomal protein L13 OS=Homo sapiens GN=RPL13 PE=1 SV=4 - [RL13_HUMAN]	353.44	0.436	1	12	12	18	125600000	211	24.2	11.65
P12277	Creatine kinase B-type OS=Homo sapiens GN=CKB PE=1 SV=1 - [KCRB_HUMAN]	375.24	0.4383	1	10	10	18	57770000	381	42.6	5.59
Q06830	Peroxiredoxin-1 OS=Homo sapiens GN=PRDX1 PE=1 SV=1 - [PRDX1_HUMAN]	288.21	0.4724	1	7	11	18	79580000	199	22.1	8.13
P27635	60S ribosomal protein L10 OS=Homo sapiens GN=RPL10 PE=1 SV=4 - [RL10_HUMAN]	391.57	0.4439	2	9	9	18	101100000	214	24.6	10.08
O43143	Pre-mRNA-splicing factor ATP-dependent RNA helicase DHX15 OS=Homo sapiens GN=DHX15 PE=1 SV=2 - [DHX15_HUMAN]	239.38	0.1472	2	9	10	17	19410000	795	90.9	7.46
Q92499	ATP-dependent RNA helicase DDX1 OS=Homo sapiens GN=DDX1 PE=1 SV=2 - [DDX1_HUMAN]	202.14	0.1878	1	14	14	17	42590000	740	82.4	7.23
P11498	Pyruvate carboxylase, mitochondrial OS=Homo sapiens GN=PC PE=1 SV=2 - [PYC_HUMAN]	184.24	0.146	1	14	14	17	12680000	1178	129.6	6.84
P62280	40S ribosomal protein S11 OS=Homo sapiens GN=RPS11 PE=1 SV=3 - [RS11_HUMAN]	173.4	0.5443	1	9	9	17	46900000	158	18.4	10.3
Q00610	Clathrin heavy chain 1 OS=Homo sapiens GN=CLTC PE=1 SV=5 - [CLH1_HUMAN]	229.5	0.1063	2	15	15	17	13510000	1675	191.5	5.69
P62826	GTP-binding nuclear protein Ran OS=Homo sapiens GN=RAN PE=1 SV=3 - [RAN_HUMAN]	221.84	0.3611	1	10	10	17	94030000	216	24.4	7.49
P04843	Dolichyl-diphosphooligosaccharide--protein glycosyltransferase subunit 1 OS=Homo sapiens GN=RPN1 PE=1 SV=1 - [RPN1_HUMAN]	223.81	0.2339	1	13	13	17	20930000	607	68.5	6.38
P49411	Elongation factor Tu, mitochondrial OS=Homo sapiens GN=TUFM PE=1 SV=2 - [EFTU_HUMAN]	407.11	0.2876	1	10	10	17	59930000	452	49.5	7.61
P09874	Poly [ADP-ribose] polymerase 1 OS=Homo sapiens GN=PARP1 PE=1 SV=4 - [PARP1_HUMAN]	215.28	0.1489	1	12	12	16	15050000	1014	113	8.88
P08779	Keratin, type I cytoskeletal 16 OS=Homo sapiens GN=KRT16 PE=1 SV=4 - [K1C16_HUMAN]	389.87	0.1395	14	1	9	16	297900000	473	51.2	5.05
P52597	Heterogeneous nuclear ribonucleoprotein F OS=Homo sapiens GN=HNRNPF PE=1 SV=3 - [HNRPF_HUMAN]	382.19	0.2554	1	7	8	16	89300000	415	45.6	5.58
O75643	U5 small nuclear ribonucleoprotein 200 kDa helicase OS=Homo sapiens GN=SNRNP200 PE=1 SV=2 - [U520_HUMAN]	176.56	0.0777	1	14	14	16	12340000	2136	244.4	6.06
O60506	Heterogeneous nuclear ribonucleoprotein Q OS=Homo sapiens GN=SYNCRIP PE=1 SV=2 - [HNRPQ_HUMAN]	324.75	0.1429	1	4	10	16	49260000	623	69.6	8.59
Q15029	116 kDa U5 small nuclear ribonucleoprotein component OS=Homo sapiens GN=EFTUD2 PE=1 SV=1 - [U5S1_HUMAN]	155.68	0.143	1	11	12	16	63080000	972	109.4	5
Q9BZE4	Nucleolar GTP-binding protein 1 OS=Homo sapiens GN=GTPBP4 PE=1 SV=3 - [NOG1_HUMAN]	209	0.1814	1	13	13	16	16410000	634	73.9	9.5
Q99832	T-complex protein 1 subunit eta OS=Homo sapiens GN=CCT7 PE=1 SV=2 - [TCPH_HUMAN]	199.14	0.2247	1	11	11	16	22690000	543	59.3	7.65
P62805	Histone H4 OS=Homo sapiens GN=HIST1H4A PE=1 SV=2 - [H4_HUMAN]	384.2	0.5243	1	7	7	16	103800000	103	11.4	11.36
P54886	Delta-1-pyrroline-5-carboxylate synthase OS=Homo sapiens GN=ALDH18A1 PE=1 SV=2 - [P5CS_HUMAN]	209.88	0.1723	1	11	11	16	19180000	795	87.2	7.12
Q9NZI8	Insulin-like growth factor 2 mRNA-binding protein 1 OS=Homo sapiens GN=IGF2BP1 PE=1 SV=2 - [IF2B1_HUMAN]	370.63	0.1976	3	10	10	16	25330000	577	63.4	9.2
P50914	60S ribosomal protein L14 OS=Homo sapiens GN=RPL14 PE=1 SV=4 - [RL14_HUMAN]	436.87	0.3721	1	8	8	16	83940000	215	23.4	10.93
P40429	60S ribosomal protein L13a OS=Homo sapiens GN=RPL13A PE=1 SV=2 - [RL13A_HUMAN]	208.55	0.3054	2	7	7	15	45960000	203	23.6	10.93
Q5T9A4	ATPase family AAA domain-containing protein 3B OS=Homo sapiens GN=ATAD3B PE=1 SV=1 - [ATD3B_HUMAN]	179.42	0.1883	1	2	13	15	20110000	648	72.5	9.2
Q02543	60S ribosomal protein L18a OS=Homo sapiens GN=RPL18A PE=1 SV=2 - [RL18A_HUMAN]	242.07	0.392	1	8	8	15	24510000	176	20.7	10.71
Q9UJS0	Calcium-binding mitochondrial carrier protein Aralar2 OS=Homo sapiens GN=SLC25A13 PE=1 SV=2 - [CMC2_HUMAN]	104.55	0.2311	2	12	12	15	9082000	675	74.1	8.62
O95678	Keratin, type II cytoskeletal 75 OS=Homo sapiens GN=KRT75 PE=1 SV=2 - [K2C75_HUMAN]	295.12	0.1289	6	2	8	15	195200000	551	59.5	7.74
P55072	Transitional endoplasmic reticulum ATPase OS=Homo sapiens GN=VCP PE=1 SV=4 - [TERA_HUMAN]	169.85	0.1687	2	13	13	15	38490000	806	89.3	5.26
P27708	CAD protein OS=Homo sapiens GN=CAD PE=1 SV=3 - [PYR1_HUMAN]	166.39	0.0503	1	11	11	15	15980000	2225	242.8	6.46
Q12905	Interleukin enhancer-binding factor 2 OS=Homo sapiens GN=ILF2 PE=1 SV=2 - [ILF2_HUMAN]	215.96	0.2615	1	9	9	15	19630000	390	43	5.26
P30101	Protein disulfide-isomerase A3 OS=Homo sapiens GN=PDIA3 PE=1 SV=4 - [PDIA3_HUMAN]	233.87	0.2356	1	10	10	15	18900000	505	56.7	6.35
O43175	D-3-phosphoglycerate dehydrogenase OS=Homo sapiens GN=PHGDH PE=1 SV=4 - [SERA_HUMAN]	275.08	0.1895	1	10	10	15	38750000	533	56.6	6.71
Q99623	Prohibitin-2 OS=Homo sapiens GN=PHB2 PE=1 SV=2 - [PHB2_HUMAN]	214.44	0.3813	1	9	9	15	16060000	299	33.3	9.83
P62269	40S ribosomal protein S18 OS=Homo sapiens GN=RPS18 PE=1 SV=3 - [RS18_HUMAN]	309.48	0.5329	1	10	10	15	32780000	152	17.7	10.99
P83731	60S ribosomal protein L24 OS=Homo sapiens GN=RPL24 PE=1 SV=1 - [RL24_HUMAN]	311.05	0.4459	1	8	8	15	80580000	157	17.8	11.25
Q00325	Phosphate carrier protein, mitochondrial OS=Homo sapiens GN=SLC25A3 PE=1 SV=2 - [MPCP_HUMAN]	221.56	0.1906	1	8	8	15	54220000	362	40.1	9.38
P46087	Probable 28S rRNA (cytosine(4447)-C(5))-methyltransferase OS=Homo sapiens GN=NOP2 PE=1 SV=2 - [NOP2_HUMAN]	237.75	0.17	1	12	12	14	17750000	812	89.2	9.23
P13010	X-ray repair cross-complementing protein 5 OS=Homo sapiens GN=XRCC5 PE=1 SV=3 - [XRCC5_HUMAN]	132.17	0.1503	1	11	11	14	21970000	732	82.7	5.81
Q7L2E3	Putative ATP-dependent RNA helicase DHX30 OS=Homo sapiens GN=DHX30 PE=1 SV=1 - [DHX30_HUMAN]	148.07	0.1307	1	13	13	14	11140000	1194	133.9	8.78
Q14152	Eukaryotic translation initiation factor 3 subunit A OS=Homo sapiens GN=EIF3A PE=1 SV=1 - [EIF3A_HUMAN]	114.48	0.0702	1	10	10	14	10320000	1382	166.5	6.79
O95831	Apoptosis-inducing factor 1, mitochondrial OS=Homo sapiens GN=AIFM1 PE=1 SV=1 - [AIFM1_HUMAN]	92.45	0.2561	1	12	12	14	23340000	613	66.9	8.95
Q9UJV9	Probable ATP-dependent RNA helicase DDX41 OS=Homo sapiens GN=DDX41 PE=1 SV=2 - [DDX41_HUMAN]	135.88	0.1994	1	11	11	14	11450000	622	69.8	6.84
P29401	Transketolase OS=Homo sapiens GN=TKT PE=1 SV=3 - [TKT_HUMAN]	211.17	0.1525	1	8	8	14	19850000	623	67.8	7.66
Q9UBE8	Serine/threonine-protein kinase NLK OS=Homo sapiens GN=NLK PE=1 SV=2 - [NLK_HUMAN]	187.5	0.0323	9	1	2	14	3930000000	527	58.2	8.13
P50990	T-complex protein 1 subunit theta OS=Homo sapiens GN=CCT8 PE=1 SV=4 - [TCPQ_HUMAN]	228.67	0.2847	1	13	13	14	35240000	548	59.6	5.6
P12268	Inosine-5'-monophosphate dehydrogenase 2 OS=Homo sapiens GN=IMPDH2 PE=1 SV=2 - [IMDH2_HUMAN]	150.24	0.2977	2	11	11	14	18880000	514	55.8	6.9
Q07020	60S ribosomal protein L18 OS=Homo sapiens GN=RPL18 PE=1 SV=2 - [RL18_HUMAN]	432.1	0.2872	1	6	6	14	68140000	188	21.6	11.72
P00338	L-lactate dehydrogenase A chain OS=Homo sapiens GN=LDHA PE=1 SV=2 - [LDHA_HUMAN]	297.07	0.253	3	7	8	14	70260000	332	36.7	8.27
P12956	X-ray repair cross-complementing protein 6 OS=Homo sapiens GN=XRCC6 PE=1 SV=2 - [XRCC6_HUMAN]	140.1	0.202	1	10	10	13	13380000	609	69.8	6.64
O60264	SWI/SNF-related matrix-associated actin-dependent regulator of chromatin subfamily A member 5 OS=Homo sapiens GN=SMARCA5 PE=1 SV=1 - [SMCA5_HUMAN]	117.32	0.097	2	11	11	13	11610000	1052	121.8	8.09
Q9BQ39	ATP-dependent RNA helicase DDX50 OS=Homo sapiens GN=DDX50 PE=1 SV=1 - [DDX50_HUMAN]	178.7	0.1235	2	5	8	13	107700000	737	82.5	9.17
Q14684	Ribosomal RNA processing protein 1 homolog B OS=Homo sapiens GN=RRP1B PE=1 SV=3 - [RRP1B_HUMAN]	176.16	0.1491	1	10	10	13	17730000	758	84.4	9.76
Q01813	ATP-dependent 6-phosphofructokinase, platelet type OS=Homo sapiens GN=PFKP PE=1 SV=2 - [PFKAP_HUMAN]	89.46	0.1747	2	8	11	13	10060000	784	85.5	7.55
P52292	Importin subunit alpha-1 OS=Homo sapiens GN=KPNA2 PE=1 SV=1 - [IMA1_HUMAN]	270.29	0.2004	2	9	9	13	23990000	529	57.8	5.4
Q12931	Heat shock protein 75 kDa, mitochondrial OS=Homo sapiens GN=TRAP1 PE=1 SV=3 - [TRAP1_HUMAN]	376.72	0.1278	1	7	8	13	101600000	704	80.1	8.21
P62258	14-3-3 protein epsilon OS=Homo sapiens GN=YWHAE PE=1 SV=1 - [1433E_HUMAN]	277.54	0.3176	1	7	8	13	60550000	255	29.2	4.74
P62263	40S ribosomal protein S14 OS=Homo sapiens GN=RPS14 PE=1 SV=3 - [RS14_HUMAN]	126.72	0.4305	1	7	7	13	43420000	151	16.3	10.05
P32969	60S ribosomal protein L9 OS=Homo sapiens GN=RPL9 PE=1 SV=1 - [RL9_HUMAN]	155.66	0.3021	1	7	7	13	33120000	192	21.8	9.95
P20700	Lamin-B1 OS=Homo sapiens GN=LMNB1 PE=1 SV=2 - [LMNB1_HUMAN]	106.29	0.1877	1	8	11	12	14680000	586	66.4	5.16
Q9BVP2	Guanine nucleotide-binding protein-like 3 OS=Homo sapiens GN=GNL3 PE=1 SV=2 - [GNL3_HUMAN]	206.78	0.1949	1	8	8	12	26870000	549	62	9.16
P40227	T-complex protein 1 subunit zeta OS=Homo sapiens GN=CCT6A PE=1 SV=3 - [TCPZ_HUMAN]	233.73	0.1902	2	8	8	12	18380000	531	58	6.68
P22087	rRNA 2'-O-methyltransferase fibrillarin OS=Homo sapiens GN=FBL PE=1 SV=2 - [FBRL_HUMAN]	301.26	0.2368	2	7	7	12	23670000	321	33.8	10.18
P02768	Serum albumin OS=Homo sapiens GN=ALB PE=1 SV=2 - [ALBU_HUMAN]	200.78	0.0673	1	4	4	12	83430000	609	69.3	6.28
P68431	Histone H3.1 OS=Homo sapiens GN=HIST1H3A PE=1 SV=2 - [H31_HUMAN]	268.09	0.1985	5	4	4	12	264600000	136	15.4	11.12
P63244	Guanine nucleotide-binding protein subunit beta-2-like 1 OS=Homo sapiens GN=GNB2L1 PE=1 SV=3 - [GBLP_HUMAN]	292.27	0.2082	1	8	8	12	22700000	317	35.1	7.69
P06744	Glucose-6-phosphate isomerase OS=Homo sapiens GN=GPI PE=1 SV=4 - [G6PI_HUMAN]	120.43	0.1183	1	5	5	12	45360000	558	63.1	8.32
O95163	Elongator complex protein 1 OS=Homo sapiens GN=IKBKAP PE=1 SV=3 - [ELP1_HUMAN]	300.37	0.0841	1	9	9	12	12200000	1332	150.2	5.94
Q12906	Interleukin enhancer-binding factor 3 OS=Homo sapiens GN=ILF3 PE=1 SV=3 - [ILF3_HUMAN]	254.01	0.0895	2	8	8	12	17220000	894	95.3	8.76
Q15365	Poly(rC)-binding protein 1 OS=Homo sapiens GN=PCBP1 PE=1 SV=2 - [PCBP1_HUMAN]	172.04	0.2388	3	3	7	12	30230000	356	37.5	7.09
Q8NC51	Plasminogen activator inhibitor 1 RNA-binding protein OS=Homo sapiens GN=SERBP1 PE=1 SV=2 - [PAIRB_HUMAN]	125.27	0.2255	1	9	9	12	25190000	408	44.9	8.65
Q13263	Transcription intermediary factor 1-beta OS=Homo sapiens GN=TRIM28 PE=1 SV=5 - [TIF1B_HUMAN]	81.95	0.1677	1	8	8	12	15270000	835	88.5	5.77
P49915	GMP synthase [glutamine-hydrolyzing] OS=Homo sapiens GN=GMPS PE=1 SV=1 - [GUAA_HUMAN]	124.52	0.1183	1	7	7	12	17420000	693	76.7	6.87
Q13283	Ras GTPase-activating protein-binding protein 1 OS=Homo sapiens GN=G3BP1 PE=1 SV=1 - [G3BP1_HUMAN]	161.9	0.1674	1	5	7	11	13610000	466	52.1	5.52
Q15393	Splicing factor 3B subunit 3 OS=Homo sapiens GN=SF3B3 PE=1 SV=4 - [SF3B3_HUMAN]	108.63	0.0879	1	10	10	11	10280000	1217	135.5	5.26
P40939	Trifunctional enzyme subunit alpha, mitochondrial OS=Homo sapiens GN=HADHA PE=1 SV=2 - [ECHA_HUMAN]	118.22	0.1363	1	7	7	11	16130000	763	82.9	9.04
Q9UHX1	Poly(U)-binding-splicing factor PUF60 OS=Homo sapiens GN=PUF60 PE=1 SV=1 - [PUF60_HUMAN]	62.71	0.2165	1	7	7	11	28860000	559	59.8	5.29
P34932	Heat shock 70 kDa protein 4 OS=Homo sapiens GN=HSPA4 PE=1 SV=4 - [HSP74_HUMAN]	101.76	0.1536	1	9	10	11	13460000	840	94.3	5.19
Q07955	Serine/arginine-rich splicing factor 1 OS=Homo sapiens GN=SRSF1 PE=1 SV=2 - [SRSF1_HUMAN]	146.6	0.2379	1	6	6	11	23650000	248	27.7	10.36
Q15366	Poly(rC)-binding protein 2 OS=Homo sapiens GN=PCBP2 PE=1 SV=1 - [PCBP2_HUMAN]	150.92	0.2521	3	3	7	11	25780000	365	38.6	6.79
Q07065	Cytoskeleton-associated protein 4 OS=Homo sapiens GN=CKAP4 PE=1 SV=2 - [CKAP4_HUMAN]	168.18	0.2608	1	11	11	11	10760000	602	66	5.92
P60174	Triosephosphate isomerase OS=Homo sapiens GN=TPI1 PE=1 SV=3 - [TPIS_HUMAN]	130.57	0.4336	1	9	9	11	19810000	286	30.8	5.92
P63104	14-3-3 protein zeta/delta OS=Homo sapiens GN=YWHAZ PE=1 SV=1 - [1433Z_HUMAN]	216.3	0.3347	1	5	7	11	43650000	245	27.7	4.79
Q13162	Peroxiredoxin-4 OS=Homo sapiens GN=PRDX4 PE=1 SV=1 - [PRDX4_HUMAN]	255.04	0.1919	1	3	6	11	78090000	271	30.5	6.29
P30050	60S ribosomal protein L12 OS=Homo sapiens GN=RPL12 PE=1 SV=1 - [RL12_HUMAN]	261.95	0.3818	1	5	5	11	51770000	165	17.8	9.42
Q86V81	THO complex subunit 4 OS=Homo sapiens GN=ALYREF PE=1 SV=3 - [THOC4_HUMAN]	204.13	0.1751	1	4	4	11	23130000	257	26.9	11.15
P67809	Nuclease-sensitive element-binding protein 1 OS=Homo sapiens GN=YBX1 PE=1 SV=3 - [YBOX1_HUMAN]	119.6	0.4383	3	7	7	10	32950000	324	35.9	9.88
P51114	Fragile X mental retardation syndrome-related protein 1 OS=Homo sapiens GN=FXR1 PE=1 SV=3 - [FXR1_HUMAN]	147.55	0.0886	2	3	6	10	18280000	621	69.7	6.15
Q9Y5B9	FACT complex subunit SPT16 OS=Homo sapiens GN=SUPT16H PE=1 SV=1 - [SP16H_HUMAN]	129.94	0.0774	1	9	9	10	13540000	1047	119.8	5.66
P38919	Eukaryotic initiation factor 4A-III OS=Homo sapiens GN=EIF4A3 PE=1 SV=4 - [IF4A3_HUMAN]	160.37	0.1338	1	3	5	10	27900000	411	46.8	6.73
Q15233	Non-POU domain-containing octamer-binding protein OS=Homo sapiens GN=NONO PE=1 SV=4 - [NONO_HUMAN]	124.66	0.2293	1	7	8	10	35660000	471	54.2	8.95
O00148	ATP-dependent RNA helicase DDX39A OS=Homo sapiens GN=DDX39A PE=1 SV=2 - [DX39A_HUMAN]	233.39	0.1241	2	5	5	10	19610000	427	49.1	5.68
Q9H9T3	Elongator complex protein 3 OS=Homo sapiens GN=ELP3 PE=1 SV=2 - [ELP3_HUMAN]	125.25	0.1627	1	7	7	10	7951000	547	62.2	8.88
P41091	Eukaryotic translation initiation factor 2 subunit 3 OS=Homo sapiens GN=EIF2S3 PE=1 SV=3 - [IF2G_HUMAN]	176.09	0.1928	2	8	8	10	17430000	472	51.1	8.4
P05387	60S acidic ribosomal protein P2 OS=Homo sapiens GN=RPLP2 PE=1 SV=1 - [RLA2_HUMAN]	245.76	0.7043	1	5	5	10	45000000	115	11.7	4.54
P62829	60S ribosomal protein L23 OS=Homo sapiens GN=RPL23 PE=1 SV=1 - [RL23_HUMAN]	197.75	0.3286	1	4	4	10	49370000	140	14.9	10.51
P61221	ATP-binding cassette sub-family E member 1 OS=Homo sapiens GN=ABCE1 PE=1 SV=1 - [ABCE1_HUMAN]	80.7	0.1402	1	7	7	10	18940000	599	67.3	8.34
P46778	60S ribosomal protein L21 OS=Homo sapiens GN=RPL21 PE=1 SV=2 - [RL21_HUMAN]	118.75	0.4125	1	6	6	10	39760000	160	18.6	10.49
Q9UMS4	Pre-mRNA-processing factor 19 OS=Homo sapiens GN=PRPF19 PE=1 SV=1 - [PRP19_HUMAN]	84.69	0.129	1	6	6	10	31880000	504	55.1	6.61
P18669	Phosphoglycerate mutase 1 OS=Homo sapiens GN=PGAM1 PE=1 SV=2 - [PGAM1_HUMAN]	173.66	0.2874	3	6	6	10	18920000	254	28.8	7.18
O00567	Nucleolar protein 56 OS=Homo sapiens GN=NOP56 PE=1 SV=4 - [NOP56_HUMAN]	119.43	0.17	1	9	9	10	12420000	594	66	9.19
Q14978	Nucleolar and coiled-body phosphoprotein 1 OS=Homo sapiens GN=NOLC1 PE=1 SV=2 - [NOLC1_HUMAN]	68.02	0.0844	1	7	7	9	9301000	699	73.6	9.47
Q14690	Protein RRP5 homolog OS=Homo sapiens GN=PDCD11 PE=1 SV=3 - [RRP5_HUMAN]	99.78	0.0449	1	7	7	9	10220000	1871	208.6	8.87
P33993	DNA replication licensing factor MCM7 OS=Homo sapiens GN=MCM7 PE=1 SV=4 - [MCM7_HUMAN]	123.86	0.1391	1	7	7	9	11990000	719	81.3	6.46
Q9BQG0	Myb-binding protein 1A OS=Homo sapiens GN=MYBBP1A PE=1 SV=2 - [MBB1A_HUMAN]	86.12	0.0828	1	9	9	9	41570000	1328	148.8	9.28
Q96EY7	Pentatricopeptide repeat domain-containing protein 3, mitochondrial OS=Homo sapiens GN=PTCD3 PE=1 SV=3 - [PTCD3_HUMAN]	95.43	0.135	1	7	7	9	12250000	689	78.5	6.42
Q99459	Cell division cycle 5-like protein OS=Homo sapiens GN=CDC5L PE=1 SV=2 - [CDC5L_HUMAN]	70.92	0.1172	1	8	8	9	14890000	802	92.2	8.18
P43243	Matrin-3 OS=Homo sapiens GN=MATR3 PE=1 SV=2 - [MATR3_HUMAN]	129.62	0.1169	1	7	7	9	10280000	847	94.6	6.25
P84098	60S ribosomal protein L19 OS=Homo sapiens GN=RPL19 PE=1 SV=1 - [RL19_HUMAN]	128.86	0.2704	1	7	7	9	41070000	196	23.5	11.47
Q15084	Protein disulfide-isomerase A6 OS=Homo sapiens GN=PDIA6 PE=1 SV=1 - [PDIA6_HUMAN]	316.02	0.15	1	5	5	9	26860000	440	48.1	5.08
O60763	General vesicular transport factor p115 OS=Homo sapiens GN=USO1 PE=1 SV=2 - [USO1_HUMAN]	38.94	0.0769	1	7	7	9	7243000	962	107.8	4.91
Q07666	KH domain-containing, RNA-binding, signal transduction-associated protein 1 OS=Homo sapiens GN=KHDRBS1 PE=1 SV=1 - [KHDR1_HUMAN]	66.05	0.1151	2	5	5	9	16790000	443	48.2	8.66
Q14444	Caprin-1 OS=Homo sapiens GN=CAPRIN1 PE=1 SV=2 - [CAPR1_HUMAN]	77.96	0.0846	1	7	7	9	8101000	709	78.3	5.25
P62913	60S ribosomal protein L11 OS=Homo sapiens GN=RPL11 PE=1 SV=2 - [RL11_HUMAN]	112.37	0.2135	1	5	5	9	52500000	178	20.2	9.6
O14654	Insulin receptor substrate 4 OS=Homo sapiens GN=IRS4 PE=1 SV=1 - [IRS4_HUMAN]	73.8	0.0835	1	8	8	9	11610000	1257	133.7	8.44
P46779	60S ribosomal protein L28 OS=Homo sapiens GN=RPL28 PE=1 SV=3 - [RL28_HUMAN]	117.25	0.4161	1	7	7	9	28350000	137	15.7	12.02
P26368	Splicing factor U2AF 65 kDa subunit OS=Homo sapiens GN=U2AF2 PE=1 SV=4 - [U2AF2_HUMAN]	72.68	0.2274	1	6	6	9	21610000	475	53.5	9.09
P31689	DnaJ homolog subfamily A member 1 OS=Homo sapiens GN=DNAJA1 PE=1 SV=2 - [DNJA1_HUMAN]	127.17	0.1713	1	5	5	9	33920000	397	44.8	7.08
P07814	Bifunctional glutamate/proline--tRNA ligase OS=Homo sapiens GN=EPRS PE=1 SV=5 - [SYEP_HUMAN]	150.33	0.0642	1	9	9	9	11810000	1512	170.5	7.33
P30153	Serine/threonine-protein phosphatase 2A 65 kDa regulatory subunit A alpha isoform OS=Homo sapiens GN=PPP2R1A PE=1 SV=4 - [2AAA_HUMAN]	113.87	0.1664	1	7	7	9	13930000	589	65.3	5.11
Q9NRA0	Sphingosine kinase 2 OS=Homo sapiens GN=SPHK2 PE=1 SV=2 - [SPHK2_HUMAN]	0	0.0229	1	1	1	9	231000000	654	69.2	6.95
P32119	Peroxiredoxin-2 OS=Homo sapiens GN=PRDX2 PE=1 SV=5 - [PRDX2_HUMAN]	114.42	0.3333	1	6	7	9	44990000	198	21.9	5.97
P22061	Protein-L-isoaspartate(D-aspartate) O-methyltransferase OS=Homo sapiens GN=PCMT1 PE=1 SV=4 - [PIMT_HUMAN]	152.97	0.3833	1	5	5	9	43580000	227	24.6	7.21
P12004	Proliferating cell nuclear antigen OS=Homo sapiens GN=PCNA PE=1 SV=1 - [PCNA_HUMAN]	73.24	0.2682	1	7	7	8	16180000	261	28.8	4.69
P27824	Calnexin OS=Homo sapiens GN=CANX PE=1 SV=2 - [CALX_HUMAN]	55.54	0.076	1	4	4	8	19030000	592	67.5	4.6
Q01130	Serine/arginine-rich splicing factor 2 OS=Homo sapiens GN=SRSF2 PE=1 SV=4 - [SRSF2_HUMAN]	113.07	0.2036	2	5	5	8	41870000	221	25.5	11.85
Q14974	Importin subunit beta-1 OS=Homo sapiens GN=KPNB1 PE=1 SV=2 - [IMB1_HUMAN]	149.94	0.0959	1	7	7	8	12710000	876	97.1	4.78
P13667	Protein disulfide-isomerase A4 OS=Homo sapiens GN=PDIA4 PE=1 SV=2 - [PDIA4_HUMAN]	113.05	0.1085	1	8	8	8	11470000	645	72.9	5.07
Q99613	Eukaryotic translation initiation factor 3 subunit C OS=Homo sapiens GN=EIF3C PE=1 SV=1 - [EIF3C_HUMAN]	123.27	0.0865	2	7	7	8	6143000	913	105.3	5.68
P53396	ATP-citrate synthase OS=Homo sapiens GN=ACLY PE=1 SV=3 - [ACLY_HUMAN]	109.08	0.0718	1	7	7	8	10990000	1101	120.8	7.33
P14678	Small nuclear ribonucleoprotein-associated proteins B and B' OS=Homo sapiens GN=SNRPB PE=1 SV=2 - [RSMB_HUMAN]	178.05	0.0958	2	4	4	8	15880000	240	24.6	11.19
Q86VP6	Cullin-associated NEDD8-dissociated protein 1 OS=Homo sapiens GN=CAND1 PE=1 SV=2 - [CAND1_HUMAN]	52.43	0.0593	1	6	6	8	6917000	1230	136.3	5.78
P54136	Arginine--tRNA ligase, cytoplasmic OS=Homo sapiens GN=RARS PE=1 SV=2 - [SYRC_HUMAN]	63.6	0.1076	1	6	6	8	7308000	660	75.3	6.68
P34897	Serine hydroxymethyltransferase, mitochondrial OS=Homo sapiens GN=SHMT2 PE=1 SV=3 - [GLYM_HUMAN]	151.82	0.1508	1	7	7	8	15330000	504	56	8.53
P61313	60S ribosomal protein L15 OS=Homo sapiens GN=RPL15 PE=1 SV=2 - [RL15_HUMAN]	151.22	0.25	1	6	6	8	64900000	204	24.1	11.62
P00505	Aspartate aminotransferase, mitochondrial OS=Homo sapiens GN=GOT2 PE=1 SV=3 - [AATM_HUMAN]	67.91	0.1326	1	7	7	8	14030000	430	47.5	9.01
Q9Y224	UPF0568 protein C14orf166 OS=Homo sapiens GN=C14orf166 PE=1 SV=1 - [CN166_HUMAN]	176.31	0.291	1	6	6	8	15790000	244	28.1	6.65
P52209	6-phosphogluconate dehydrogenase, decarboxylating OS=Homo sapiens GN=PGD PE=1 SV=3 - [6PGD_HUMAN]	92.61	0.1532	1	5	5	8	7387000	483	53.1	7.23
P62081	40S ribosomal protein S7 OS=Homo sapiens GN=RPS7 PE=1 SV=1 - [RS7_HUMAN]	70.36	0.2732	1	6	6	8	18080000	194	22.1	10.1
P0CW22	40S ribosomal protein S17-like OS=Homo sapiens GN=RPS17L PE=1 SV=1 - [RS17L_HUMAN]	131.7	0.5926	1	5	5	8	31460000	135	15.5	9.85
P61353	60S ribosomal protein L27 OS=Homo sapiens GN=RPL27 PE=1 SV=2 - [RL27_HUMAN]	189.13	0.2794	1	5	5	8	36170000	136	15.8	10.56
Q9P258	Protein RCC2 OS=Homo sapiens GN=RCC2 PE=1 SV=2 - [RCC2_HUMAN]	63.59	0.0958	1	6	6	8	12050000	522	56	8.78
P23526	Adenosylhomocysteinase OS=Homo sapiens GN=AHCY PE=1 SV=4 - [SAHH_HUMAN]	109.33	0.1551	3	7	7	8	12970000	432	47.7	6.34
P62888	60S ribosomal protein L30 OS=Homo sapiens GN=RPL30 PE=1 SV=2 - [RL30_HUMAN]	134.08	0.313	1	3	3	8	12320000	115	12.8	9.63
P55209	Nucleosome assembly protein 1-like 1 OS=Homo sapiens GN=NAP1L1 PE=1 SV=1 - [NP1L1_HUMAN]	65.79	0.2123	1	5	6	8	12370000	391	45.3	4.46
P25205	DNA replication licensing factor MCM3 OS=Homo sapiens GN=MCM3 PE=1 SV=3 - [MCM3_HUMAN]	137.73	0.1213	1	7	7	8	6640000	808	90.9	5.77
Q9UJW7	Zinc finger protein 229 OS=Homo sapiens GN=ZNF229 PE=2 SV=3 - [ZN229_HUMAN]	0	0.0121	1	1	1	8	462300000	825	93.6	8.53
Q14103	Heterogeneous nuclear ribonucleoprotein D0 OS=Homo sapiens GN=HNRNPD PE=1 SV=1 - [HNRPD_HUMAN]	138.15	0.138	1	3	5	7	22000000	355	38.4	7.81
Q16531	DNA damage-binding protein 1 OS=Homo sapiens GN=DDB1 PE=1 SV=1 - [DDB1_HUMAN]	98.39	0.0728	1	6	6	7	7100000	1140	126.9	5.26
O43242	26S proteasome non-ATPase regulatory subunit 3 OS=Homo sapiens GN=PSMD3 PE=1 SV=2 - [PSMD3_HUMAN]	142.88	0.1255	1	5	5	7	7987000	534	60.9	8.44
P08727	Keratin, type I cytoskeletal 19 OS=Homo sapiens GN=KRT19 PE=1 SV=4 - [K1C19_HUMAN]	157.95	0.085	10	1	5	7	232000000	400	44.1	5.14
P31939	Bifunctional purine biosynthesis protein PURH OS=Homo sapiens GN=ATIC PE=1 SV=3 - [PUR9_HUMAN]	62.38	0.125	1	6	6	7	12100000	592	64.6	6.71
P23246	Splicing factor, proline- and glutamine-rich OS=Homo sapiens GN=SFPQ PE=1 SV=2 - [SFPQ_HUMAN]	223.8	0.1117	1	5	6	7	18040000	707	76.1	9.44
P31948	Stress-induced-phosphoprotein 1 OS=Homo sapiens GN=STIP1 PE=1 SV=1 - [STIP1_HUMAN]	92.38	0.1326	1	7	7	7	12850000	543	62.6	6.8
P06737	Glycogen phosphorylase, liver form OS=Homo sapiens GN=PYGL PE=1 SV=4 - [PYGL_HUMAN]	31.88	0.0992	3	7	7	7	5115000	847	97.1	7.17
P84103	Serine/arginine-rich splicing factor 3 OS=Homo sapiens GN=SRSF3 PE=1 SV=1 - [SRSF3_HUMAN]	63.45	0.1829	1	2	3	7	34420000	164	19.3	11.65
Q09028	Histone-binding protein RBBP4 OS=Homo sapiens GN=RBBP4 PE=1 SV=3 - [RBBP4_HUMAN]	118.09	0.1365	2	6	6	7	13230000	425	47.6	4.89
Q9H0A0	N-acetyltransferase 10 OS=Homo sapiens GN=NAT10 PE=1 SV=2 - [NAT10_HUMAN]	59.31	0.0654	1	6	6	7	9584000	1025	115.7	8.27
Q16629	Serine/arginine-rich splicing factor 7 OS=Homo sapiens GN=SRSF7 PE=1 SV=1 - [SRSF7_HUMAN]	36.66	0.1597	1	3	4	7	17340000	238	27.4	11.82
P16615	Sarcoplasmic/endoplasmic reticulum calcium ATPase 2 OS=Homo sapiens GN=ATP2A2 PE=1 SV=1 - [AT2A2_HUMAN]	30.25	0.0758	3	6	6	7	6172000	1042	114.7	5.34
P05198	Eukaryotic translation initiation factor 2 subunit 1 OS=Homo sapiens GN=EIF2S1 PE=1 SV=3 - [IF2A_HUMAN]	86.48	0.1492	1	5	5	7	10750000	315	36.1	5.08
P42167	Lamina-associated polypeptide 2, isoforms beta/gamma OS=Homo sapiens GN=TMPO PE=1 SV=2 - [LAP2B_HUMAN]	78.78	0.1762	2	6	6	7	9614000	454	50.6	9.38
P35241	Radixin OS=Homo sapiens GN=RDX PE=1 SV=1 - [RADI_HUMAN]	125.68	0.0566	3	4	4	7	10530000	583	68.5	6.37
P0C0S5	Histone H2A.Z OS=Homo sapiens GN=H2AFZ PE=1 SV=2 - [H2AZ_HUMAN]	82.99	0.2344	5	1	3	7	171100000	128	13.5	10.58
Q7Z2W4	Zinc finger CCCH-type antiviral protein 1 OS=Homo sapiens GN=ZC3HAV1 PE=1 SV=3 - [ZCCHV_HUMAN]	165.49	0.0865	1	6	6	7	7380000	902	101.4	8.4
Q8TDN6	Ribosome biogenesis protein BRX1 homolog OS=Homo sapiens GN=BRIX1 PE=1 SV=2 - [BRX1_HUMAN]	66.91	0.0963	1	4	4	7	18060000	353	41.4	9.92
P51116	Fragile X mental retardation syndrome-related protein 2 OS=Homo sapiens GN=FXR2 PE=1 SV=2 - [FXR2_HUMAN]	146.09	0.0698	2	2	5	7	18280000	673	74.2	6.23
O75390	Citrate synthase, mitochondrial OS=Homo sapiens GN=CS PE=1 SV=2 - [CISY_HUMAN]	155.02	0.1395	1	6	6	7	18220000	466	51.7	8.32
Q13200	26S proteasome non-ATPase regulatory subunit 2 OS=Homo sapiens GN=PSMD2 PE=1 SV=3 - [PSMD2_HUMAN]	89.89	0.098	1	7	7	7	8028000	908	100.1	5.2
Q96KK5	Histone H2A type 1-H OS=Homo sapiens GN=HIST1H2AH PE=1 SV=3 - [H2A1H_HUMAN]	123.16	0.2109	10	1	3	7	177100000	128	13.9	10.89
P50395	Rab GDP dissociation inhibitor beta OS=Homo sapiens GN=GDI2 PE=1 SV=2 - [GDIB_HUMAN]	84.41	0.1528	2	6	6	7	14070000	445	50.6	6.47
P62333	26S protease regulatory subunit 10B OS=Homo sapiens GN=PSMC6 PE=1 SV=1 - [PRS10_HUMAN]	67.29	0.1671	1	5	5	7	11660000	389	44.1	7.49
P22392	Nucleoside diphosphate kinase B OS=Homo sapiens GN=NME2 PE=1 SV=1 - [NDKB_HUMAN]	109.45	0.3092	3	4	4	6	22110000	152	17.3	8.41
Q08945	FACT complex subunit SSRP1 OS=Homo sapiens GN=SSRP1 PE=1 SV=1 - [SSRP1_HUMAN]	35.78	0.086	1	5	5	6	7064000	709	81	6.87
Q14739	Lamin-B receptor OS=Homo sapiens GN=LBR PE=1 SV=2 - [LBR_HUMAN]	77.69	0.0732	1	4	4	6	10910000	615	70.7	9.36
Q9Y262	Eukaryotic translation initiation factor 3 subunit L OS=Homo sapiens GN=EIF3L PE=1 SV=1 - [EIF3L_HUMAN]	122.64	0.1223	1	6	6	6	6190000	564	66.7	6.34
P82650	28S ribosomal protein S22, mitochondrial OS=Homo sapiens GN=MRPS22 PE=1 SV=1 - [RT22_HUMAN]	86.94	0.1694	1	6	6	6	11080000	360	41.3	7.9
O60832	H/ACA ribonucleoprotein complex subunit 4 OS=Homo sapiens GN=DKC1 PE=1 SV=3 - [DKC1_HUMAN]	24.54	0.1089	1	5	5	6	11440000	514	57.6	9.42
Q8TDD1	ATP-dependent RNA helicase DDX54 OS=Homo sapiens GN=DDX54 PE=1 SV=2 - [DDX54_HUMAN]	43.62	0.0749	1	5	6	6	10570000	881	98.5	10.02
P55084	Trifunctional enzyme subunit beta, mitochondrial OS=Homo sapiens GN=HADHB PE=1 SV=3 - [ECHB_HUMAN]	27.54	0.1308	1	6	6	6	12450000	474	51.3	9.41
Q01433	AMP deaminase 2 OS=Homo sapiens GN=AMPD2 PE=1 SV=2 - [AMPD2_HUMAN]	54.55	0.0842	1	6	6	6	6404000	879	100.6	6.93
P27348	14-3-3 protein theta OS=Homo sapiens GN=YWHAQ PE=1 SV=1 - [1433T_HUMAN]	84.59	0.2163	4	2	5	6	46250000	245	27.7	4.78
Q14697	Neutral alpha-glucosidase AB OS=Homo sapiens GN=GANAB PE=1 SV=3 - [GANAB_HUMAN]	67.75	0.0551	1	5	5	6	9054000	944	106.8	6.14
Q14839	Chromodomain-helicase-DNA-binding protein 4 OS=Homo sapiens GN=CHD4 PE=1 SV=2 - [CHD4_HUMAN]	63.94	0.0319	2	6	6	6	7801000	1912	217.9	5.86
Q13765	Nascent polypeptide-associated complex subunit alpha OS=Homo sapiens GN=NACA PE=1 SV=1 - [NACA_HUMAN]	201.82	0.2558	3	4	4	6	17710000	215	23.4	4.56
P35998	26S protease regulatory subunit 7 OS=Homo sapiens GN=PSMC2 PE=1 SV=3 - [PRS7_HUMAN]	27.14	0.1594	1	5	5	6	10940000	433	48.6	5.95
Q9UQ80	Proliferation-associated protein 2G4 OS=Homo sapiens GN=PA2G4 PE=1 SV=3 - [PA2G4_HUMAN]	22	0.1421	1	6	6	6	6572000	394	43.8	6.55
P62750	60S ribosomal protein L23a OS=Homo sapiens GN=RPL23A PE=1 SV=1 - [RL23A_HUMAN]	131.46	0.2885	1	5	5	6	25000000	156	17.7	10.45
O43707	Alpha-actinin-4 OS=Homo sapiens GN=ACTN4 PE=1 SV=2 - [ACTN4_HUMAN]	56.85	0.0801	4	6	6	6	7495000	911	104.8	5.44
P09012	U1 small nuclear ribonucleoprotein A OS=Homo sapiens GN=SNRPA PE=1 SV=3 - [SNRPA_HUMAN]	64.03	0.1631	2	5	5	6	10690000	282	31.3	9.83
P29692	Elongation factor 1-delta OS=Homo sapiens GN=EEF1D PE=1 SV=5 - [EF1D_HUMAN]	164.74	0.2384	1	5	5	6	22180000	281	31.1	5.01
Q02978	Mitochondrial 2-oxoglutarate/malate carrier protein OS=Homo sapiens GN=SLC25A11 PE=1 SV=3 - [M2OM_HUMAN]	75.52	0.2739	1	6	6	6	11590000	314	34	9.91
P18077	60S ribosomal protein L35a OS=Homo sapiens GN=RPL35A PE=1 SV=2 - [RL35A_HUMAN]	27.97	0.2545	1	3	3	6	10000000	110	12.5	11.06
P49591	Serine--tRNA ligase, cytoplasmic OS=Homo sapiens GN=SARS PE=1 SV=3 - [SYSC_HUMAN]	50.95	0.0778	1	4	4	6	7398000	514	58.7	6.43
P04181	Ornithine aminotransferase, mitochondrial OS=Homo sapiens GN=OAT PE=1 SV=1 - [OAT_HUMAN]	109.1	0.1367	1	5	5	6	7655000	439	48.5	7.03
Q15181	Inorganic pyrophosphatase OS=Homo sapiens GN=PPA1 PE=1 SV=2 - [IPYR_HUMAN]	53.14	0.1626	2	4	4	6	16870000	289	32.6	5.86
Q9UN86	Ras GTPase-activating protein-binding protein 2 OS=Homo sapiens GN=G3BP2 PE=1 SV=2 - [G3BP2_HUMAN]	53.79	0.112	1	2	4	6	9994000	482	54.1	5.55
P62266	40S ribosomal protein S23 OS=Homo sapiens GN=RPS23 PE=1 SV=3 - [RS23_HUMAN]	96.65	0.2098	1	3	3	6	48240000	143	15.8	10.49
Q96AE4	Far upstream element-binding protein 1 OS=Homo sapiens GN=FUBP1 PE=1 SV=3 - [FUBP1_HUMAN]	101.94	0.087	1	5	5	6	8250000	644	67.5	7.61
P35232	Prohibitin OS=Homo sapiens GN=PHB PE=1 SV=1 - [PHB_HUMAN]	71.6	0.1618	1	4	4	6	13650000	272	29.8	5.76
P13797	Plastin-3 OS=Homo sapiens GN=PLS3 PE=1 SV=4 - [PLST_HUMAN]	136.17	0.0794	3	4	4	6	7752000	630	70.8	5.6
P62854	40S ribosomal protein S26 OS=Homo sapiens GN=RPS26 PE=1 SV=3 - [RS26_HUMAN]	61.2	0.2696	2	3	3	6	68810000	115	13	11
Q99956	Dual specificity protein phosphatase 9 OS=Homo sapiens GN=DUSP9 PE=1 SV=1 - [DUS9_HUMAN]	89.67	0.1458	1	4	4	6	18730000	384	41.8	6.11
P04908	Histone H2A type 1-B/E OS=Homo sapiens GN=HIST1H2AB PE=1 SV=2 - [H2A1B_HUMAN]	117.31	0.2077	6	1	3	6	169800000	130	14.1	11.05
Q9Y3F4	Serine-threonine kinase receptor-associated protein OS=Homo sapiens GN=STRAP PE=1 SV=1 - [STRAP_HUMAN]	53.06	0.1457	1	5	5	6	6735000	350	38.4	5.12
P42677	40S ribosomal protein S27 OS=Homo sapiens GN=RPS27 PE=1 SV=3 - [RS27_HUMAN]	81.97	0.4048	2	4	4	6	19180000	84	9.5	9.45
P09211	Glutathione S-transferase P OS=Homo sapiens GN=GSTP1 PE=1 SV=2 - [GSTP1_HUMAN]	68.61	0.3476	1	4	4	6	13740000	210	23.3	5.64
P11586	C-1-tetrahydrofolate synthase, cytoplasmic OS=Homo sapiens GN=MTHFD1 PE=1 SV=3 - [C1TC_HUMAN]	153.56	0.0695	1	5	5	6	10710000	935	101.5	7.3
Q9Y3T9	Nucleolar complex protein 2 homolog OS=Homo sapiens GN=NOC2L PE=1 SV=4 - [NOC2L_HUMAN]	35.03	0.0654	1	5	5	6	6109000	749	84.9	5.62
Q6P158	Putative ATP-dependent RNA helicase DHX57 OS=Homo sapiens GN=DHX57 PE=1 SV=2 - [DHX57_HUMAN]	57.41	0.0447	3	6	6	6	6566000	1386	155.5	7.71
Q13310	Polyadenylate-binding protein 4 OS=Homo sapiens GN=PABPC4 PE=1 SV=1 - [PABP4_HUMAN]	135.94	0.0792	1	1	4	5	20460000	644	70.7	9.26
Q13247	Serine/arginine-rich splicing factor 6 OS=Homo sapiens GN=SRSF6 PE=1 SV=2 - [SRSF6_HUMAN]	45.89	0.0843	2	2	3	5	27820000	344	39.6	11.43
Q13435	Splicing factor 3B subunit 2 OS=Homo sapiens GN=SF3B2 PE=1 SV=2 - [SF3B2_HUMAN]	49.4	0.0682	1	5	5	5	8378000	895	100.2	5.67
P33991	DNA replication licensing factor MCM4 OS=Homo sapiens GN=MCM4 PE=1 SV=5 - [MCM4_HUMAN]	69.83	0.0591	2	5	5	5	4345000	863	96.5	6.74
Q6P0Q8	Microtubule-associated serine/threonine-protein kinase 2 OS=Homo sapiens GN=MAST2 PE=1 SV=2 - [MAST2_HUMAN]	94.1	0.0106	7	1	2	5	47550000	1798	196.3	8.16
O75533	Splicing factor 3B subunit 1 OS=Homo sapiens GN=SF3B1 PE=1 SV=3 - [SF3B1_HUMAN]	78.47	0.0307	1	4	4	5	3524000	1304	145.7	7.09
P08758	Annexin A5 OS=Homo sapiens GN=ANXA5 PE=1 SV=2 - [ANXA5_HUMAN]	97.29	0.0844	1	3	3	5	7564000	320	35.9	5.05
O14979	Heterogeneous nuclear ribonucleoprotein D-like OS=Homo sapiens GN=HNRNPDL PE=1 SV=3 - [HNRDL_HUMAN]	47.86	0.0833	1	2	4	5	10890000	420	46.4	9.57
Q8IY81	pre-rRNA processing protein FTSJ3 OS=Homo sapiens GN=FTSJ3 PE=1 SV=2 - [SPB1_HUMAN]	25.73	0.0437	1	3	3	5	4796000	847	96.5	8.4
P37837	Transaldolase OS=Homo sapiens GN=TALDO1 PE=1 SV=2 - [TALDO_HUMAN]	21.4	0.1217	1	4	4	5	9500000	337	37.5	6.81
P46782	40S ribosomal protein S5 OS=Homo sapiens GN=RPS5 PE=1 SV=4 - [RS5_HUMAN]	62.7	0.1324	1	4	4	5	34190000	204	22.9	9.72
P21796	Voltage-dependent anion-selective channel protein 1 OS=Homo sapiens GN=VDAC1 PE=1 SV=2 - [VDAC1_HUMAN]	131.98	0.1237	1	2	3	5	7707000	283	30.8	8.54
P62847	40S ribosomal protein S24 OS=Homo sapiens GN=RPS24 PE=1 SV=1 - [RS24_HUMAN]	113.83	0.2632	1	3	3	5	19280000	133	15.4	10.78
Q92945	Far upstream element-binding protein 2 OS=Homo sapiens GN=KHSRP PE=1 SV=4 - [FUBP2_HUMAN]	114.6	0.0858	1	5	5	5	13220000	711	73.1	7.3
Q6P2Q9	Pre-mRNA-processing-splicing factor 8 OS=Homo sapiens GN=PRPF8 PE=1 SV=2 - [PRP8_HUMAN]	100.08	0.0184	1	5	5	5	7355000	2335	273.4	8.84
P49736	DNA replication licensing factor MCM2 OS=Homo sapiens GN=MCM2 PE=1 SV=4 - [MCM2_HUMAN]	24.79	0.0586	1	5	5	5	8603000	904	101.8	5.52
Q9NVP1	ATP-dependent RNA helicase DDX18 OS=Homo sapiens GN=DDX18 PE=1 SV=2 - [DDX18_HUMAN]	52.99	0.0731	1	4	4	5	10150000	670	75.4	9.5
P36542	ATP synthase subunit gamma, mitochondrial OS=Homo sapiens GN=ATP5C1 PE=1 SV=1 - [ATPG_HUMAN]	90.64	0.151	1	4	4	5	12960000	298	33	9.22
Q15459	Splicing factor 3A subunit 1 OS=Homo sapiens GN=SF3A1 PE=1 SV=1 - [SF3A1_HUMAN]	34.78	0.0618	1	5	5	5	6365000	793	88.8	5.22
O14744	Protein arginine N-methyltransferase 5 OS=Homo sapiens GN=PRMT5 PE=1 SV=4 - [ANM5_HUMAN]	72.15	0.0455	1	3	3	5	13610000	637	72.6	6.29
Q14498	RNA-binding protein 39 OS=Homo sapiens GN=RBM39 PE=1 SV=2 - [RBM39_HUMAN]	104.53	0.0868	2	4	4	5	13710000	530	59.3	10.1
P55060	Exportin-2 OS=Homo sapiens GN=CSE1L PE=1 SV=3 - [XPO2_HUMAN]	30.94	0.0443	1	4	4	5	13180000	971	110.3	5.77
Q96RQ3	Methylcrotonoyl-CoA carboxylase subunit alpha, mitochondrial OS=Homo sapiens GN=MCCC1 PE=1 SV=3 - [MCCA_HUMAN]	44.57	0.1255	1	5	5	5	11910000	725	80.4	7.78
P22102	Trifunctional purine biosynthetic protein adenosine-3 OS=Homo sapiens GN=GART PE=1 SV=1 - [PUR2_HUMAN]	38.06	0.0554	1	5	5	5	10870000	1010	107.7	6.7
Q14008	Cytoskeleton-associated protein 5 OS=Homo sapiens GN=CKAP5 PE=1 SV=3 - [CKAP5_HUMAN]	35.07	0.034	1	5	5	5	3590000	2032	225.4	7.8
P53621	Coatomer subunit alpha OS=Homo sapiens GN=COPA PE=1 SV=2 - [COPA_HUMAN]	46.49	0.0523	1	5	5	5	7052000	1224	138.3	7.66
P56192	Methionine--tRNA ligase, cytoplasmic OS=Homo sapiens GN=MARS PE=1 SV=2 - [SYMC_HUMAN]	98	0.0778	1	5	5	5	8327000	900	101.1	6.16
Q92598	Heat shock protein 105 kDa OS=Homo sapiens GN=HSPH1 PE=1 SV=1 - [HS105_HUMAN]	78.1	0.0641	1	2	4	5	3320000	858	96.8	5.39
P62937	Peptidyl-prolyl cis-trans isomerase A OS=Homo sapiens GN=PPIA PE=1 SV=2 - [PPIA_HUMAN]	0	0.2303	1	3	3	5	11100000	165	18	7.81
P09622	Dihydrolipoyl dehydrogenase, mitochondrial OS=Homo sapiens GN=DLD PE=1 SV=2 - [DLDH_HUMAN]	70.17	0.0864	1	4	4	5	6284000	509	54.1	7.85
P61254	60S ribosomal protein L26 OS=Homo sapiens GN=RPL26 PE=1 SV=1 - [RL26_HUMAN]	39.32	0.2138	2	3	3	5	11420000	145	17.2	10.55
P28331	NADH-ubiquinone oxidoreductase 75 kDa subunit, mitochondrial OS=Homo sapiens GN=NDUFS1 PE=1 SV=3 - [NDUS1_HUMAN]	67.53	0.0702	1	4	4	5	3482000	727	79.4	6.23
P14314	Glucosidase 2 subunit beta OS=Homo sapiens GN=PRKCSH PE=1 SV=2 - [GLU2B_HUMAN]	60.38	0.072	1	4	4	5	24190000	528	59.4	4.41
P35268	60S ribosomal protein L22 OS=Homo sapiens GN=RPL22 PE=1 SV=2 - [RL22_HUMAN]	97.82	0.2891	1	3	3	5	7399000	128	14.8	9.19
Q02790	Peptidyl-prolyl cis-trans isomerase FKBP4 OS=Homo sapiens GN=FKBP4 PE=1 SV=3 - [FKBP4_HUMAN]	13.57	0.1024	1	5	5	5	11390000	459	51.8	5.43
O95373	Importin-7 OS=Homo sapiens GN=IPO7 PE=1 SV=1 - [IPO7_HUMAN]	72.76	0.0559	1	5	5	5	4968000	1038	119.4	4.82
P26599	Polypyrimidine tract-binding protein 1 OS=Homo sapiens GN=PTBP1 PE=1 SV=1 - [PTBP1_HUMAN]	37.39	0.1318	2	5	5	5	13200000	531	57.2	9.17
Q01780	Exosome component 10 OS=Homo sapiens GN=EXOSC10 PE=1 SV=2 - [EXOSX_HUMAN]	33.66	0.0667	1	5	5	5	7096000	885	100.8	8.46
P47914	60S ribosomal protein L29 OS=Homo sapiens GN=RPL29 PE=1 SV=2 - [RL29_HUMAN]	107.07	0.1447	1	2	2	5	50300000	159	17.7	11.66
Q15008	26S proteasome non-ATPase regulatory subunit 6 OS=Homo sapiens GN=PSMD6 PE=1 SV=1 - [PSMD6_HUMAN]	37.66	0.1465	1	4	4	5	5996000	389	45.5	5.62
P24534	Elongation factor 1-beta OS=Homo sapiens GN=EEF1B2 PE=1 SV=3 - [EF1B_HUMAN]	20.06	0.2	1	5	5	5	12140000	225	24.7	4.67
P55884	Eukaryotic translation initiation factor 3 subunit B OS=Homo sapiens GN=EIF3B PE=1 SV=3 - [EIF3B_HUMAN]	32.33	0.0602	1	4	4	5	6391000	814	92.4	5
P12532	Creatine kinase U-type, mitochondrial OS=Homo sapiens GN=CKMT1A PE=1 SV=1 - [KCRU_HUMAN]	45.01	0.1439	2	5	5	5	9426000	417	47	8.34
P09972	Fructose-bisphosphate aldolase C OS=Homo sapiens GN=ALDOC PE=1 SV=2 - [ALDOC_HUMAN]	75.51	0.1016	2	1	3	5	22280000	364	39.4	6.87
O75367	Core histone macro-H2A.1 OS=Homo sapiens GN=H2AFY PE=1 SV=4 - [H2AY_HUMAN]	39.38	0.1371	1	3	3	5	8368000	372	39.6	9.79
Q9Y5A9	YTH domain-containing family protein 2 OS=Homo sapiens GN=YTHDF2 PE=1 SV=2 - [YTHD2_HUMAN]	85.11	0.0553	3	3	3	5	20510000	579	62.3	8.79
P28066	Proteasome subunit alpha type-5 OS=Homo sapiens GN=PSMA5 PE=1 SV=3 - [PSA5_HUMAN]	96.86	0.2324	1	5	5	5	7194000	241	26.4	4.79
Q8NBS9	Thioredoxin domain-containing protein 5 OS=Homo sapiens GN=TXNDC5 PE=1 SV=2 - [TXND5_HUMAN]	89.22	0.088	1	3	3	5	7481000	432	47.6	5.97
Q92552	28S ribosomal protein S27, mitochondrial OS=Homo sapiens GN=MRPS27 PE=1 SV=3 - [RT27_HUMAN]	84.86	0.0942	1	4	4	5	10460000	414	47.6	6.18
P45880	Voltage-dependent anion-selective channel protein 2 OS=Homo sapiens GN=VDAC2 PE=1 SV=2 - [VDAC2_HUMAN]	140.63	0.1905	1	4	4	5	21580000	294	31.5	7.56
Q96SB4	SRSF protein kinase 1 OS=Homo sapiens GN=SRPK1 PE=1 SV=2 - [SRPK1_HUMAN]	105.53	0.0748	2	2	4	5	11700000	655	74.3	6.16
O00303	Eukaryotic translation initiation factor 3 subunit F OS=Homo sapiens GN=EIF3F PE=1 SV=1 - [EIF3F_HUMAN]	91.09	0.1345	1	4	4	5	4416000	357	37.5	5.45
Q9Y285	Phenylalanine--tRNA ligase alpha subunit OS=Homo sapiens GN=FARSA PE=1 SV=3 - [SYFA_HUMAN]	75.05	0.0827	1	3	3	5	20980000	508	57.5	7.8
Q15758	Neutral amino acid transporter B(0) OS=Homo sapiens GN=SLC1A5 PE=1 SV=2 - [AAAT_HUMAN]	122.52	0.0813	1	3	3	5	12250000	541	56.6	5.48
P05386	60S acidic ribosomal protein P1 OS=Homo sapiens GN=RPLP1 PE=1 SV=1 - [RLA1_HUMAN]	35.87	0.3772	1	1	1	5	42180000	114	11.5	4.32
Q8N9T8	Protein KRI1 homolog OS=Homo sapiens GN=KRI1 PE=1 SV=3 - [KRI1_HUMAN]	79.46	0.0683	1	4	4	5	4930000	703	82.5	5.14
Q03252	Lamin-B2 OS=Homo sapiens GN=LMNB2 PE=1 SV=3 - [LMNB2_HUMAN]	33.48	0.0683	1	2	5	5	7774000	600	67.6	5.35
P08574	Cytochrome c1, heme protein, mitochondrial OS=Homo sapiens GN=CYC1 PE=1 SV=3 - [CY1_HUMAN]	59.09	0.16	1	4	4	5	11510000	325	35.4	9
P39656	Dolichyl-diphosphooligosaccharide--protein glycosyltransferase 48 kDa subunit OS=Homo sapiens GN=DDOST PE=1 SV=4 - [OST48_HUMAN]	100.79	0.0592	1	3	3	5	10060000	456	50.8	6.55
Q8NCA5	Protein FAM98A OS=Homo sapiens GN=FAM98A PE=1 SV=1 - [FA98A_HUMAN]	170.92	0.0501	1	2	2	5	15840000	519	55.4	9.03
Q8IZP2	Putative protein FAM10A4 OS=Homo sapiens GN=ST13P4 PE=5 SV=1 - [ST134_HUMAN]	127.81	0.2	3	4	4	5	11600000	240	27.4	5.08
Q1KMD3	Heterogeneous nuclear ribonucleoprotein U-like protein 2 OS=Homo sapiens GN=HNRNPUL2 PE=1 SV=1 - [HNRL2_HUMAN]	31.67	0.0482	1	4	4	4	6643000	747	85.1	4.91
P0CG48	Polyubiquitin-C OS=Homo sapiens GN=UBC PE=1 SV=3 - [UBC_HUMAN]	35.07	0.4467	4	2	2	4	20300000	685	77	7.66
Q15046	Lysine--tRNA ligase OS=Homo sapiens GN=KARS PE=1 SV=3 - [SYK_HUMAN]	53.73	0.0938	1	4	4	4	6613000	597	68	6.35
Q13547	Histone deacetylase 1 OS=Homo sapiens GN=HDAC1 PE=1 SV=1 - [HDAC1_HUMAN]	51.73	0.0498	2	2	2	4	7803000	482	55.1	5.48
O75534	Cold shock domain-containing protein E1 OS=Homo sapiens GN=CSDE1 PE=1 SV=2 - [CSDE1_HUMAN]	46.79	0.0489	1	4	4	4	8256000	798	88.8	6.25
Q5VYK3	Proteasome-associated protein ECM29 homolog OS=Homo sapiens GN=ECM29 PE=1 SV=2 - [ECM29_HUMAN]	0	0.0076	1	1	1	4	23470000	1845	204.2	7.12
P42704	Leucine-rich PPR motif-containing protein, mitochondrial OS=Homo sapiens GN=LRPPRC PE=1 SV=3 - [LPPRC_HUMAN]	47.29	0.0366	1	4	4	4	7304000	1394	157.8	6.13
P08621	U1 small nuclear ribonucleoprotein 70 kDa OS=Homo sapiens GN=SNRNP70 PE=1 SV=2 - [RU17_HUMAN]	0	0.0801	1	4	4	4	8628000	437	51.5	9.94
Q92973	Transportin-1 OS=Homo sapiens GN=TNPO1 PE=1 SV=2 - [TNPO1_HUMAN]	65.03	0.0445	2	4	4	4	4367000	898	102.3	4.98
P54577	Tyrosine--tRNA ligase, cytoplasmic OS=Homo sapiens GN=YARS PE=1 SV=4 - [SYYC_HUMAN]	45.55	0.0833	1	4	4	4	5876000	528	59.1	7.05
P39019	40S ribosomal protein S19 OS=Homo sapiens GN=RPS19 PE=1 SV=2 - [RS19_HUMAN]	64.66	0.269	1	4	4	4	10510000	145	16.1	10.32
Q12788	Transducin beta-like protein 3 OS=Homo sapiens GN=TBL3 PE=1 SV=2 - [TBL3_HUMAN]	40.29	0.0421	1	3	3	4	3719000	808	89	6.9
P05166	Propionyl-CoA carboxylase beta chain, mitochondrial OS=Homo sapiens GN=PCCB PE=1 SV=3 - [PCCB_HUMAN]	69.42	0.102	1	4	4	4	3675000	539	58.2	7.64
P14868	Aspartate--tRNA ligase, cytoplasmic OS=Homo sapiens GN=DARS PE=1 SV=2 - [SYDC_HUMAN]	84.24	0.0858	1	4	4	4	5819000	501	57.1	6.55
Q9UQE7	Structural maintenance of chromosomes protein 3 OS=Homo sapiens GN=SMC3 PE=1 SV=2 - [SMC3_HUMAN]	64.64	0.0337	1	4	4	4	3621000	1217	141.5	7.18
O43684	Mitotic checkpoint protein BUB3 OS=Homo sapiens GN=BUB3 PE=1 SV=1 - [BUB3_HUMAN]	23.07	0.1372	1	4	4	4	6006000	328	37.1	6.84
P61981	14-3-3 protein gamma OS=Homo sapiens GN=YWHAG PE=1 SV=2 - [1433G_HUMAN]	57.01	0.1093	3	1	3	4	43480000	247	28.3	4.89
P49321	Nuclear autoantigenic sperm protein OS=Homo sapiens GN=NASP PE=1 SV=2 - [NASP_HUMAN]	74.36	0.0647	1	4	4	4	15010000	788	85.2	4.3
P14866	Heterogeneous nuclear ribonucleoprotein L OS=Homo sapiens GN=HNRNPL PE=1 SV=2 - [HNRPL_HUMAN]	37.03	0.0713	1	4	4	4	8099000	589	64.1	8.22
Q13243	Serine/arginine-rich splicing factor 5 OS=Homo sapiens GN=SRSF5 PE=1 SV=1 - [SRSF5_HUMAN]	28.69	0.114	1	2	3	4	26040000	272	31.2	11.59
P60866	40S ribosomal protein S20 OS=Homo sapiens GN=RPS20 PE=1 SV=1 - [RS20_HUMAN]	50.7	0.2101	1	3	3	4	14380000	119	13.4	9.94
P30041	Peroxiredoxin-6 OS=Homo sapiens GN=PRDX6 PE=1 SV=3 - [PRDX6_HUMAN]	35.15	0.1875	1	3	3	4	5214000	224	25	6.38
O15226	NF-kappa-B-repressing factor OS=Homo sapiens GN=NKRF PE=1 SV=2 - [NKRF_HUMAN]	18.79	0.058	1	4	4	4	4998000	690	77.6	8.79
P21333	Filamin-A OS=Homo sapiens GN=FLNA PE=1 SV=4 - [FLNA_HUMAN]	37.1	0.0185	3	4	4	4	3015000	2647	280.6	6.06
P43686	26S protease regulatory subunit 6B OS=Homo sapiens GN=PSMC4 PE=1 SV=2 - [PRS6B_HUMAN]	39.94	0.0909	1	4	4	4	8247000	418	47.3	5.21
P22234	Multifunctional protein ADE2 OS=Homo sapiens GN=PAICS PE=1 SV=3 - [PUR6_HUMAN]	108.63	0.0965	1	3	3	4	16470000	425	47	7.23
Q9H0K1	Serine/threonine-protein kinase SIK2 OS=Homo sapiens GN=SIK2 PE=1 SV=1 - [SIK2_HUMAN]	0	0.0335	1	1	1	4	12990000	926	103.8	6.02
P53007	Tricarboxylate transport protein, mitochondrial OS=Homo sapiens GN=SLC25A1 PE=1 SV=2 - [TXTP_HUMAN]	45.97	0.0997	1	3	3	4	7452000	311	34	9.89
Q9Y295	Developmentally-regulated GTP-binding protein 1 OS=Homo sapiens GN=DRG1 PE=1 SV=1 - [DRG1_HUMAN]	60.91	0.1199	1	3	3	4	3479000	367	40.5	8.9
P49588	Alanine--tRNA ligase, cytoplasmic OS=Homo sapiens GN=AARS PE=1 SV=2 - [SYAC_HUMAN]	27.48	0.0393	1	4	4	4	4114000	968	106.7	5.53
P62244	40S ribosomal protein S15a OS=Homo sapiens GN=RPS15A PE=1 SV=2 - [RS15A_HUMAN]	86.18	0.1154	1	2	2	4	19530000	130	14.8	10.13
Q92900	Regulator of nonsense transcripts 1 OS=Homo sapiens GN=UPF1 PE=1 SV=2 - [RENT1_HUMAN]	22.03	0.0496	1	4	4	4	4957000	1129	124.3	6.61
Q01105	Protein SET OS=Homo sapiens GN=SET PE=1 SV=3 - [SET_HUMAN]	39.33	0.1276	2	3	3	4	9118000	290	33.5	4.32
P11362	Fibroblast growth factor receptor 1 OS=Homo sapiens GN=FGFR1 PE=1 SV=3 - [FGFR1_HUMAN]	36.68	0.0401	28	3	3	4	23330000	822	91.8	6.21
O00487	26S proteasome non-ATPase regulatory subunit 14 OS=Homo sapiens GN=PSMD14 PE=1 SV=1 - [PSDE_HUMAN]	13.6	0.2419	1	4	4	4	6552000	310	34.6	6.52
Q13601	KRR1 small subunit processome component homolog OS=Homo sapiens GN=KRR1 PE=1 SV=4 - [KRR1_HUMAN]	85.99	0.0892	1	3	3	4	9389000	381	43.6	9.77
Q9P253	Vacuolar protein sorting-associated protein 18 homolog OS=Homo sapiens GN=VPS18 PE=1 SV=2 - [VPS18_HUMAN]	0	0.0195	1	1	1	4	903300000	973	110.1	6.07
P17858	ATP-dependent 6-phosphofructokinase, liver type OS=Homo sapiens GN=PFKL PE=1 SV=6 - [PFKAL_HUMAN]	56.77	0.0615	2	1	4	4	8966000	780	85	7.5
Q13724	Mannosyl-oligosaccharide glucosidase OS=Homo sapiens GN=MOGS PE=1 SV=5 - [MOGS_HUMAN]	72.4	0.0562	1	3	3	4	8676000	837	91.9	8.9
Q9Y266	Nuclear migration protein nudC OS=Homo sapiens GN=NUDC PE=1 SV=1 - [NUDC_HUMAN]	67.93	0.1057	1	3	3	4	10280000	331	38.2	5.38
Q96EY1	DnaJ homolog subfamily A member 3, mitochondrial OS=Homo sapiens GN=DNAJA3 PE=1 SV=2 - [DNJA3_HUMAN]	49.07	0.0729	1	3	3	4	4646000	480	52.5	9.26
P62191	26S protease regulatory subunit 4 OS=Homo sapiens GN=PSMC1 PE=1 SV=1 - [PRS4_HUMAN]	67.19	0.1227	2	3	4	4	15860000	440	49.2	6.21
P46776	60S ribosomal protein L27a OS=Homo sapiens GN=RPL27A PE=1 SV=2 - [RL27A_HUMAN]	132.63	0.1622	1	2	2	4	57050000	148	16.6	11
Q9UNM6	26S proteasome non-ATPase regulatory subunit 13 OS=Homo sapiens GN=PSMD13 PE=1 SV=2 - [PSD13_HUMAN]	16.37	0.0984	1	4	4	4	4964000	376	42.9	5.81
O75821	Eukaryotic translation initiation factor 3 subunit G OS=Homo sapiens GN=EIF3G PE=1 SV=2 - [EIF3G_HUMAN]	49.4	0.0781	1	2	2	4	15210000	320	35.6	6.13
O43852	Calumenin OS=Homo sapiens GN=CALU PE=1 SV=2 - [CALU_HUMAN]	39.97	0.0635	1	2	2	4	8397000	315	37.1	4.64
P27797	Calreticulin OS=Homo sapiens GN=CALR PE=1 SV=1 - [CALR_HUMAN]	20.27	0.0743	1	3	3	4	5400000	417	48.1	4.44
Q9BQA1	Methylosome protein 50 OS=Homo sapiens GN=WDR77 PE=1 SV=1 - [MEP50_HUMAN]	33.07	0.1053	1	3	3	4	6469000	342	36.7	5.17
P50402	Emerin OS=Homo sapiens GN=EMD PE=1 SV=1 - [EMD_HUMAN]	29.55	0.2165	1	4	4	4	4905000	254	29	5.5
P06454	Prothymosin alpha OS=Homo sapiens GN=PTMA PE=1 SV=2 - [PTMA_HUMAN]	153.38	0.2162	1	2	2	4	33870000	111	12.2	3.78
Q8IYT1	Protein FAM71A OS=Homo sapiens GN=FAM71A PE=2 SV=2 - [FA71A_HUMAN]	0	0.0135	1	1	1	4	447600000	594	63.1	9.64
Q99729	Heterogeneous nuclear ribonucleoprotein A/B OS=Homo sapiens GN=HNRNPAB PE=1 SV=2 - [ROAA_HUMAN]	81.31	0.0934	1	2	3	4	10150000	332	36.2	8.21
Q86US8	Telomerase-binding protein EST1A OS=Homo sapiens GN=SMG6 PE=1 SV=2 - [EST1A_HUMAN]	0	0.0099	1	1	1	3	134800000	1419	160.4	7.05
P78527	DNA-dependent protein kinase catalytic subunit OS=Homo sapiens GN=PRKDC PE=1 SV=3 - [PRKDC_HUMAN]	84.41	0.007	1	3	3	3	5460000	4128	468.8	7.12
Q96AG4	Leucine-rich repeat-containing protein 59 OS=Homo sapiens GN=LRRC59 PE=1 SV=1 - [LRC59_HUMAN]	68.34	0.0717	1	2	2	3	19560000	307	34.9	9.57
P22695	Cytochrome b-c1 complex subunit 2, mitochondrial OS=Homo sapiens GN=UQCRC2 PE=1 SV=3 - [QCR2_HUMAN]	75.86	0.0839	1	3	3	3	7296000	453	48.4	8.63
P49207	60S ribosomal protein L34 OS=Homo sapiens GN=RPL34 PE=1 SV=3 - [RL34_HUMAN]	48.19	0.1368	1	2	2	3	20040000	117	13.3	11.47
P05165	Propionyl-CoA carboxylase alpha chain, mitochondrial OS=Homo sapiens GN=PCCA PE=1 SV=4 - [PCCA_HUMAN]	50.83	0.0398	1	3	3	3	4364000	728	80	7.52
Q9NTJ3	Structural maintenance of chromosomes protein 4 OS=Homo sapiens GN=SMC4 PE=1 SV=2 - [SMC4_HUMAN]	34.36	0.0272	1	3	3	3	2962000	1288	147.1	6.79
P46060	Ran GTPase-activating protein 1 OS=Homo sapiens GN=RANGAP1 PE=1 SV=1 - [RAGP1_HUMAN]	56.5	0.0698	1	3	3	3	4329000	587	63.5	4.68
Q9UKM9	RNA-binding protein Raly OS=Homo sapiens GN=RALY PE=1 SV=1 - [RALY_HUMAN]	16.95	0.098	1	3	3	3	3427000	306	32.4	9.17
Q99460	26S proteasome non-ATPase regulatory subunit 1 OS=Homo sapiens GN=PSMD1 PE=1 SV=2 - [PSMD1_HUMAN]	41.08	0.0283	1	3	3	3	5388000	953	105.8	5.39
P18206	Vinculin OS=Homo sapiens GN=VCL PE=1 SV=4 - [VINC_HUMAN]	14.92	0.0317	1	3	3	3	2714000	1134	123.7	5.66
Q5QJE6	Deoxynucleotidyltransferase terminal-interacting protein 2 OS=Homo sapiens GN=DNTTIP2 PE=1 SV=2 - [TDIF2_HUMAN]	0	0.045	1	3	3	3	227000000	756	84.4	6.16
Q15149	Plectin OS=Homo sapiens GN=PLEC PE=1 SV=3 - [PLEC_HUMAN]	0	0.0102	1	3	3	3	10390000	4684	531.5	5.96
P35606	Coatomer subunit beta' OS=Homo sapiens GN=COPB2 PE=1 SV=2 - [COPB2_HUMAN]	29.59	0.0309	1	3	3	3	6752000	906	102.4	5.27
O95757	Heat shock 70 kDa protein 4L OS=Homo sapiens GN=HSPA4L PE=1 SV=3 - [HS74L_HUMAN]	82.72	0.0465	1	1	3	3	3182000	839	94.5	5.88
P23284	Peptidyl-prolyl cis-trans isomerase B OS=Homo sapiens GN=PPIB PE=1 SV=2 - [PPIB_HUMAN]	31.98	0.1389	1	3	3	3	4601000	216	23.7	9.41
P11388	DNA topoisomerase 2-alpha OS=Homo sapiens GN=TOP2A PE=1 SV=3 - [TOP2A_HUMAN]	61.92	0.0235	2	3	3	3	4328000	1531	174.3	8.72
O60231	Putative pre-mRNA-splicing factor ATP-dependent RNA helicase DHX16 OS=Homo sapiens GN=DHX16 PE=1 SV=2 - [DHX16_HUMAN]	38.52	0.0317	2	2	3	3	2656000	1041	119.2	6.8
P31040	Succinate dehydrogenase [ubiquinone] flavoprotein subunit, mitochondrial OS=Homo sapiens GN=SDHA PE=1 SV=2 - [SDHA_HUMAN]	45.05	0.0527	1	3	3	3	3813000	664	72.6	7.39
O75131	Copine-3 OS=Homo sapiens GN=CPNE3 PE=1 SV=1 - [CPNE3_HUMAN]	60.05	0.0633	8	3	3	3	5991000	537	60.1	5.85
P31942	Heterogeneous nuclear ribonucleoprotein H3 OS=Homo sapiens GN=HNRNPH3 PE=1 SV=2 - [HNRH3_HUMAN]	55.34	0.0607	1	2	2	3	14410000	346	36.9	6.87
Q15050	Ribosome biogenesis regulatory protein homolog OS=Homo sapiens GN=RRS1 PE=1 SV=2 - [RRS1_HUMAN]	33.29	0.0849	1	2	2	3	7615000	365	41.2	10.7
P02545	Prelamin-A/C OS=Homo sapiens GN=LMNA PE=1 SV=1 - [LMNA_HUMAN]	67.91	0.0497	1	2	3	3	2158000	664	74.1	7.02
P26639	Threonine--tRNA ligase, cytoplasmic OS=Homo sapiens GN=TARS PE=1 SV=3 - [SYTC_HUMAN]	34.32	0.036	1	2	2	3	4266000	723	83.4	6.67
P07355	Annexin A2 OS=Homo sapiens GN=ANXA2 PE=1 SV=2 - [ANXA2_HUMAN]	61.91	0.0914	2	3	3	3	5835000	339	38.6	7.75
Q53GS9	U4/U6.U5 tri-snRNP-associated protein 2 OS=Homo sapiens GN=USP39 PE=1 SV=2 - [SNUT2_HUMAN]	33.87	0.0761	1	3	3	3	4848000	565	65.3	8.91
Q9BXP5	Serrate RNA effector molecule homolog OS=Homo sapiens GN=SRRT PE=1 SV=1 - [SRRT_HUMAN]	20.41	0.024	1	2	2	3	4795000	876	100.6	5.96
P51991	Heterogeneous nuclear ribonucleoprotein A3 OS=Homo sapiens GN=HNRNPA3 PE=1 SV=2 - [ROA3_HUMAN]	20.81	0.0344	1	2	2	3	9482000	378	39.6	9.01
Q07283	Trichohyalin OS=Homo sapiens GN=TCHH PE=1 SV=2 - [TRHY_HUMAN]	0	0.0108	1	2	2	3	5662000	1943	253.8	5.78
Q9NQ55	Suppressor of SWI4 1 homolog OS=Homo sapiens GN=PPAN PE=2 SV=1 - [SSF1_HUMAN]	54.77	0.0592	1	3	3	3	4009000	473	53.2	10.13
Q8N1F7	Nuclear pore complex protein Nup93 OS=Homo sapiens GN=NUP93 PE=1 SV=2 - [NUP93_HUMAN]	63.18	0.0427	1	3	3	3	4311000	819	93.4	5.72
Q0VAA5	PI-PLC X domain-containing protein 2 OS=Homo sapiens GN=PLCXD2 PE=2 SV=1 - [PLCX2_HUMAN]	29.34	0.0262	1	1	1	3	205900000	305	34.8	9.44
Q96PK6	RNA-binding protein 14 OS=Homo sapiens GN=RBM14 PE=1 SV=2 - [RBM14_HUMAN]	36.87	0.0523	1	3	3	3	11280000	669	69.4	9.67
P04844	Dolichyl-diphosphooligosaccharide--protein glycosyltransferase subunit 2 OS=Homo sapiens GN=RPN2 PE=1 SV=3 - [RPN2_HUMAN]	72.47	0.0792	1	3	3	3	7321000	631	69.2	5.69
Q9BZE1	39S ribosomal protein L37, mitochondrial OS=Homo sapiens GN=MRPL37 PE=1 SV=2 - [RM37_HUMAN]	0	0.0757	1	3	3	3	3791000	423	48.1	8.59
O00231	26S proteasome non-ATPase regulatory subunit 11 OS=Homo sapiens GN=PSMD11 PE=1 SV=3 - [PSD11_HUMAN]	48.52	0.0829	1	3	3	3	4747000	422	47.4	6.48
Q9H0S4	Probable ATP-dependent RNA helicase DDX47 OS=Homo sapiens GN=DDX47 PE=1 SV=1 - [DDX47_HUMAN]	68.72	0.0923	1	3	3	3	7608000	455	50.6	9.1
Q9BVG3	E3 ubiquitin-protein ligase TRIM62 OS=Homo sapiens GN=TRIM62 PE=1 SV=1 - [TRI62_HUMAN]	32.97	0.0232	1	1	1	3	74010000	475	54.2	6.62
P60228	Eukaryotic translation initiation factor 3 subunit E OS=Homo sapiens GN=EIF3E PE=1 SV=1 - [EIF3E_HUMAN]	42.21	0.0629	1	3	3	3	7675000	445	52.2	6.04
O15067	Phosphoribosylformylglycinamidine synthase OS=Homo sapiens GN=PFAS PE=1 SV=4 - [PUR4_HUMAN]	38.18	0.0135	1	2	2	3	4005000	1338	144.6	5.76
P51665	26S proteasome non-ATPase regulatory subunit 7 OS=Homo sapiens GN=PSMD7 PE=1 SV=2 - [PSMD7_HUMAN]	18.94	0.0864	1	3	3	3	4036000	324	37	6.77
Q9NPD3	Exosome complex component RRP41 OS=Homo sapiens GN=EXOSC4 PE=1 SV=3 - [EXOS4_HUMAN]	19.65	0.0898	1	2	2	3	5424000	245	26.4	6.52
Q9P2J5	Leucine--tRNA ligase, cytoplasmic OS=Homo sapiens GN=LARS PE=1 SV=2 - [SYLC_HUMAN]	69.93	0.0255	1	2	2	3	7991000	1176	134.4	7.3
Q6PKG0	La-related protein 1 OS=Homo sapiens GN=LARP1 PE=1 SV=2 - [LARP1_HUMAN]	21.67	0.0319	1	3	3	3	3371000	1096	123.4	8.82
P28340	DNA polymerase delta catalytic subunit OS=Homo sapiens GN=POLD1 PE=1 SV=2 - [DPOD1_HUMAN]	24.34	0.0154	1	1	2	3	7884000	1107	123.6	7.03
P78347	General transcription factor II-I OS=Homo sapiens GN=GTF2I PE=1 SV=2 - [GTF2I_HUMAN]	30	0.0291	1	3	3	3	4863000	998	112.3	6.39
P62851	40S ribosomal protein S25 OS=Homo sapiens GN=RPS25 PE=1 SV=1 - [RS25_HUMAN]	52.48	0.136	1	2	2	3	61210000	125	13.7	10.11
P23528	Cofilin-1 OS=Homo sapiens GN=CFL1 PE=1 SV=3 - [COF1_HUMAN]	45.31	0.1386	2	2	2	3	16280000	166	18.5	8.09
P08133	Annexin A6 OS=Homo sapiens GN=ANXA6 PE=1 SV=3 - [ANXA6_HUMAN]	36.25	0.052	1	3	3	3	4655000	673	75.8	5.6
P48444	Coatomer subunit delta OS=Homo sapiens GN=ARCN1 PE=1 SV=1 - [COPD_HUMAN]	55.63	0.045	1	2	2	3	5173000	511	57.2	6.21
Q9HB71	Calcyclin-binding protein OS=Homo sapiens GN=CACYBP PE=1 SV=2 - [CYBP_HUMAN]	39.85	0.0877	1	2	2	3	4683000	228	26.2	8.25
P30048	Thioredoxin-dependent peroxide reductase, mitochondrial OS=Homo sapiens GN=PRDX3 PE=1 SV=3 - [PRDX3_HUMAN]	74.07	0.1016	1	2	2	3	9097000	256	27.7	7.78
P47897	Glutamine--tRNA ligase OS=Homo sapiens GN=QARS PE=1 SV=1 - [SYQ_HUMAN]	16.48	0.049	1	3	3	3	2486000	775	87.7	7.15
P04004	Vitronectin OS=Homo sapiens GN=VTN PE=1 SV=1 - [VTNC_HUMAN]	126.13	0.0314	1	1	1	3	40470000	478	54.3	5.8
Q9Y277	Voltage-dependent anion-selective channel protein 3 OS=Homo sapiens GN=VDAC3 PE=1 SV=1 - [VDAC3_HUMAN]	79.74	0.0813	1	1	2	3	4527000	283	30.6	8.66
Q9P035	Very-long-chain (3R)-3-hydroxyacyl-CoA dehydratase 3 OS=Homo sapiens GN=HACD3 PE=1 SV=2 - [HACD3_HUMAN]	40.74	0.1022	1	3	3	3	5047000	362	43.1	8.94
P53985	Monocarboxylate transporter 1 OS=Homo sapiens GN=SLC16A1 PE=1 SV=3 - [MOT1_HUMAN]	0	0.044	1	3	3	3	7838000	500	53.9	8.66
O43395	U4/U6 small nuclear ribonucleoprotein Prp3 OS=Homo sapiens GN=PRPF3 PE=1 SV=2 - [PRPF3_HUMAN]	18.03	0.0556	1	3	3	3	5753000	683	77.5	9.5
P00367	Glutamate dehydrogenase 1, mitochondrial OS=Homo sapiens GN=GLUD1 PE=1 SV=2 - [DHE3_HUMAN]	79.72	0.0663	2	3	3	3	5089000	558	61.4	7.8
P56182	Ribosomal RNA processing protein 1 homolog A OS=Homo sapiens GN=RRP1 PE=1 SV=1 - [RRP1_HUMAN]	77.64	0.0738	1	3	3	3	5859000	461	52.8	9.33
P08243	Asparagine synthetase [glutamine-hydrolyzing] OS=Homo sapiens GN=ASNS PE=1 SV=4 - [ASNS_HUMAN]	23.65	0.0446	1	2	2	3	4884000	561	64.3	6.86
Q13347	Eukaryotic translation initiation factor 3 subunit I OS=Homo sapiens GN=EIF3I PE=1 SV=1 - [EIF3I_HUMAN]	41.8	0.0615	1	2	2	3	11050000	325	36.5	5.64
O00541	Pescadillo homolog OS=Homo sapiens GN=PES1 PE=1 SV=1 - [PESC_HUMAN]	34.4	0.0646	1	3	3	3	8108000	588	68	7.33
P42766	60S ribosomal protein L35 OS=Homo sapiens GN=RPL35 PE=1 SV=2 - [RL35_HUMAN]	57.16	0.2602	1	3	3	3	6645000	123	14.5	11.05
Q9H6F5	Coiled-coil domain-containing protein 86 OS=Homo sapiens GN=CCDC86 PE=1 SV=1 - [CCD86_HUMAN]	40.37	0.0861	1	3	3	3	3779000	360	40.2	10.33
Q53GQ0	Very-long-chain 3-oxoacyl-CoA reductase OS=Homo sapiens GN=HSD17B12 PE=1 SV=2 - [DHB12_HUMAN]	27.5	0.0994	1	2	2	3	6110000	312	34.3	9.32
Q9NSD9	Phenylalanine--tRNA ligase beta subunit OS=Homo sapiens GN=FARSB PE=1 SV=3 - [SYFB_HUMAN]	26.85	0.0492	1	3	3	3	4762000	589	66.1	6.84
P11488	Guanine nucleotide-binding protein G(t) subunit alpha-1 OS=Homo sapiens GN=GNAT1 PE=1 SV=5 - [GNAT1_HUMAN]	30.84	0.0543	12	2	2	3	8524000	350	40	5.62
Q9Y3D9	28S ribosomal protein S23, mitochondrial OS=Homo sapiens GN=MRPS23 PE=1 SV=2 - [RT23_HUMAN]	29.15	0.1579	1	3	3	3	3541000	190	21.8	8.9
P28070	Proteasome subunit beta type-4 OS=Homo sapiens GN=PSMB4 PE=1 SV=4 - [PSB4_HUMAN]	13.3	0.1402	1	3	3	3	2695000	264	29.2	5.97
O15160	DNA-directed RNA polymerases I and III subunit RPAC1 OS=Homo sapiens GN=POLR1C PE=1 SV=1 - [RPAC1_HUMAN]	13.04	0.0867	1	3	3	3	3764000	346	39.2	5.5
P11177	Pyruvate dehydrogenase E1 component subunit beta, mitochondrial OS=Homo sapiens GN=PDHB PE=1 SV=3 - [ODPB_HUMAN]	52.13	0.0669	1	2	2	3	3028000	359	39.2	6.65
Q9Y4L1	Hypoxia up-regulated protein 1 OS=Homo sapiens GN=HYOU1 PE=1 SV=1 - [HYOU1_HUMAN]	0	0.031	1	3	3	3	2183000	999	111.3	5.22
P62899	60S ribosomal protein L31 OS=Homo sapiens GN=RPL31 PE=1 SV=1 - [RL31_HUMAN]	61.43	0.184	1	2	2	3	4924000	125	14.5	10.54
P31153	S-adenosylmethionine synthase isoform type-2 OS=Homo sapiens GN=MAT2A PE=1 SV=1 - [METK2_HUMAN]	52.21	0.1038	1	3	3	3	5215000	395	43.6	6.48
P52907	F-actin-capping protein subunit alpha-1 OS=Homo sapiens GN=CAPZA1 PE=1 SV=3 - [CAZA1_HUMAN]	16.23	0.1643	1	3	3	3	3420000	286	32.9	5.69
P25786	Proteasome subunit alpha type-1 OS=Homo sapiens GN=PSMA1 PE=1 SV=1 - [PSA1_HUMAN]	36.62	0.1065	1	3	3	3	11500000	263	29.5	6.61
Q16186	Proteasomal ubiquitin receptor ADRM1 OS=Homo sapiens GN=ADRM1 PE=1 SV=2 - [ADRM1_HUMAN]	29	0.0762	1	2	2	3	2822000	407	42.1	5.07
Q99714	3-hydroxyacyl-CoA dehydrogenase type-2 OS=Homo sapiens GN=HSD17B10 PE=1 SV=3 - [HCD2_HUMAN]	52.22	0.2069	1	3	3	3	9838000	261	26.9	7.78
O00232	26S proteasome non-ATPase regulatory subunit 12 OS=Homo sapiens GN=PSMD12 PE=1 SV=3 - [PSD12_HUMAN]	22.04	0.0636	1	3	3	3	4670000	456	52.9	7.65
P35613	Basigin OS=Homo sapiens GN=BSG PE=1 SV=2 - [BASI_HUMAN]	77.16	0.0727	1	2	2	3	9402000	385	42.2	5.66
Q9H9B4	Sideroflexin-1 OS=Homo sapiens GN=SFXN1 PE=1 SV=4 - [SFXN1_HUMAN]	116.09	0.1149	1	3	3	3	6743000	322	35.6	9.07
Q99733	Nucleosome assembly protein 1-like 4 OS=Homo sapiens GN=NAP1L4 PE=1 SV=1 - [NP1L4_HUMAN]	24.8	0.1173	1	2	3	3	5750000	375	42.8	4.69
P36873	Serine/threonine-protein phosphatase PP1-gamma catalytic subunit OS=Homo sapiens GN=PPP1CC PE=1 SV=1 - [PP1G_HUMAN]	57.31	0.1207	2	2	3	3	9855000	323	37	6.54
P62140	Serine/threonine-protein phosphatase PP1-beta catalytic subunit OS=Homo sapiens GN=PPP1CB PE=1 SV=3 - [PP1B_HUMAN]	57.06	0.1162	2	2	3	3	6330000	327	37.2	6.19
P78362	SRSF protein kinase 2 OS=Homo sapiens GN=SRPK2 PE=1 SV=3 - [SRPK2_HUMAN]	61.71	0.048	2	1	3	3	6976000	688	77.5	4.97
Q07021	Complement component 1 Q subcomponent-binding protein, mitochondrial OS=Homo sapiens GN=C1QBP PE=1 SV=1 - [C1QBP_HUMAN]	66.66	0.1738	1	3	3	3	4087000	282	31.3	4.84
P04637	Cellular tumor antigen p53 OS=Homo sapiens GN=TP53 PE=1 SV=4 - [P53_HUMAN]	46.73	0.0891	1	3	3	3	7398000	393	43.6	6.79
P62195	26S protease regulatory subunit 8 OS=Homo sapiens GN=PSMC5 PE=1 SV=1 - [PRS8_HUMAN]	27.2	0.0788	2	2	3	3	5722000	406	45.6	7.55
Q9BX63	Fanconi anemia group J protein OS=Homo sapiens GN=BRIP1 PE=1 SV=1 - [FANCJ_HUMAN]	0	0.0088	1	1	1	3	320000000	1249	140.8	6.92
Q04637	Eukaryotic translation initiation factor 4 gamma 1 OS=Homo sapiens GN=EIF4G1 PE=1 SV=4 - [IF4G1_HUMAN]	38.48	0.0244	1	3	3	3	1918000	1599	175.4	5.33
Q6IA86	Elongator complex protein 2 OS=Homo sapiens GN=ELP2 PE=1 SV=2 - [ELP2_HUMAN]	97.96	0.0436	1	3	3	3	2724000	826	92.4	5.96
O75400	Pre-mRNA-processing factor 40 homolog A OS=Homo sapiens GN=PRPF40A PE=1 SV=2 - [PR40A_HUMAN]	34.78	0.0334	1	3	3	3	3299000	957	108.7	7.56
Q99873	Protein arginine N-methyltransferase 1 OS=Homo sapiens GN=PRMT1 PE=1 SV=2 - [ANM1_HUMAN]	34.3	0.0997	1	3	3	3	4359000	361	41.5	5.43
Q9NW13	RNA-binding protein 28 OS=Homo sapiens GN=RBM28 PE=1 SV=3 - [RBM28_HUMAN]	27.08	0.0264	1	2	2	2	2586000	759	85.7	9.22
P51398	28S ribosomal protein S29, mitochondrial OS=Homo sapiens GN=DAP3 PE=1 SV=1 - [RT29_HUMAN]	69.99	0.0377	1	1	1	2	4459000	398	45.5	8.88
O95347	Structural maintenance of chromosomes protein 2 OS=Homo sapiens GN=SMC2 PE=1 SV=2 - [SMC2_HUMAN]	51.63	0.0201	1	2	2	2	3852000	1197	135.6	8.43
P26358	DNA (cytosine-5)-methyltransferase 1 OS=Homo sapiens GN=DNMT1 PE=1 SV=2 - [DNMT1_HUMAN]	0	0.0118	1	2	2	2	989900	1616	183	7.75
Q14566	DNA replication licensing factor MCM6 OS=Homo sapiens GN=MCM6 PE=1 SV=1 - [MCM6_HUMAN]	17.56	0.0244	1	2	2	2	1835000	821	92.8	5.41
P13804	Electron transfer flavoprotein subunit alpha, mitochondrial OS=Homo sapiens GN=ETFA PE=1 SV=1 - [ETFA_HUMAN]	0	0.0871	1	2	2	2	3443000	333	35.1	8.38
Q2NL82	Pre-rRNA-processing protein TSR1 homolog OS=Homo sapiens GN=TSR1 PE=1 SV=1 - [TSR1_HUMAN]	24.63	0.0261	1	2	2	2		804	91.8	7.42
P37108	Signal recognition particle 14 kDa protein OS=Homo sapiens GN=SRP14 PE=1 SV=2 - [SRP14_HUMAN]	72.8	0.1029	1	1	1	2	8447000	136	14.6	10.04
P41252	Isoleucine--tRNA ligase, cytoplasmic OS=Homo sapiens GN=IARS PE=1 SV=2 - [SYIC_HUMAN]	21.19	0.0182	1	2	2	2	6855000	1262	144.4	6.15
P33992	DNA replication licensing factor MCM5 OS=Homo sapiens GN=MCM5 PE=1 SV=5 - [MCM5_HUMAN]	35.57	0.0272	1	2	2	2	4745000	734	82.2	8.37
P30260	Cell division cycle protein 27 homolog OS=Homo sapiens GN=CDC27 PE=1 SV=2 - [CDC27_HUMAN]	13.57	0.0085	1	1	1	2	13380000	824	91.8	7.02
Q96GA3	Protein LTV1 homolog OS=Homo sapiens GN=LTV1 PE=1 SV=1 - [LTV1_HUMAN]	43.21	0.0526	1	2	2	2	5880000	475	54.8	4.91
Q14204	Cytoplasmic dynein 1 heavy chain 1 OS=Homo sapiens GN=DYNC1H1 PE=1 SV=5 - [DYHC1_HUMAN]	22.13	0.0034	1	2	2	2	2740000	4646	532.1	6.4
Q7KZN9	Cytochrome c oxidase assembly protein COX15 homolog OS=Homo sapiens GN=COX15 PE=1 SV=1 - [COX15_HUMAN]	24.65	0.0171	1	1	1	2	137700000	410	46	9.82
P60891	Ribose-phosphate pyrophosphokinase 1 OS=Homo sapiens GN=PRPS1 PE=1 SV=2 - [PRPS1_HUMAN]	17.03	0.0723	3	2	2	2	2988000	318	34.8	6.98
Q7L014	Probable ATP-dependent RNA helicase DDX46 OS=Homo sapiens GN=DDX46 PE=1 SV=2 - [DDX46_HUMAN]	14.24	0.0097	1	1	1	2	1925000	1031	117.3	9.29
Q9NP79	Vacuolar protein sorting-associated protein VTA1 homolog OS=Homo sapiens GN=VTA1 PE=1 SV=1 - [VTA1_HUMAN]	29.12	0.0456	1	1	1	2	7706000	307	33.9	6.29
P21817	Ryanodine receptor 1 OS=Homo sapiens GN=RYR1 PE=1 SV=3 - [RYR1_HUMAN]	0	0.0022	1	1	1	2	66080000	5038	564.8	5.3
Q12789	General transcription factor 3C polypeptide 1 OS=Homo sapiens GN=GTF3C1 PE=1 SV=4 - [TF3C1_HUMAN]	0	0.0085	1	2	2	2	2888000	2109	238.7	7.3
Q9Y3Z3	Deoxynucleoside triphosphate triphosphohydrolase SAMHD1 OS=Homo sapiens GN=SAMHD1 PE=1 SV=2 - [SAMH1_HUMAN]	0	0.0335	1	2	2	2	2362000	626	72.2	7.14
O94906	Pre-mRNA-processing factor 6 OS=Homo sapiens GN=PRPF6 PE=1 SV=1 - [PRP6_HUMAN]	27.89	0.0181	1	2	2	2	17200000	941	106.9	8.25
P35580	Myosin-10 OS=Homo sapiens GN=MYH10 PE=1 SV=3 - [MYH10_HUMAN]	0	0.0096	2	2	2	2	1903000	1976	228.9	5.54
Q9NYF8	Bcl-2-associated transcription factor 1 OS=Homo sapiens GN=BCLAF1 PE=1 SV=2 - [BCLF1_HUMAN]	37.75	0.0196	1	2	2	2	4570000	920	106.1	9.98
Q0ZGT2	Nexilin OS=Homo sapiens GN=NEXN PE=1 SV=1 - [NEXN_HUMAN]	34.05	0.0104	1	1	1	2	22550000	675	80.6	5.33
O14980	Exportin-1 OS=Homo sapiens GN=XPO1 PE=1 SV=1 - [XPO1_HUMAN]	47.57	0.0205	1	2	2	2	4068000	1071	123.3	6.06
Q14247	Src substrate cortactin OS=Homo sapiens GN=CTTN PE=1 SV=2 - [SRC8_HUMAN]	0	0.0182	1	1	1	2	6690000	550	61.5	5.4
Q13573	SNW domain-containing protein 1 OS=Homo sapiens GN=SNW1 PE=1 SV=1 - [SNW1_HUMAN]	32.18	0.0728	1	2	2	2	6218000	536	61.5	9.52
P48634	Protein PRRC2A OS=Homo sapiens GN=PRRC2A PE=1 SV=3 - [PRC2A_HUMAN]	14.85	0.0102	1	2	2	2	3470000	2157	228.7	9.45
P51610	Host cell factor 1 OS=Homo sapiens GN=HCFC1 PE=1 SV=2 - [HCFC1_HUMAN]	0	0.0123	1	2	2	2	2988000	2035	208.6	7.46
Q03701	CCAAT/enhancer-binding protein zeta OS=Homo sapiens GN=CEBPZ PE=1 SV=3 - [CEBPZ_HUMAN]	32.16	0.0152	1	2	2	2	6679000	1054	120.9	5.94
Q01518	Adenylyl cyclase-associated protein 1 OS=Homo sapiens GN=CAP1 PE=1 SV=5 - [CAP1_HUMAN]	46.69	0.0779	1	2	2	2	7616000	475	51.9	8.06
Q9BXJ9	N-alpha-acetyltransferase 15, NatA auxiliary subunit OS=Homo sapiens GN=NAA15 PE=1 SV=1 - [NAA15_HUMAN]	34.38	0.0219	2	2	2	2	4503000	866	101.2	7.42
O15042	U2 snRNP-associated SURP motif-containing protein OS=Homo sapiens GN=U2SURP PE=1 SV=2 - [SR140_HUMAN]	0	0.0214	1	2	2	2	12170000	1029	118.2	8.47
Q92878	DNA repair protein RAD50 OS=Homo sapiens GN=RAD50 PE=1 SV=1 - [RAD50_HUMAN]	0	0.0107	1	1	1	2	3402000	1312	153.8	6.89
P12081	Histidine--tRNA ligase, cytoplasmic OS=Homo sapiens GN=HARS PE=1 SV=2 - [SYHC_HUMAN]	27.63	0.0413	2	2	2	2	3844000	509	57.4	5.88
Q96GQ7	Probable ATP-dependent RNA helicase DDX27 OS=Homo sapiens GN=DDX27 PE=1 SV=2 - [DDX27_HUMAN]	36.59	0.0239	1	2	2	2	3065000	796	89.8	9.28
Q5TBA9	Protein furry homolog OS=Homo sapiens GN=FRY PE=1 SV=1 - [FRY_HUMAN]	30.66	0.0023	1	1	1	2	2368000	3013	338.7	5.99
P46977	Dolichyl-diphosphooligosaccharide--protein glycosyltransferase subunit STT3A OS=Homo sapiens GN=STT3A PE=1 SV=2 - [STT3A_HUMAN]	39.12	0.0227	1	2	2	2	8332000	705	80.5	8.07
Q9Y2X3	Nucleolar protein 58 OS=Homo sapiens GN=NOP58 PE=1 SV=1 - [NOP58_HUMAN]	32.97	0.0435	1	2	2	2	8686000	529	59.5	8.92
Q9UQ35	Serine/arginine repetitive matrix protein 2 OS=Homo sapiens GN=SRRM2 PE=1 SV=2 - [SRRM2_HUMAN]	0	0.0073	1	2	2	2	4643000	2752	299.4	12.06
Q8WU90	Zinc finger CCCH domain-containing protein 15 OS=Homo sapiens GN=ZC3H15 PE=1 SV=1 - [ZC3HF_HUMAN]	19.88	0.0516	1	2	2	2	7733000	426	48.6	5.31
Q6PIF6	Unconventional myosin-VIIb OS=Homo sapiens GN=MYO7B PE=1 SV=2 - [MYO7B_HUMAN]	0	0.0076	1	1	1	2	29920000	2116	241.4	8.57
P23381	Tryptophan--tRNA ligase, cytoplasmic OS=Homo sapiens GN=WARS PE=1 SV=2 - [SYWC_HUMAN]	25.85	0.051	1	2	2	2	4961000	471	53.1	6.23
Q9Y4G6	Talin-2 OS=Homo sapiens GN=TLN2 PE=1 SV=4 - [TLN2_HUMAN]	44.53	0.0055	1	1	2	2	8232000	2542	271.4	5.57
Q9NRZ9	Lymphoid-specific helicase OS=Homo sapiens GN=HELLS PE=1 SV=1 - [HELLS_HUMAN]	36.53	0.0239	1	2	2	2	7207000	838	97	7.93
P19367	Hexokinase-1 OS=Homo sapiens GN=HK1 PE=1 SV=3 - [HXK1_HUMAN]	18.15	0.0262	2	2	2	2	2604000	917	102.4	6.8
P54727	UV excision repair protein RAD23 homolog B OS=Homo sapiens GN=RAD23B PE=1 SV=1 - [RD23B_HUMAN]	0	0.0465	2	2	2	2	2573000	409	43.1	4.84
P82673	28S ribosomal protein S35, mitochondrial OS=Homo sapiens GN=MRPS35 PE=1 SV=1 - [RT35_HUMAN]	26.71	0.031	1	1	1	2	9145000	323	36.8	8.24
Q14683	Structural maintenance of chromosomes protein 1A OS=Homo sapiens GN=SMC1A PE=1 SV=2 - [SMC1A_HUMAN]	43.82	0.0162	1	2	2	2	4986000	1233	143.1	7.64
P35579	Myosin-9 OS=Homo sapiens GN=MYH9 PE=1 SV=4 - [MYH9_HUMAN]	38.6	0.0097	1	2	2	2	5814000	1960	226.4	5.6
Q92522	Histone H1x OS=Homo sapiens GN=H1FX PE=1 SV=1 - [H1X_HUMAN]	34.51	0.1268	1	2	2	2	7280000	213	22.5	10.76
Q8IUF8	Bifunctional lysine-specific demethylase and histidyl-hydroxylase MINA OS=Homo sapiens GN=MINA PE=1 SV=1 - [MINA_HUMAN]	0	0.0516	1	2	2	2	4181000	465	52.8	6.7
Q9Y2L1	Exosome complex exonuclease RRP44 OS=Homo sapiens GN=DIS3 PE=1 SV=2 - [RRP44_HUMAN]	38.4	0.023	1	2	2	2	2693000	958	108.9	7.14
Q9Y490	Talin-1 OS=Homo sapiens GN=TLN1 PE=1 SV=3 - [TLN1_HUMAN]	0	0.0071	1	2	2	2	1070000	2541	269.6	6.07
P63151	Serine/threonine-protein phosphatase 2A 55 kDa regulatory subunit B alpha isoform OS=Homo sapiens GN=PPP2R2A PE=1 SV=1 - [2ABA_HUMAN]	38.83	0.0515	1	2	2	2	3904000	447	51.7	6.2
P42357	Histidine ammonia-lyase OS=Homo sapiens GN=HAL PE=1 SV=1 - [HUTH_HUMAN]	0	0.0122	1	1	1	2	22500000	657	72.7	6.95
Q9NZ01	Very-long-chain enoyl-CoA reductase OS=Homo sapiens GN=TECR PE=1 SV=1 - [TECR_HUMAN]	0	0.0714	1	2	2	2	4351000	308	36	9.45
Q86UK5	Limbin OS=Homo sapiens GN=EVC2 PE=1 SV=1 - [LBN_HUMAN]	0	0.0054	1	1	1	2	4368000	1308	147.9	6.96
P62495	Eukaryotic peptide chain release factor subunit 1 OS=Homo sapiens GN=ETF1 PE=1 SV=3 - [ERF1_HUMAN]	36.51	0.0297	1	1	1	2	5476000	437	49	5.71
Q04760	Lactoylglutathione lyase OS=Homo sapiens GN=GLO1 PE=1 SV=4 - [LGUL_HUMAN]	25.92	0.0815	1	2	2	2	8323000	184	20.8	5.31
Q96HS1	Serine/threonine-protein phosphatase PGAM5, mitochondrial OS=Homo sapiens GN=PGAM5 PE=1 SV=2 - [PGAM5_HUMAN]	79.91	0.0346	1	1	1	2	10370000	289	32	8.68
Q13315	Serine-protein kinase ATM OS=Homo sapiens GN=ATM PE=1 SV=4 - [ATM_HUMAN]	0	0.0079	1	1	1	2	59850000	3056	350.5	6.81
P68400	Casein kinase II subunit alpha OS=Homo sapiens GN=CSNK2A1 PE=1 SV=1 - [CSK21_HUMAN]	54.36	0.0639	2	2	2	2	4835000	391	45.1	7.74
P61289	Proteasome activator complex subunit 3 OS=Homo sapiens GN=PSME3 PE=1 SV=1 - [PSME3_HUMAN]	20.19	0.1024	1	2	2	2	3657000	254	29.5	5.95
Q13895	Bystin OS=Homo sapiens GN=BYSL PE=1 SV=3 - [BYST_HUMAN]	35.25	0.0412	1	2	2	2	5345000	437	49.6	8.12
P42285	Superkiller viralicidic activity 2-like 2 OS=Homo sapiens GN=SKIV2L2 PE=1 SV=3 - [SK2L2_HUMAN]	37.22	0.0221	1	2	2	2	2511000	1042	117.7	6.52
Q9NVA2	Septin-11 OS=Homo sapiens GN=SEPT11 PE=1 SV=3 - [SEP11_HUMAN]	25.02	0.0513	5	2	2	2	4377000	429	49.4	6.81
Q7KZF4	Staphylococcal nuclease domain-containing protein 1 OS=Homo sapiens GN=SND1 PE=1 SV=1 - [SND1_HUMAN]	26	0.0253	1	2	2	2	2729000	910	101.9	7.17
Q8TC29	Enkurin OS=Homo sapiens GN=ENKUR PE=2 SV=1 - [ENKUR_HUMAN]	0	0.0703	1	1	1	2	3990000	256	29.4	9.31
Q96CW1	AP-2 complex subunit mu OS=Homo sapiens GN=AP2M1 PE=1 SV=2 - [AP2M1_HUMAN]	22.75	0.0391	1	2	2	2	7070000	435	49.6	9.54
P05455	Lupus La protein OS=Homo sapiens GN=SSB PE=1 SV=2 - [LA_HUMAN]	0	0.0441	1	1	1	2	6531000	408	46.8	7.12
O95793	Double-stranded RNA-binding protein Staufen homolog 1 OS=Homo sapiens GN=STAU1 PE=1 SV=2 - [STAU1_HUMAN]	38.25	0.0503	1	2	2	2	7823000	577	63.1	9.44
Q13972	Ras-specific guanine nucleotide-releasing factor 1 OS=Homo sapiens GN=RASGRF1 PE=1 SV=2 - [RGRF1_HUMAN]	0	0.0118	1	1	1	2	66350000	1273	145.1	7.44
Q14320	Protein FAM50A OS=Homo sapiens GN=FAM50A PE=1 SV=2 - [FA50A_HUMAN]	0	0.0619	2	2	2	2	2838000	339	40.2	6.83
O15371	Eukaryotic translation initiation factor 3 subunit D OS=Homo sapiens GN=EIF3D PE=1 SV=1 - [EIF3D_HUMAN]	31.47	0.0401	1	2	2	2	2045000	548	63.9	6.05
Q9P218	Collagen alpha-1(XX) chain OS=Homo sapiens GN=COL20A1 PE=1 SV=4 - [COKA1_HUMAN]	0	0.014	1	1	1	2	573300000	1284	135.7	8.06
P30084	Enoyl-CoA hydratase, mitochondrial OS=Homo sapiens GN=ECHS1 PE=1 SV=4 - [ECHM_HUMAN]	0	0.1241	1	2	2	2	1393000	290	31.4	8.07
O00264	Membrane-associated progesterone receptor component 1 OS=Homo sapiens GN=PGRMC1 PE=1 SV=3 - [PGRC1_HUMAN]	30.75	0.0769	1	2	2	2	2951000	195	21.7	4.7
Q7L2H7	Eukaryotic translation initiation factor 3 subunit M OS=Homo sapiens GN=EIF3M PE=1 SV=1 - [EIF3M_HUMAN]	0	0.0321	1	1	1	2	3067000	374	42.5	5.63
A0PJY2	Fez family zinc finger protein 1 OS=Homo sapiens GN=FEZF1 PE=1 SV=1 - [FEZF1_HUMAN]	0	0.0337	1	1	1	2	6518000	475	52	9.52
Q99848	Probable rRNA-processing protein EBP2 OS=Homo sapiens GN=EBNA1BP2 PE=1 SV=2 - [EBP2_HUMAN]	71.28	0.0686	1	2	2	2	9779000	306	34.8	10.1
Q9NW64	Pre-mRNA-splicing factor RBM22 OS=Homo sapiens GN=RBM22 PE=1 SV=1 - [RBM22_HUMAN]	24.28	0.05	1	2	2	2	3263000	420	46.9	8.54
P10515	Dihydrolipoyllysine-residue acetyltransferase component of pyruvate dehydrogenase complex, mitochondrial OS=Homo sapiens GN=DLAT PE=1 SV=3 - [ODP2_HUMAN]	20.45	0.0263	1	2	2	2	5588000	647	69	7.84
P54819	Adenylate kinase 2, mitochondrial OS=Homo sapiens GN=AK2 PE=1 SV=2 - [KAD2_HUMAN]	20.64	0.1004	1	2	2	2	4691000	239	26.5	7.81
Q9Y2R9	28S ribosomal protein S7, mitochondrial OS=Homo sapiens GN=MRPS7 PE=1 SV=2 - [RT07_HUMAN]	19.23	0.0992	1	2	2	2	4991000	242	28.1	9.99
Q8IWS0	PHD finger protein 6 OS=Homo sapiens GN=PHF6 PE=1 SV=1 - [PHF6_HUMAN]	18.41	0.0438	1	2	2	2	8539000	365	41.3	8.68
P07237	Protein disulfide-isomerase OS=Homo sapiens GN=P4HB PE=1 SV=3 - [PDIA1_HUMAN]	18.38	0.0335	1	1	1	2	3182000	508	57.1	4.87
P82675	28S ribosomal protein S5, mitochondrial OS=Homo sapiens GN=MRPS5 PE=1 SV=2 - [RT05_HUMAN]	40.84	0.0372	1	1	1	2	3061000	430	48	9.92
P04196	Histidine-rich glycoprotein OS=Homo sapiens GN=HRG PE=1 SV=1 - [HRG_HUMAN]	0	0.0133	1	1	1	2	172100000	525	59.5	7.5
Q8WWY3	U4/U6 small nuclear ribonucleoprotein Prp31 OS=Homo sapiens GN=PRPF31 PE=1 SV=2 - [PRP31_HUMAN]	53.87	0.0561	1	2	2	2	3620000	499	55.4	5.78
P62873	Guanine nucleotide-binding protein G(I)/G(S)/G(T) subunit beta-1 OS=Homo sapiens GN=GNB1 PE=1 SV=3 - [GBB1_HUMAN]	32.35	0.0824	3	2	2	2	4449000	340	37.4	6
P25788	Proteasome subunit alpha type-3 OS=Homo sapiens GN=PSMA3 PE=1 SV=2 - [PSA3_HUMAN]	0	0.0941	1	2	2	2	6781000	255	28.4	5.33
Q6P1J9	Parafibromin OS=Homo sapiens GN=CDC73 PE=1 SV=1 - [CDC73_HUMAN]	15.28	0.0188	1	1	1	2	7060000	531	60.5	9.61
Q9BVJ6	U3 small nucleolar RNA-associated protein 14 homolog A OS=Homo sapiens GN=UTP14A PE=1 SV=1 - [UT14A_HUMAN]	22.72	0.0298	1	2	2	2	2878000	771	87.9	7.87
Q7Z6J6	FERM domain-containing protein 5 OS=Homo sapiens GN=FRMD5 PE=1 SV=1 - [FRMD5_HUMAN]	0	0.0281	1	1	1	2		570	65	8.35
P17980	26S protease regulatory subunit 6A OS=Homo sapiens GN=PSMC3 PE=1 SV=3 - [PRS6A_HUMAN]	0	0.0433	1	1	1	2	4165000	439	49.2	5.24
P67936	Tropomyosin alpha-4 chain OS=Homo sapiens GN=TPM4 PE=1 SV=3 - [TPM4_HUMAN]	30.84	0.1008	4	2	2	2	5281000	248	28.5	4.69
P54709	Sodium/potassium-transporting ATPase subunit beta-3 OS=Homo sapiens GN=ATP1B3 PE=1 SV=1 - [AT1B3_HUMAN]	39.18	0.086	1	2	2	2	3007000	279	31.5	8.35
Q8NH64	Olfactory receptor 51A7 OS=Homo sapiens GN=OR51A7 PE=2 SV=1 - [O51A7_HUMAN]	0	0.0288	1	1	1	2	86660000	312	35.1	8.85
Q9UET6	Putative tRNA (cytidine(32)/guanosine(34)-2'-O)-methyltransferase OS=Homo sapiens GN=FTSJ1 PE=1 SV=2 - [TRM7_HUMAN]	0	0.0486	1	1	1	2	7493000	329	36.1	5.69
Q9NVD3	SET domain-containing protein 4 OS=Homo sapiens GN=SETD4 PE=2 SV=1 - [SETD4_HUMAN]	24.85	0.0182	1	1	1	2	10440000	440	50.4	8.22
Q2TAY7	WD40 repeat-containing protein SMU1 OS=Homo sapiens GN=SMU1 PE=1 SV=2 - [SMU1_HUMAN]	14.94	0.0331	1	2	2	2	5577000	513	57.5	7.18
Q68D10	Protein SPT2 homolog OS=Homo sapiens GN=SPTY2D1 PE=1 SV=3 - [SPT2_HUMAN]	0	0.0263	1	2	2	2	2941000	685	75.6	9.79
O00154	Cytosolic acyl coenzyme A thioester hydrolase OS=Homo sapiens GN=ACOT7 PE=1 SV=3 - [BACH_HUMAN]	13.16	0.0289	1	1	1	2	4264000	380	41.8	8.54
O76094	Signal recognition particle subunit SRP72 OS=Homo sapiens GN=SRP72 PE=1 SV=3 - [SRP72_HUMAN]	0	0.0268	1	2	2	2	1706000	671	74.6	9.26
Q9BS26	Endoplasmic reticulum resident protein 44 OS=Homo sapiens GN=ERP44 PE=1 SV=1 - [ERP44_HUMAN]	35.09	0.0419	2	2	2	2	5646000	406	46.9	5.26
P38606	V-type proton ATPase catalytic subunit A OS=Homo sapiens GN=ATP6V1A PE=1 SV=2 - [VATA_HUMAN]	13.47	0.0421	1	2	2	2	2109000	617	68.3	5.52
P63010	AP-2 complex subunit beta OS=Homo sapiens GN=AP2B1 PE=1 SV=1 - [AP2B1_HUMAN]	0	0.0267	1	1	2	2	5722000	937	104.5	5.38
P30086	Phosphatidylethanolamine-binding protein 1 OS=Homo sapiens GN=PEBP1 PE=1 SV=3 - [PEBP1_HUMAN]	0	0.0856	1	2	2	2	6444000	187	21	7.53
O94905	Erlin-2 OS=Homo sapiens GN=ERLIN2 PE=1 SV=1 - [ERLN2_HUMAN]	49.08	0.0708	2	2	2	2	3981000	339	37.8	5.62
Q9BSJ8	Extended synaptotagmin-1 OS=Homo sapiens GN=ESYT1 PE=1 SV=1 - [ESYT1_HUMAN]	64.8	0.0118	1	1	1	2	6491000	1104	122.8	5.83
P39687	Acidic leucine-rich nuclear phosphoprotein 32 family member A OS=Homo sapiens GN=ANP32A PE=1 SV=1 - [AN32A_HUMAN]	27.34	0.0643	1	2	2	2	8848000	249	28.6	4.09
P25789	Proteasome subunit alpha type-4 OS=Homo sapiens GN=PSMA4 PE=1 SV=1 - [PSA4_HUMAN]	0	0.0728	1	2	2	2	7614000	261	29.5	7.72
Q13610	Periodic tryptophan protein 1 homolog OS=Homo sapiens GN=PWP1 PE=1 SV=1 - [PWP1_HUMAN]	17.17	0.0479	1	2	2	2	6310000	501	55.8	4.77
O15355	Protein phosphatase 1G OS=Homo sapiens GN=PPM1G PE=1 SV=1 - [PPM1G_HUMAN]	41.29	0.0385	1	2	2	2	2706000	546	59.2	4.36
P17174	Aspartate aminotransferase, cytoplasmic OS=Homo sapiens GN=GOT1 PE=1 SV=3 - [AATC_HUMAN]	0	0.0557	1	1	1	2	7785000	413	46.2	7.01
P43307	Translocon-associated protein subunit alpha OS=Homo sapiens GN=SSR1 PE=1 SV=3 - [SSRA_HUMAN]	0	0.0385	1	1	1	2	15140000	286	32.2	4.49
Q13148	TAR DNA-binding protein 43 OS=Homo sapiens GN=TARDBP PE=1 SV=1 - [TADBP_HUMAN]	51.82	0.0652	1	2	2	2	5805000	414	44.7	6.19
Q9UHB9	Signal recognition particle subunit SRP68 OS=Homo sapiens GN=SRP68 PE=1 SV=2 - [SRP68_HUMAN]	22.24	0.0319	1	2	2	2	3148000	627	70.7	8.56
P61619	Protein transport protein Sec61 subunit alpha isoform 1 OS=Homo sapiens GN=SEC61A1 PE=1 SV=2 - [S61A1_HUMAN]	36.73	0.0231	2	1	1	2	14350000	476	52.2	8.06
P17028	Zinc finger protein 24 OS=Homo sapiens GN=ZNF24 PE=1 SV=4 - [ZNF24_HUMAN]	18.42	0.0652	1	2	2	2	1060000	368	42.1	6.21
O00410	Importin-5 OS=Homo sapiens GN=IPO5 PE=1 SV=4 - [IPO5_HUMAN]	17.39	0.0219	2	2	2	2	4869000	1097	123.5	4.94
Q12849	G-rich sequence factor 1 OS=Homo sapiens GN=GRSF1 PE=1 SV=3 - [GRSF1_HUMAN]	50.26	0.0396	1	2	2	2	5782000	480	53.1	6.19
Q92616	Translational activator GCN1 OS=Homo sapiens GN=GCN1L1 PE=1 SV=6 - [GCN1L_HUMAN]	16.47	0.0105	1	2	2	2	2301000	2671	292.6	7.47
Q00341	Vigilin OS=Homo sapiens GN=HDLBP PE=1 SV=2 - [VIGLN_HUMAN]	19.88	0.0181	1	2	2	2	1417000	1268	141.4	6.87
Q9NYK5	39S ribosomal protein L39, mitochondrial OS=Homo sapiens GN=MRPL39 PE=1 SV=3 - [RM39_HUMAN]	27.84	0.0799	1	2	2	2	1878000	338	38.7	7.65
Q9Y2R4	Probable ATP-dependent RNA helicase DDX52 OS=Homo sapiens GN=DDX52 PE=1 SV=3 - [DDX52_HUMAN]	26.98	0.0267	1	1	2	2	7909000	599	67.5	9.67
Q10567	AP-1 complex subunit beta-1 OS=Homo sapiens GN=AP1B1 PE=1 SV=2 - [AP1B1_HUMAN]	0	0.0263	1	1	2	2	4481000	949	104.6	5.06
B2RPK0	Putative high mobility group protein B1-like 1 OS=Homo sapiens GN=HMGB1P1 PE=5 SV=1 - [HGB1A_HUMAN]	14.58	0.0711	2	1	1	2	9225000	211	24.2	6.21
Q9NX58	Cell growth-regulating nucleolar protein OS=Homo sapiens GN=LYAR PE=1 SV=2 - [LYAR_HUMAN]	59.46	0.0422	1	2	2	2	4522000	379	43.6	9.54
P82933	28S ribosomal protein S9, mitochondrial OS=Homo sapiens GN=MRPS9 PE=1 SV=2 - [RT09_HUMAN]	0	0.0581	1	2	2	2	2759000	396	45.8	9.51
Q8NAJ2	Putative uncharacterized protein C9orf106 OS=Homo sapiens GN=C9orf106 PE=2 SV=1 - [CI106_HUMAN]	0	0.069	1	1	1	2	19140000	232	25.1	8.47
P25054	Adenomatous polyposis coli protein OS=Homo sapiens GN=APC PE=1 SV=2 - [APC_HUMAN]	0	0.0025	1	1	1	1	12760000	2843	311.5	7.8
Q96QR8	Transcriptional activator protein Pur-beta OS=Homo sapiens GN=PURB PE=1 SV=3 - [PURB_HUMAN]	0	0.0321	1	1	1	1	7704000	312	33.2	5.43
P55316	Forkhead box protein G1 OS=Homo sapiens GN=FOXG1 PE=1 SV=2 - [FOXG1_HUMAN]	0	0.0143	1	1	1	1	4632000	489	52.3	8.87
P55036	26S proteasome non-ATPase regulatory subunit 4 OS=Homo sapiens GN=PSMD4 PE=1 SV=1 - [PSMD4_HUMAN]	32.99	0.0477	1	1	1	1	7451000	377	40.7	4.79
P35250	Replication factor C subunit 2 OS=Homo sapiens GN=RFC2 PE=1 SV=3 - [RFC2_HUMAN]	18.64	0.048	1	1	1	1	2962000	354	39.1	6.44
P27694	Replication protein A 70 kDa DNA-binding subunit OS=Homo sapiens GN=RPA1 PE=1 SV=2 - [RFA1_HUMAN]	39.47	0.0162	1	1	1	1	1464000	616	68.1	7.21
P11277	Spectrin beta chain, erythrocytic OS=Homo sapiens GN=SPTB PE=1 SV=5 - [SPTB1_HUMAN]	0	0.0033	1	1	1	1	1529000	2137	246.3	5.27
Q14997	Proteasome activator complex subunit 4 OS=Homo sapiens GN=PSME4 PE=1 SV=2 - [PSME4_HUMAN]	0	0.0038	1	1	1	1	5421000	1843	211.2	6.9
P78332	RNA-binding protein 6 OS=Homo sapiens GN=RBM6 PE=1 SV=5 - [RBM6_HUMAN]	0	0.0107	1	1	1	1		1123	128.6	6.32
Q9Y5J1	U3 small nucleolar RNA-associated protein 18 homolog OS=Homo sapiens GN=UTP18 PE=1 SV=3 - [UTP18_HUMAN]	0	0.0198	1	1	1	1	1857000	556	62	8.76
P43246	DNA mismatch repair protein Msh2 OS=Homo sapiens GN=MSH2 PE=1 SV=1 - [MSH2_HUMAN]	18.64	0.0086	1	1	1	1	7397000	934	104.7	5.77
Q9ULH7	MKL/myocardin-like protein 2 OS=Homo sapiens GN=MKL2 PE=1 SV=3 - [MKL2_HUMAN]	0	0.0129	1	1	1	1	2321000	1088	118.1	6.28
Q8NF91	Nesprin-1 OS=Homo sapiens GN=SYNE1 PE=1 SV=4 - [SYNE1_HUMAN]	0	0.0022	1	1	1	1	6900000	8797	1010.5	5.53
Q9BTT0	Acidic leucine-rich nuclear phosphoprotein 32 family member E OS=Homo sapiens GN=ANP32E PE=1 SV=1 - [AN32E_HUMAN]	0	0.0522	1	1	1	1	2936000	268	30.7	3.85
Q92736	Ryanodine receptor 2 OS=Homo sapiens GN=RYR2 PE=1 SV=3 - [RYR2_HUMAN]	0	0.0016	1	1	1	1	3254000	4967	564.2	6.07
O60841	Eukaryotic translation initiation factor 5B OS=Homo sapiens GN=EIF5B PE=1 SV=4 - [IF2P_HUMAN]	22.92	0.0172	1	1	1	1	3228000	1220	138.7	5.49
P49792	E3 SUMO-protein ligase RanBP2 OS=Homo sapiens GN=RANBP2 PE=1 SV=2 - [RBP2_HUMAN]	0	0.0043	1	1	1	1	1353000	3224	358	6.2
Q14692	Ribosome biogenesis protein BMS1 homolog OS=Homo sapiens GN=BMS1 PE=1 SV=1 - [BMS1_HUMAN]	18.01	0.007	1	1	1	1	1087000	1282	145.7	6.44
O00505	Importin subunit alpha-4 OS=Homo sapiens GN=KPNA3 PE=1 SV=2 - [IMA4_HUMAN]	0	0.025	1	1	1	1	1077000	521	57.8	4.94
Q15024	Exosome complex component RRP42 OS=Homo sapiens GN=EXOSC7 PE=1 SV=3 - [EXOS7_HUMAN]	30.39	0.0515	1	1	1	1	3925000	291	31.8	5.19
O15031	Plexin-B2 OS=Homo sapiens GN=PLXNB2 PE=1 SV=3 - [PLXB2_HUMAN]	0	0.0038	1	1	1	1	21820000	1838	205	6.24
Q13123	Protein Red OS=Homo sapiens GN=IK PE=1 SV=3 - [RED_HUMAN]	21.81	0.0162	1	1	1	1	5396000	557	65.6	6.64
Q9HCE1	Putative helicase MOV-10 OS=Homo sapiens GN=MOV10 PE=1 SV=2 - [MOV10_HUMAN]	0	0.016	1	1	1	1	1070000	1003	113.6	8.82
Q14157	Ubiquitin-associated protein 2-like OS=Homo sapiens GN=UBAP2L PE=1 SV=2 - [UBP2L_HUMAN]	24.79	0.0138	1	1	1	1	2587000	1087	114.5	7.11
Q6ZRS2	Helicase SRCAP OS=Homo sapiens GN=SRCAP PE=1 SV=3 - [SRCAP_HUMAN]	0	0.0028	1	1	1	1	199400000	3230	343.3	5.96
Q9BTE3	Mini-chromosome maintenance complex-binding protein OS=Homo sapiens GN=MCMBP PE=1 SV=2 - [MCMBP_HUMAN]	19.47	0.0171	1	1	1	1	1545000	642	72.9	5.87
O60884	DnaJ homolog subfamily A member 2 OS=Homo sapiens GN=DNAJA2 PE=1 SV=1 - [DNJA2_HUMAN]	0	0.0291	1	1	1	1	8949000	412	45.7	6.48
P57740	Nuclear pore complex protein Nup107 OS=Homo sapiens GN=NUP107 PE=1 SV=1 - [NU107_HUMAN]	0	0.0119	1	1	1	1	1932000	925	106.3	5.43
Q86UE4	Protein LYRIC OS=Homo sapiens GN=MTDH PE=1 SV=2 - [LYRIC_HUMAN]	16.67	0.0223	1	1	1	1	6076000	582	63.8	9.32
P55786	Puromycin-sensitive aminopeptidase OS=Homo sapiens GN=NPEPPS PE=1 SV=2 - [PSA_HUMAN]	15.41	0.0141	1	1	1	1	3790000	919	103.2	5.72
Q9H9A6	Leucine-rich repeat-containing protein 40 OS=Homo sapiens GN=LRRC40 PE=1 SV=1 - [LRC40_HUMAN]	0	0.0166	1	1	1	1	6094000	602	68.2	6.43
P16949	Stathmin OS=Homo sapiens GN=STMN1 PE=1 SV=3 - [STMN1_HUMAN]	31.69	0.0872	1	1	1	1	1978000	149	17.3	5.97
Q13535	Serine/threonine-protein kinase ATR OS=Homo sapiens GN=ATR PE=1 SV=3 - [ATR_HUMAN]	0	0.0026	1	1	1	1	2993000	2644	301.2	7.43
Q7Z7L9	Zinc finger and SCAN domain-containing protein 2 OS=Homo sapiens GN=ZSCAN2 PE=2 SV=2 - [ZSCA2_HUMAN]	0	0.0114	1	1	1	1	17480000	614	69.5	7.34
Q02224	Centromere-associated protein E OS=Homo sapiens GN=CENPE PE=1 SV=2 - [CENPE_HUMAN]	0	0.0052	1	1	1	1		2701	316.2	5.64
P30040	Endoplasmic reticulum resident protein 29 OS=Homo sapiens GN=ERP29 PE=1 SV=4 - [ERP29_HUMAN]	26.28	0.046	1	1	1	1	3743000	261	29	7.31
Q9Y520	Protein PRRC2C OS=Homo sapiens GN=PRRC2C PE=1 SV=4 - [PRC2C_HUMAN]	23.09	0.0035	1	1	1	1	1727000	2896	316.7	9.13
A0PJE2	Dehydrogenase/reductase SDR family member 12 OS=Homo sapiens GN=DHRS12 PE=2 SV=2 - [DHR12_HUMAN]	0	0.0315	1	1	1	1	35710000	317	35.1	7.34
P47756	F-actin-capping protein subunit beta OS=Homo sapiens GN=CAPZB PE=1 SV=4 - [CAPZB_HUMAN]	0	0.0361	1	1	1	1	989900	277	31.3	5.59
Q8IYB3	Serine/arginine repetitive matrix protein 1 OS=Homo sapiens GN=SRRM1 PE=1 SV=2 - [SRRM1_HUMAN]	0	0.0122	1	1	1	1		904	102.3	11.84
P26196	Probable ATP-dependent RNA helicase DDX6 OS=Homo sapiens GN=DDX6 PE=1 SV=2 - [DDX6_HUMAN]	0	0.0228	1	1	1	1	1197000	483	54.4	8.66
Q9P2D1	Chromodomain-helicase-DNA-binding protein 7 OS=Homo sapiens GN=CHD7 PE=1 SV=3 - [CHD7_HUMAN]	0	0.003	1	1	1	1	11860000	2997	335.7	6.34
P18085	ADP-ribosylation factor 4 OS=Homo sapiens GN=ARF4 PE=1 SV=3 - [ARF4_HUMAN]	56.6	0.0611	4	1	1	1	9069000	180	20.5	7.14
P20339	Ras-related protein Rab-5A OS=Homo sapiens GN=RAB5A PE=1 SV=2 - [RAB5A_HUMAN]	0	0.0512	3	1	1	1	5276000	215	23.6	8.15
Q6IA69	Glutamine-dependent NAD(+) synthetase OS=Homo sapiens GN=NADSYN1 PE=1 SV=3 - [NADE_HUMAN]	0	0.0156	1	1	1	1		706	79.2	6.44
Q0VF96	Cingulin-like protein 1 OS=Homo sapiens GN=CGNL1 PE=1 SV=2 - [CGNL1_HUMAN]	0	0.0054	1	1	1	1	1112000	1302	149	5.67
Q96JJ3	Engulfment and cell motility protein 2 OS=Homo sapiens GN=ELMO2 PE=1 SV=2 - [ELMO2_HUMAN]	0	0.0236	1	1	1	1	5010000	720	82.6	5.9
Q6ZP65	Bicaudal D-related protein 1 OS=Homo sapiens GN=CCDC64 PE=2 SV=2 - [BICR1_HUMAN]	0	0.0122	1	1	1	1	1609000	573	64.8	5
O43818	U3 small nucleolar RNA-interacting protein 2 OS=Homo sapiens GN=RRP9 PE=1 SV=1 - [U3IP2_HUMAN]	32.04	0.0232	1	1	1	1	2661000	475	51.8	7.85
Q9ULD9	Zinc finger protein 608 OS=Homo sapiens GN=ZNF608 PE=1 SV=4 - [ZN608_HUMAN]	0	0.0066	1	1	1	1	21090000	1512	162.1	8.79
Q9H6R0	Putative ATP-dependent RNA helicase DHX33 OS=Homo sapiens GN=DHX33 PE=1 SV=2 - [DHX33_HUMAN]	18.4	0.0141	1	1	1	1	947500	707	78.8	8.91
Q4J6C6	Prolyl endopeptidase-like OS=Homo sapiens GN=PREPL PE=1 SV=1 - [PPCEL_HUMAN]	0	0.022	1	1	1	1	2683000	727	83.9	6.38
Q8N1I0	Dedicator of cytokinesis protein 4 OS=Homo sapiens GN=DOCK4 PE=1 SV=3 - [DOCK4_HUMAN]	0	0.0046	2	1	1	1	12000000	1966	225.1	7.65
Q13009	T-lymphoma invasion and metastasis-inducing protein 1 OS=Homo sapiens GN=TIAM1 PE=1 SV=2 - [TIAM1_HUMAN]	0	0.0088	1	1	1	1	21200000	1591	177.4	6.61
Q9BQ70	Transcription factor 25 OS=Homo sapiens GN=TCF25 PE=1 SV=1 - [TCF25_HUMAN]	0	0.0133	1	1	1	1	1105000	676	76.6	6.35
Q9Y4K1	Absent in melanoma 1 protein OS=Homo sapiens GN=AIM1 PE=1 SV=3 - [AIM1_HUMAN]	0	0.0099	1	1	1	1	111800000	1723	188.6	5.86
Q9Y3C1	Nucleolar protein 16 OS=Homo sapiens GN=NOP16 PE=1 SV=2 - [NOP16_HUMAN]	0	0.0787	1	1	1	1	812900	178	21.2	9.94
O43615	Mitochondrial import inner membrane translocase subunit TIM44 OS=Homo sapiens GN=TIMM44 PE=1 SV=2 - [TIM44_HUMAN]	0	0.0243	1	1	1	1	1406000	452	51.3	8.32
Q9P273	Teneurin-3 OS=Homo sapiens GN=TENM3 PE=2 SV=3 - [TEN3_HUMAN]	0	0.0044	1	1	1	1	3169000	2699	300.8	6.42
P42025	Beta-centractin OS=Homo sapiens GN=ACTR1B PE=1 SV=1 - [ACTY_HUMAN]	0	0.0266	2	1	1	1	6940000	376	42.3	6.4
Q9NYQ6	Cadherin EGF LAG seven-pass G-type receptor 1 OS=Homo sapiens GN=CELSR1 PE=1 SV=1 - [CELR1_HUMAN]	0	0.003	1	1	1	1	23480000	3014	329.3	5.92
Q2PPJ7	Ral GTPase-activating protein subunit alpha-2 OS=Homo sapiens GN=RALGAPA2 PE=1 SV=2 - [RGPA2_HUMAN]	0	0.0048	1	1	1	1		1873	210.6	6.07
Q6ZNE9	RUN and FYVE domain-containing protein 4 OS=Homo sapiens GN=RUFY4 PE=1 SV=2 - [RUFY4_HUMAN]	0	0.0245	1	1	1	1		571	64.3	6.83
Q13813	Spectrin alpha chain, non-erythrocytic 1 OS=Homo sapiens GN=SPTAN1 PE=1 SV=3 - [SPTN1_HUMAN]	0	0.0036	1	1	1	1	2902000	2472	284.4	5.35
Q9H9J2	39S ribosomal protein L44, mitochondrial OS=Homo sapiens GN=MRPL44 PE=1 SV=1 - [RM44_HUMAN]	21.92	0.0572	1	1	1	1	2339000	332	37.5	8.4
Q02241	Kinesin-like protein KIF23 OS=Homo sapiens GN=KIF23 PE=1 SV=3 - [KIF23_HUMAN]	0	0.0135	1	1	1	1	1576000	960	110	8.51
P46013	Antigen KI-67 OS=Homo sapiens GN=MKI67 PE=1 SV=2 - [KI67_HUMAN]	0	0.0074	1	1	1	1	1742000	3256	358.5	9.45
Q9BVS4	Serine/threonine-protein kinase RIO2 OS=Homo sapiens GN=RIOK2 PE=1 SV=2 - [RIOK2_HUMAN]	16.5	0.0217	1	1	1	1	2609000	552	63.2	5.94
Q8WTT2	Nucleolar complex protein 3 homolog OS=Homo sapiens GN=NOC3L PE=1 SV=1 - [NOC3L_HUMAN]	0	0.0188	1	1	1	1	2476000	800	92.5	9.17
O60673	DNA polymerase zeta catalytic subunit OS=Homo sapiens GN=REV3L PE=1 SV=2 - [DPOLZ_HUMAN]	13.37	0.0022	1	1	1	1	17510000	3130	352.6	8.47
Q8IXB1	DnaJ homolog subfamily C member 10 OS=Homo sapiens GN=DNAJC10 PE=1 SV=2 - [DJC10_HUMAN]	21.69	0.0126	1	1	1	1	5336000	793	91	7.18
Q8N3F8	MICAL-like protein 1 OS=Homo sapiens GN=MICALL1 PE=1 SV=2 - [MILK1_HUMAN]	0	0.0127	2	1	1	1	59210000	863	93.4	7.25
Q96CM4	Nucleoredoxin-like protein 1 OS=Homo sapiens GN=NXNL1 PE=2 SV=1 - [NXNL1_HUMAN]	0	0.0377	1	1	1	1	25300000	212	23.9	4.84
Q96M89	Coiled-coil domain-containing protein 138 OS=Homo sapiens GN=CCDC138 PE=1 SV=1 - [CC138_HUMAN]	0	0.0105	1	1	1	1		665	76.2	8.53
Q9BYD1	39S ribosomal protein L13, mitochondrial OS=Homo sapiens GN=MRPL13 PE=1 SV=1 - [RM13_HUMAN]	0	0.0449	1	1	1	1	7397000	178	20.7	9.16
Q9UIG0	Tyrosine-protein kinase BAZ1B OS=Homo sapiens GN=BAZ1B PE=1 SV=2 - [BAZ1B_HUMAN]	0	0.0047	1	1	1	1	1302000	1483	170.8	8.48
Q99615	DnaJ homolog subfamily C member 7 OS=Homo sapiens GN=DNAJC7 PE=1 SV=2 - [DNJC7_HUMAN]	27.44	0.0243	1	1	1	1	4445000	494	56.4	6.96
Q9H6R4	Nucleolar protein 6 OS=Homo sapiens GN=NOL6 PE=1 SV=2 - [NOL6_HUMAN]	0	0.007	1	1	1	1	1512000	1146	127.5	7.64
Q9Y4C8	Probable RNA-binding protein 19 OS=Homo sapiens GN=RBM19 PE=1 SV=3 - [RBM19_HUMAN]	0	0.0104	1	1	1	1	2381000	960	107.3	6.54
P49721	Proteasome subunit beta type-2 OS=Homo sapiens GN=PSMB2 PE=1 SV=1 - [PSB2_HUMAN]	29.72	0.0348	1	1	1	1	11680000	201	22.8	7.02
Q92974	Rho guanine nucleotide exchange factor 2 OS=Homo sapiens GN=ARHGEF2 PE=1 SV=4 - [ARHG2_HUMAN]	0	0.0071	1	1	1	1	1710000	986	111.5	7.27
Q9H0D6	5'-3' exoribonuclease 2 OS=Homo sapiens GN=XRN2 PE=1 SV=1 - [XRN2_HUMAN]	40.17	0.0126	1	1	1	1	2340000	950	108.5	7.47
Q9UI32	Glutaminase liver isoform, mitochondrial OS=Homo sapiens GN=GLS2 PE=1 SV=2 - [GLSL_HUMAN]	0	0.0116	1	1	1	1	3727000	602	66.3	7.3
Q96QK1	Vacuolar protein sorting-associated protein 35 OS=Homo sapiens GN=VPS35 PE=1 SV=2 - [VPS35_HUMAN]	0	0.0113	1	1	1	1	5005000	796	91.6	5.49
Q15811	Intersectin-1 OS=Homo sapiens GN=ITSN1 PE=1 SV=3 - [ITSN1_HUMAN]	0	0.0169	1	1	1	1	25540000	1721	195.3	7.77
O43290	U4/U6.U5 tri-snRNP-associated protein 1 OS=Homo sapiens GN=SART1 PE=1 SV=1 - [SNUT1_HUMAN]	30.17	0.0113	1	1	1	1	3395000	800	90.2	6.13
Q8WXF1	Paraspeckle component 1 OS=Homo sapiens GN=PSPC1 PE=1 SV=1 - [PSPC1_HUMAN]	16.25	0.0153	1	1	1	1	2119000	523	58.7	6.67
Q5T9S5	Coiled-coil domain-containing protein 18 OS=Homo sapiens GN=CCDC18 PE=2 SV=1 - [CCD18_HUMAN]	0	0.0048	1	1	1	1	2928000	1454	168.9	5.66
P46940	Ras GTPase-activating-like protein IQGAP1 OS=Homo sapiens GN=IQGAP1 PE=1 SV=1 - [IQGA1_HUMAN]	0	0.0097	1	1	1	1	19100000	1657	189.1	6.48
B0I1T2	Unconventional myosin-Ig OS=Homo sapiens GN=MYO1G PE=1 SV=2 - [MYO1G_HUMAN]	0	0.0108	1	1	1	1	61530000	1018	116.4	8.73
Q96ST3	Paired amphipathic helix protein Sin3a OS=Homo sapiens GN=SIN3A PE=1 SV=2 - [SIN3A_HUMAN]	0	0.0102	1	1	1	1	32620000	1273	145.1	7.25
Q12874	Splicing factor 3A subunit 3 OS=Homo sapiens GN=SF3A3 PE=1 SV=1 - [SF3A3_HUMAN]	0	0.018	1	1	1	1	730600	501	58.8	5.38
Q13064	Probable E3 ubiquitin-protein ligase makorin-3 OS=Homo sapiens GN=MKRN3 PE=1 SV=1 - [MKRN3_HUMAN]	0	0.0178	1	1	1	1	3835000	507	55.6	5.73
Q6UB35	Monofunctional C1-tetrahydrofolate synthase, mitochondrial OS=Homo sapiens GN=MTHFD1L PE=1 SV=1 - [C1TM_HUMAN]	0	0.0102	1	1	1	1	1603000	978	105.7	8.06
Q9UNX4	WD repeat-containing protein 3 OS=Homo sapiens GN=WDR3 PE=1 SV=1 - [WDR3_HUMAN]	32.09	0.0117	1	1	1	1	5912000	943	106	6.64
Q6ZVL6	UPF0606 protein KIAA1549L OS=Homo sapiens GN=KIAA1549L PE=2 SV=2 - [K154L_HUMAN]	0	0.0038	1	1	1	1	8051000	1849	198.9	8.31
Q5TGY3	AT-hook DNA-binding motif-containing protein 1 OS=Homo sapiens GN=AHDC1 PE=1 SV=1 - [AHDC1_HUMAN]	27.21	0.0044	1	1	1	1	16540000	1603	168.2	9.04
Q7L1Q6	Basic leucine zipper and W2 domain-containing protein 1 OS=Homo sapiens GN=BZW1 PE=1 SV=1 - [BZW1_HUMAN]	0	0.0215	1	1	1	1	24190000	419	48	5.92
P00492	Hypoxanthine-guanine phosphoribosyltransferase OS=Homo sapiens GN=HPRT1 PE=1 SV=2 - [HPRT_HUMAN]	0	0.0596	1	1	1	1	7159000	218	24.6	6.68
O15397	Importin-8 OS=Homo sapiens GN=IPO8 PE=1 SV=2 - [IPO8_HUMAN]	0	0.0087	1	1	1	1	2391000	1037	119.9	5.16
Q9NRW7	Vacuolar protein sorting-associated protein 45 OS=Homo sapiens GN=VPS45 PE=1 SV=1 - [VPS45_HUMAN]	0	0.0158	1	1	1	1	14790000	570	65	8.24
Q8WXX0	Dynein heavy chain 7, axonemal OS=Homo sapiens GN=DNAH7 PE=1 SV=2 - [DYH7_HUMAN]	0	0.0022	1	1	1	1	7117000	4024	460.9	6
P27816	Microtubule-associated protein 4 OS=Homo sapiens GN=MAP4 PE=1 SV=3 - [MAP4_HUMAN]	25.26	0.0191	1	1	1	1	4646000	1152	120.9	5.43
Q9UKL3	CASP8-associated protein 2 OS=Homo sapiens GN=CASP8AP2 PE=1 SV=1 - [C8AP2_HUMAN]	0	0.0035	1	1	1	1	13410000	1982	222.5	6.58
Q9UNF1	Melanoma-associated antigen D2 OS=Homo sapiens GN=MAGED2 PE=1 SV=2 - [MAGD2_HUMAN]	0	0.0116	1	1	1	1	2669000	606	64.9	9.32
Q9NQZ6	Zinc finger C4H2 domain-containing protein OS=Homo sapiens GN=ZC4H2 PE=1 SV=1 - [ZC4H2_HUMAN]	0	0.0357	1	1	1	1	3338000	224	26.2	7.14
P61081	NEDD8-conjugating enzyme Ubc12 OS=Homo sapiens GN=UBE2M PE=1 SV=1 - [UBC12_HUMAN]	0	0.0437	1	1	1	1		183	20.9	7.69
P48730	Casein kinase I isoform delta OS=Homo sapiens GN=CSNK1D PE=1 SV=2 - [KC1D_HUMAN]	0	0.0289	2	1	1	1	2762000	415	47.3	9.74
P46379	Large proline-rich protein BAG6 OS=Homo sapiens GN=BAG6 PE=1 SV=2 - [BAG6_HUMAN]	22.97	0.0115	1	1	1	1	646300	1132	119.3	5.6
P39748	Flap endonuclease 1 OS=Homo sapiens GN=FEN1 PE=1 SV=1 - [FEN1_HUMAN]	0	0.0184	1	1	1	1	8222000	380	42.6	8.62
Q9UBU9	Nuclear RNA export factor 1 OS=Homo sapiens GN=NXF1 PE=1 SV=1 - [NXF1_HUMAN]	0	0.0162	1	1	1	1	5290000	619	70.1	8.51
O43776	Asparagine--tRNA ligase, cytoplasmic OS=Homo sapiens GN=NARS PE=1 SV=1 - [SYNC_HUMAN]	0	0.0237	1	1	1	1		548	62.9	6.25
P40937	Replication factor C subunit 5 OS=Homo sapiens GN=RFC5 PE=1 SV=1 - [RFC5_HUMAN]	21.49	0.0235	1	1	1	1	4725000	340	38.5	7.2
Q15617	Olfactory receptor 8G1 OS=Homo sapiens GN=OR8G1 PE=2 SV=2 - [OR8G1_HUMAN]	0	0.0225	1	1	1	1	2099000	311	34.9	8.06
Q9H7B2	Ribosome production factor 2 homolog OS=Homo sapiens GN=RPF2 PE=1 SV=2 - [RPF2_HUMAN]	25.66	0.0261	1	1	1	1	4932000	306	35.6	9.99
Q8NB16	Mixed lineage kinase domain-like protein OS=Homo sapiens GN=MLKL PE=1 SV=1 - [MLKL_HUMAN]	0	0.0212	1	1	1	1	733300	471	54.4	8.82
Q8WWK9	Cytoskeleton-associated protein 2 OS=Homo sapiens GN=CKAP2 PE=1 SV=1 - [CKAP2_HUMAN]	26.65	0.0117	1	1	1	1	2755000	683	76.9	9.41
Q9NXF1	Testis-expressed sequence 10 protein OS=Homo sapiens GN=TEX10 PE=1 SV=2 - [TEX10_HUMAN]	0	0.0108	1	1	1	1	1137000	929	105.6	9.36
Q16630	Cleavage and polyadenylation specificity factor subunit 6 OS=Homo sapiens GN=CPSF6 PE=1 SV=2 - [CPSF6_HUMAN]	18.4	0.0254	1	1	1	1	4074000	551	59.2	7.15
O60828	Polyglutamine-binding protein 1 OS=Homo sapiens GN=PQBP1 PE=1 SV=1 - [PQBP1_HUMAN]	13.59	0.034	1	1	1	1	4587000	265	30.5	6.33
P56545	C-terminal-binding protein 2 OS=Homo sapiens GN=CTBP2 PE=1 SV=1 - [CTBP2_HUMAN]	0	0.018	1	1	1	1	12290000	445	48.9	6.95
Q9BQC6	Ribosomal protein 63, mitochondrial OS=Homo sapiens GN=MRPL57 PE=1 SV=1 - [RT63_HUMAN]	0	0.0784	1	1	1	1	2580000	102	12.3	11.44
P26640	Valine--tRNA ligase OS=Homo sapiens GN=VARS PE=1 SV=4 - [SYVC_HUMAN]	0	0.0119	1	1	1	1	4864000	1264	140.4	7.59
Q9H0I2	Enkurin domain-containing protein 1 OS=Homo sapiens GN=ENKD1 PE=1 SV=1 - [ENKD1_HUMAN]	0	0.0289	1	1	1	1	1263000	346	38.7	9.8
O94952	F-box only protein 21 OS=Homo sapiens GN=FBXO21 PE=2 SV=2 - [FBX21_HUMAN]	0	0.0287	1	1	1	1	7569000	628	72.2	6.09
Q9H6S0	Probable ATP-dependent RNA helicase YTHDC2 OS=Homo sapiens GN=YTHDC2 PE=1 SV=2 - [YTDC2_HUMAN]	63.28	0.0091	1	1	1	1	2417000	1430	160.1	8.4
Q15878	Voltage-dependent R-type calcium channel subunit alpha-1E OS=Homo sapiens GN=CACNA1E PE=1 SV=3 - [CAC1E_HUMAN]	0	0.0039	3	1	1	1	12120000	2313	261.6	8.24
Q6P2H3	Centrosomal protein of 85 kDa OS=Homo sapiens GN=CEP85 PE=1 SV=1 - [CEP85_HUMAN]	0	0.0105	1	1	1	1	45920000	762	85.6	6
Q2NKJ3	CST complex subunit CTC1 OS=Homo sapiens GN=CTC1 PE=1 SV=2 - [CTC1_HUMAN]	0	0.014	1	1	1	1	22850000	1217	134.5	7.88
Q6PK04	Coiled-coil domain-containing protein 137 OS=Homo sapiens GN=CCDC137 PE=1 SV=1 - [CC137_HUMAN]	15.91	0.0623	1	1	1	1	1254000	289	33.2	10.93
Q9H583	HEAT repeat-containing protein 1 OS=Homo sapiens GN=HEATR1 PE=1 SV=3 - [HEAT1_HUMAN]	0	0.0042	1	1	1	1	9307000	2144	242.2	6.54
P52701	DNA mismatch repair protein Msh6 OS=Homo sapiens GN=MSH6 PE=1 SV=2 - [MSH6_HUMAN]	0	0.0081	1	1	1	1	5700000	1360	152.7	6.9
P24539	ATP synthase F(0) complex subunit B1, mitochondrial OS=Homo sapiens GN=ATP5F1 PE=1 SV=2 - [AT5F1_HUMAN]	0	0.0313	1	1	1	1	7972000	256	28.9	9.36
Q8IWF9	Coiled-coil domain-containing protein 83 OS=Homo sapiens GN=CCDC83 PE=2 SV=2 - [CCD83_HUMAN]	0	0.0169	1	1	1	1	290600000	413	48.8	5.45
Q9ULM0	Pleckstrin homology domain-containing family H member 1 OS=Homo sapiens GN=PLEKHH1 PE=2 SV=2 - [PKHH1_HUMAN]	0	0.0051	1	1	1	1	4527000	1364	151.1	7.94
Q7RTP6	Protein-methionine sulfoxide oxidase MICAL3 OS=Homo sapiens GN=MICAL3 PE=1 SV=2 - [MICA3_HUMAN]	0	0.005	1	1	1	1	1301000	2002	224.2	5.55
Q499Z4	Zinc finger protein 672 OS=Homo sapiens GN=ZNF672 PE=2 SV=2 - [ZN672_HUMAN]	0	0.0221	1	1	1	1	7824000	452	50.2	9.89
Q15019	Septin-2 OS=Homo sapiens GN=SEPT2 PE=1 SV=1 - [SEPT2_HUMAN]	23.2	0.0332	1	1	1	1	1438000	361	41.5	6.6
P50416	Carnitine O-palmitoyltransferase 1, liver isoform OS=Homo sapiens GN=CPT1A PE=1 SV=2 - [CPT1A_HUMAN]	61.57	0.0181	1	1	1	1	4037000	773	88.3	8.65
P60900	Proteasome subunit alpha type-6 OS=Homo sapiens GN=PSMA6 PE=1 SV=1 - [PSA6_HUMAN]	48.12	0.0528	1	1	1	1		246	27.4	6.76
Q9Y3B9	RRP15-like protein OS=Homo sapiens GN=RRP15 PE=1 SV=2 - [RRP15_HUMAN]	22.77	0.039	1	1	1	1	7269000	282	31.5	5.52
Q9UHC6	Contactin-associated protein-like 2 OS=Homo sapiens GN=CNTNAP2 PE=1 SV=1 - [CNTP2_HUMAN]	0	0.006	1	1	1	1	10530000	1331	148.1	6.58
Q13823	Nucleolar GTP-binding protein 2 OS=Homo sapiens GN=GNL2 PE=1 SV=1 - [NOG2_HUMAN]	0	0.0205	1	1	1	1	904900	731	83.6	9.25
Q93009	Ubiquitin carboxyl-terminal hydrolase 7 OS=Homo sapiens GN=USP7 PE=1 SV=2 - [UBP7_HUMAN]	0	0.0127	1	1	1	1	4422000	1102	128.2	5.55
Q9ULK4	Mediator of RNA polymerase II transcription subunit 23 OS=Homo sapiens GN=MED23 PE=1 SV=2 - [MED23_HUMAN]	0	0.0117	1	1	1	1	9331000	1368	156.4	7.4
Q96L93	Kinesin-like protein KIF16B OS=Homo sapiens GN=KIF16B PE=1 SV=2 - [KI16B_HUMAN]	0	0.0106	1	1	1	1	14690000	1317	151.9	6.16
Q96NW7	Leucine-rich repeat-containing protein 7 OS=Homo sapiens GN=LRRC7 PE=1 SV=1 - [LRRC7_HUMAN]	0	0.0059	1	1	1	1	104100000	1537	172.5	6.81
Q10570	Cleavage and polyadenylation specificity factor subunit 1 OS=Homo sapiens GN=CPSF1 PE=1 SV=2 - [CPSF1_HUMAN]	18.49	0.0069	1	1	1	1	2624000	1443	160.8	6.4
Q14669	E3 ubiquitin-protein ligase TRIP12 OS=Homo sapiens GN=TRIP12 PE=1 SV=1 - [TRIPC_HUMAN]	0	0.009	1	1	1	1	4559000	1992	220.3	8.48
Q9GZR7	ATP-dependent RNA helicase DDX24 OS=Homo sapiens GN=DDX24 PE=1 SV=1 - [DDX24_HUMAN]	18.06	0.014	1	1	1	1	4092000	859	96.3	9.06
O95470	Sphingosine-1-phosphate lyase 1 OS=Homo sapiens GN=SGPL1 PE=1 SV=3 - [SGPL1_HUMAN]	0	0.0194	1	1	1	1	931000	568	63.5	9.16
Q9Y496	Kinesin-like protein KIF3A OS=Homo sapiens GN=KIF3A PE=1 SV=4 - [KIF3A_HUMAN]	27.09	0.0172	1	1	1	1	1961000	699	80	6.54
O96005	Cleft lip and palate transmembrane protein 1 OS=Homo sapiens GN=CLPTM1 PE=1 SV=1 - [CLPT1_HUMAN]	30.4	0.0149	1	1	1	1	1947000	669	76	6.3
O00139	Kinesin-like protein KIF2A OS=Homo sapiens GN=KIF2A PE=1 SV=3 - [KIF2A_HUMAN]	0	0.0156	1	1	1	1	2211000	706	79.9	6.68
Q01081	Splicing factor U2AF 35 kDa subunit OS=Homo sapiens GN=U2AF1 PE=1 SV=3 - [U2AF1_HUMAN]	29.14	0.0333	1	1	1	1		240	27.9	8.81
Q15269	Periodic tryptophan protein 2 homolog OS=Homo sapiens GN=PWP2 PE=2 SV=2 - [PWP2_HUMAN]	28.34	0.0174	1	1	1	1	4347000	919	102.4	6.15
P29372	DNA-3-methyladenine glycosylase OS=Homo sapiens GN=MPG PE=1 SV=3 - [3MG_HUMAN]	0	0.0503	1	1	1	1		298	32.8	9.57
P61158	Actin-related protein 3 OS=Homo sapiens GN=ACTR3 PE=1 SV=3 - [ARP3_HUMAN]	0	0.0287	1	1	1	1	3365000	418	47.3	5.88
P42696	RNA-binding protein 34 OS=Homo sapiens GN=RBM34 PE=1 SV=2 - [RBM34_HUMAN]	0	0.0233	1	1	1	1	5625000	430	48.5	10.11
Q92665	28S ribosomal protein S31, mitochondrial OS=Homo sapiens GN=MRPS31 PE=1 SV=3 - [RT31_HUMAN]	22.23	0.0278	1	1	1	1	15520000	395	45.3	9.29
Q8IZY2	ATP-binding cassette sub-family A member 7 OS=Homo sapiens GN=ABCA7 PE=1 SV=3 - [ABCA7_HUMAN]	0	0.0037	1	1	1	1	10210000	2146	234.2	7.24
Q4G0J3	La-related protein 7 OS=Homo sapiens GN=LARP7 PE=1 SV=1 - [LARP7_HUMAN]	28.77	0.0241	1	1	1	1	647700	582	66.9	9.55
Q8NI27	THO complex subunit 2 OS=Homo sapiens GN=THOC2 PE=1 SV=2 - [THOC2_HUMAN]	0	0.0056	1	1	1	1	5007000	1593	182.7	8.44
Q13155	Aminoacyl tRNA synthase complex-interacting multifunctional protein 2 OS=Homo sapiens GN=AIMP2 PE=1 SV=2 - [AIMP2_HUMAN]	40.87	0.0281	1	1	1	1	5634000	320	35.3	8.22
Q16658	Fascin OS=Homo sapiens GN=FSCN1 PE=1 SV=3 - [FSCN1_HUMAN]	0	0.0243	1	1	1	1	11130000	493	54.5	7.24
Q5JTH9	RRP12-like protein OS=Homo sapiens GN=RRP12 PE=1 SV=2 - [RRP12_HUMAN]	40.12	0.0077	1	1	1	1	8899000	1297	143.6	8.75
Q86WI3	Protein NLRC5 OS=Homo sapiens GN=NLRC5 PE=1 SV=3 - [NLRC5_HUMAN]	0	0.0043	1	1	1	1	5094000	1866	204.5	6.44
O75153	Clustered mitochondria protein homolog OS=Homo sapiens GN=CLUH PE=1 SV=2 - [CLU_HUMAN]	20.64	0.0092	1	1	1	1	2881000	1309	146.6	6.13
O95817	BAG family molecular chaperone regulator 3 OS=Homo sapiens GN=BAG3 PE=1 SV=3 - [BAG3_HUMAN]	0	0.0313	1	1	1	1	27040000	575	61.6	6.95
Q6ZUX3	Protein FAM179A OS=Homo sapiens GN=FAM179A PE=2 SV=2 - [F179A_HUMAN]	0	0.0098	1	1	1	1	2718000	1019	111.1	9.42
Q9C0C2	182 kDa tankyrase-1-binding protein OS=Homo sapiens GN=TNKS1BP1 PE=1 SV=4 - [TB182_HUMAN]	0	0.0087	1	1	1	1	3118000	1729	181.7	4.86
Q9H2P0	Activity-dependent neuroprotector homeobox protein OS=Homo sapiens GN=ADNP PE=1 SV=1 - [ADNP_HUMAN]	0	0.0118	1	1	1	1	1406000	1102	123.5	7.34
Q8NFP9	Neurobeachin OS=Homo sapiens GN=NBEA PE=1 SV=3 - [NBEA_HUMAN]	0	0.0027	1	1	1	1	97720000	2946	327.6	6.18
Q9BQ04	RNA-binding protein 4B OS=Homo sapiens GN=RBM4B PE=1 SV=1 - [RBM4B_HUMAN]	25.86	0.0251	2	1	1	1	2348000	359	40.1	6.74
P62316	Small nuclear ribonucleoprotein Sm D2 OS=Homo sapiens GN=SNRPD2 PE=1 SV=1 - [SMD2_HUMAN]	23.97	0.0593	1	1	1	1	11490000	118	13.5	9.91
Q8IYD8	Fanconi anemia group M protein OS=Homo sapiens GN=FANCM PE=1 SV=2 - [FANCM_HUMAN]	0	0.0054	1	1	1	1	20020000	2048	232	6.11
P04040	Catalase OS=Homo sapiens GN=CAT PE=1 SV=3 - [CATA_HUMAN]	0	0.0209	1	1	1	1	1082000	527	59.7	7.39
P16050	Arachidonate 15-lipoxygenase OS=Homo sapiens GN=ALOX15 PE=1 SV=3 - [LOX15_HUMAN]	0	0.0242	1	1	1	1		662	74.8	6.58
Q09161	Nuclear cap-binding protein subunit 1 OS=Homo sapiens GN=NCBP1 PE=1 SV=1 - [NCBP1_HUMAN]	0	0.0127	1	1	1	1	1203000	790	91.8	6.43
P50454	Serpin H1 OS=Homo sapiens GN=SERPINH1 PE=1 SV=2 - [SERPH_HUMAN]	58.6	0.0359	1	1	1	1	3782000	418	46.4	8.69
Q6NX49	Zinc finger protein 544 OS=Homo sapiens GN=ZNF544 PE=1 SV=1 - [ZN544_HUMAN]	0	0.014	1	1	1	1	16870000	715	81.7	7.84
Q9UBF2	Coatomer subunit gamma-2 OS=Homo sapiens GN=COPG2 PE=1 SV=1 - [COPG2_HUMAN]	0	0.0092	2	1	1	1	3699000	871	97.6	5.81
O00267	Transcription elongation factor SPT5 OS=Homo sapiens GN=SUPT5H PE=1 SV=1 - [SPT5H_HUMAN]	15.71	0.0092	1	1	1	1	3523000	1087	120.9	5.06
Q13428	Treacle protein OS=Homo sapiens GN=TCOF1 PE=1 SV=3 - [TCOF_HUMAN]	14.81	0.006	1	1	1	1	2860000	1488	152	9.04
P78344	Eukaryotic translation initiation factor 4 gamma 2 OS=Homo sapiens GN=EIF4G2 PE=1 SV=1 - [IF4G2_HUMAN]	0	0.0099	1	1	1	1	2729000	907	102.3	7.14
Q03014	Hematopoietically-expressed homeobox protein HHEX OS=Homo sapiens GN=HHEX PE=1 SV=1 - [HHEX_HUMAN]	0	0.0296	1	1	1	1	175600000	270	30	7.24
P53350	Serine/threonine-protein kinase PLK1 OS=Homo sapiens GN=PLK1 PE=1 SV=1 - [PLK1_HUMAN]	0	0.0166	1	1	1	1	1765000	603	68.2	8.91
Q969Z0	Protein TBRG4 OS=Homo sapiens GN=TBRG4 PE=1 SV=1 - [TBRG4_HUMAN]	0	0.0158	1	1	1	1	2632000	631	70.7	7.42
Q8TEX9	Importin-4 OS=Homo sapiens GN=IPO4 PE=1 SV=2 - [IPO4_HUMAN]	35.45	0.0102	1	1	1	1	7555000	1081	118.6	4.96
Q9NUQ3	Gamma-taxilin OS=Homo sapiens GN=TXLNG PE=1 SV=2 - [TXLNG_HUMAN]	0	0.0152	1	1	1	1	19060000	528	60.5	7.52
Q08J23	tRNA (cytosine(34)-C(5))-methyltransferase OS=Homo sapiens GN=NSUN2 PE=1 SV=2 - [NSUN2_HUMAN]	0	0.0209	1	1	1	1	2674000	767	86.4	6.77
O75901	Ras association domain-containing protein 9 OS=Homo sapiens GN=RASSF9 PE=2 SV=2 - [RASF9_HUMAN]	0	0.0184	1	1	1	1	21340000	435	50	5.31
O14818	Proteasome subunit alpha type-7 OS=Homo sapiens GN=PSMA7 PE=1 SV=1 - [PSA7_HUMAN]	28.53	0.0565	2	1	1	1	9296000	248	27.9	8.46
Q13642	Four and a half LIM domains protein 1 OS=Homo sapiens GN=FHL1 PE=1 SV=4 - [FHL1_HUMAN]	23.01	0.0372	1	1	1	1	2119000	323	36.2	8.97
Q9Y543	Transcription factor HES-2 OS=Homo sapiens GN=HES2 PE=2 SV=1 - [HES2_HUMAN]	0	0.0694	1	1	1	1	18130000	173	18.5	9.8
Q9H078	Caseinolytic peptidase B protein homolog OS=Homo sapiens GN=CLPB PE=1 SV=1 - [CLPB_HUMAN]	0	0.0156	1	1	1	1	3521000	707	78.7	9.01
Q92570	Nuclear receptor subfamily 4 group A member 3 OS=Homo sapiens GN=NR4A3 PE=1 SV=3 - [NR4A3_HUMAN]	0	0.0176	1	1	1	1	28020000	626	68.2	7.81
Q0PNE2	Elongator complex protein 6 OS=Homo sapiens GN=ELP6 PE=1 SV=1 - [ELP6_HUMAN]	0	0.0301	1	1	1	1	2993000	266	29.8	6.84
Q5JQS6	Germinal center-associated signaling and motility-like protein OS=Homo sapiens GN=GCSAML PE=2 SV=1 - [GSAML_HUMAN]	0	0.0741	1	1	1	1	62960000	135	15.7	6.68
Q13045	Protein flightless-1 homolog OS=Homo sapiens GN=FLII PE=1 SV=2 - [FLII_HUMAN]	26.26	0.0071	1	1	1	1	1773000	1269	144.7	6.05
Q8IY18	Structural maintenance of chromosomes protein 5 OS=Homo sapiens GN=SMC5 PE=1 SV=2 - [SMC5_HUMAN]	0	0.0064	1	1	1	1	5716000	1101	128.7	8.38
Q8WUM4	Programmed cell death 6-interacting protein OS=Homo sapiens GN=PDCD6IP PE=1 SV=1 - [PDC6I_HUMAN]	21.51	0.0092	1	1	1	1	3334000	868	96	6.52
Q99943	1-acyl-sn-glycerol-3-phosphate acyltransferase alpha OS=Homo sapiens GN=AGPAT1 PE=1 SV=2 - [PLCA_HUMAN]	24.71	0.0353	1	1	1	1	185600000	283	31.7	9.38
Q8TDX9	Polycystic kidney disease protein 1-like 1 OS=Homo sapiens GN=PKD1L1 PE=1 SV=1 - [PK1L1_HUMAN]	0	0.0035	1	1	1	1	22270000	2849	315.2	7.06
Q9P2R7	Succinyl-CoA ligase [ADP-forming] subunit beta, mitochondrial OS=Homo sapiens GN=SUCLA2 PE=1 SV=3 - [SUCB1_HUMAN]	0	0.0216	1	1	1	1	11440000	463	50.3	7.42
Q9ULX3	RNA-binding protein NOB1 OS=Homo sapiens GN=NOB1 PE=1 SV=1 - [NOB1_HUMAN]	0	0.0364	1	1	1	1	4985000	412	46.6	7.18
Q9Y4W6	AFG3-like protein 2 OS=Homo sapiens GN=AFG3L2 PE=1 SV=2 - [AFG32_HUMAN]	0	0.0113	1	1	1	1	1096000	797	88.5	8.66
P60510	Serine/threonine-protein phosphatase 4 catalytic subunit OS=Homo sapiens GN=PPP4C PE=1 SV=1 - [PP4C_HUMAN]	0	0.0456	1	1	1	1		307	35.1	5.06
Q9GZL7	Ribosome biogenesis protein WDR12 OS=Homo sapiens GN=WDR12 PE=1 SV=2 - [WDR12_HUMAN]	26.61	0.0236	1	1	1	1	3240000	423	47.7	5.9
O00192	Armadillo repeat protein deleted in velo-cardio-facial syndrome OS=Homo sapiens GN=ARVCF PE=1 SV=1 - [ARVC_HUMAN]	0	0.0146	1	1	1	1	9012000	962	104.6	6.81
O14745	Na(+)/H(+) exchange regulatory cofactor NHE-RF1 OS=Homo sapiens GN=SLC9A3R1 PE=1 SV=4 - [NHRF1_HUMAN]	0	0.0391	1	1	1	1	1649000	358	38.8	5.77
Q8NFZ4	Neuroligin-2 OS=Homo sapiens GN=NLGN2 PE=1 SV=1 - [NLGN2_HUMAN]	0	0.0132	1	1	1	1	11030000	835	90.8	6.18
O14976	Cyclin-G-associated kinase OS=Homo sapiens GN=GAK PE=1 SV=2 - [GAK_HUMAN]	15.58	0.0092	1	1	1	1	3307000	1311	143.1	5.73
O76064	E3 ubiquitin-protein ligase RNF8 OS=Homo sapiens GN=RNF8 PE=1 SV=1 - [RNF8_HUMAN]	0	0.0289	1	1	1	1		485	55.5	7.33
P10155	60 kDa SS-A/Ro ribonucleoprotein OS=Homo sapiens GN=TROVE2 PE=1 SV=2 - [RO60_HUMAN]	56.58	0.0204	1	1	1	1	2951000	538	60.6	8.03
P00747	Plasminogen OS=Homo sapiens GN=PLG PE=1 SV=2 - [PLMN_HUMAN]	0	0.0086	1	1	1	1	3049000	810	90.5	7.24
Q8IYB7	DIS3-like exonuclease 2 OS=Homo sapiens GN=DIS3L2 PE=1 SV=4 - [DI3L2_HUMAN]	0	0.0113	1	1	1	1	3680000	885	99.2	6.1
Q96EK5	KIF1-binding protein OS=Homo sapiens GN=KIF1BP PE=1 SV=1 - [KBP_HUMAN]	0	0.0145	1	1	1	1	27830000	621	71.8	5.49
Q9UK39	Nocturnin OS=Homo sapiens GN=CCRN4L PE=2 SV=2 - [NOCT_HUMAN]	0	0.0209	1	1	1	1	3229000	431	48.2	7.23
P36957	Dihydrolipoyllysine-residue succinyltransferase component of 2-oxoglutarate dehydrogenase complex, mitochondrial OS=Homo sapiens GN=DLST PE=1 SV=4 - [ODO2_HUMAN]	61.14	0.0265	1	1	1	1	4264000	453	48.7	8.95
P23588	Eukaryotic translation initiation factor 4B OS=Homo sapiens GN=EIF4B PE=1 SV=2 - [IF4B_HUMAN]	0	0.0131	1	1	1	1	7841000	611	69.1	5.73
Q15293	Reticulocalbin-1 OS=Homo sapiens GN=RCN1 PE=1 SV=1 - [RCN1_HUMAN]	0	0.0574	1	1	1	1	5073000	331	38.9	5
P81605	Dermcidin OS=Homo sapiens GN=DCD PE=1 SV=2 - [DCD_HUMAN]	23.72	0.1	1	1	1	1	4286000	110	11.3	6.54
Q9Y5K5	Ubiquitin carboxyl-terminal hydrolase isozyme L5 OS=Homo sapiens GN=UCHL5 PE=1 SV=3 - [UCHL5_HUMAN]	26.21	0.0334	1	1	1	1		329	37.6	5.33
Q2KHN1	RING finger protein 151 OS=Homo sapiens GN=RNF151 PE=2 SV=1 - [RN151_HUMAN]	0	0.0571	1	1	1	1		245	27.4	8.69
P61927	60S ribosomal protein L37 OS=Homo sapiens GN=RPL37 PE=1 SV=2 - [RL37_HUMAN]	40.81	0.0928	1	1	1	1	3473000	97	11.1	11.74
O75306	NADH dehydrogenase [ubiquinone] iron-sulfur protein 2, mitochondrial OS=Homo sapiens GN=NDUFS2 PE=1 SV=2 - [NDUS2_HUMAN]	0	0.0151	1	1	1	1	2316000	463	52.5	7.55
P51149	Ras-related protein Rab-7a OS=Homo sapiens GN=RAB7A PE=1 SV=1 - [RAB7A_HUMAN]	34.36	0.0676	1	1	1	1	1964000	207	23.5	6.7
Q16851	UTP--glucose-1-phosphate uridylyltransferase OS=Homo sapiens GN=UGP2 PE=1 SV=5 - [UGPA_HUMAN]	0	0.0177	1	1	1	1	1532000	508	56.9	8.15
P07477	Trypsin-1 OS=Homo sapiens GN=PRSS1 PE=1 SV=1 - [TRY1_HUMAN]	25.91	0.0405	1	1	1	1	74210000	247	26.5	6.51
P21912	Succinate dehydrogenase [ubiquinone] iron-sulfur subunit, mitochondrial OS=Homo sapiens GN=SDHB PE=1 SV=3 - [SDHB_HUMAN]	0	0.05	1	1	1	1	2316000	280	31.6	8.76
Q15717	ELAV-like protein 1 OS=Homo sapiens GN=ELAVL1 PE=1 SV=2 - [ELAV1_HUMAN]	29.05	0.0399	1	1	1	1	12270000	326	36.1	9.17
Q4LDG9	Dynein light chain 1, axonemal OS=Homo sapiens GN=DNAL1 PE=1 SV=1 - [DNAL1_HUMAN]	0	0.0579	1	1	1	1	4182000	190	21.5	6.1
Q13418	Integrin-linked protein kinase OS=Homo sapiens GN=ILK PE=1 SV=2 - [ILK_HUMAN]	0	0.0177	1	1	1	1	1687000	452	51.4	8.07
Q9NRU3	Metal transporter CNNM1 OS=Homo sapiens GN=CNNM1 PE=2 SV=3 - [CNNM1_HUMAN]	0	0.0095	1	1	1	1	4716000	951	104.3	6.28
Q9UPP1	Histone lysine demethylase PHF8 OS=Homo sapiens GN=PHF8 PE=1 SV=3 - [PHF8_HUMAN]	0	0.0066	2	1	1	1	1738000	1060	117.8	8.72
O43324	Eukaryotic translation elongation factor 1 epsilon-1 OS=Homo sapiens GN=EEF1E1 PE=1 SV=1 - [MCA3_HUMAN]	0	0.0632	1	1	1	1	2787000	174	19.8	8.54
P82979	SAP domain-containing ribonucleoprotein OS=Homo sapiens GN=SARNP PE=1 SV=3 - [SARNP_HUMAN]	16.49	0.0476	1	1	1	1	2682000	210	23.7	6.42
B4DXR9	Zinc finger protein 732 OS=Homo sapiens GN=ZNF732 PE=2 SV=1 - [ZN732_HUMAN]	0	0.0154	1	1	1	1	6391000	585	67.8	8.98
Q9BY89	Uncharacterized protein KIAA1671 OS=Homo sapiens GN=KIAA1671 PE=1 SV=2 - [K1671_HUMAN]	0	0.005	1	1	1	1	104100000	1806	196.6	8.47
Q9P015	39S ribosomal protein L15, mitochondrial OS=Homo sapiens GN=MRPL15 PE=1 SV=1 - [RM15_HUMAN]	0	0.0439	1	1	1	1	1784000	296	33.4	10.01
O14810	Complexin-1 OS=Homo sapiens GN=CPLX1 PE=1 SV=1 - [CPLX1_HUMAN]	0	0.0896	1	1	1	1	18870000	134	15	4.97
P09884	DNA polymerase alpha catalytic subunit OS=Homo sapiens GN=POLA1 PE=1 SV=2 - [DPOLA_HUMAN]	0	0.0055	1	1	1	1		1462	165.8	5.85
Q9Y399	28S ribosomal protein S2, mitochondrial OS=Homo sapiens GN=MRPS2 PE=1 SV=1 - [RT02_HUMAN]	34.51	0.027	1	1	1	1	7317000	296	33.2	9.26
P00451	Coagulation factor VIII OS=Homo sapiens GN=F8 PE=1 SV=1 - [FA8_HUMAN]	0	0.0038	1	1	1	1	11310000	2351	266.8	7.36
Q5H9R7	Serine/threonine-protein phosphatase 6 regulatory subunit 3 OS=Homo sapiens GN=PPP6R3 PE=1 SV=2 - [PP6R3_HUMAN]	33.19	0.008	1	1	1	1	4895000	873	97.6	4.6
Q96DT7	Zinc finger and BTB domain-containing protein 10 OS=Homo sapiens GN=ZBTB10 PE=1 SV=2 - [ZBT10_HUMAN]	0	0.0126	1	1	1	1	16650000	871	94.8	5.16
P54760	Ephrin type-B receptor 4 OS=Homo sapiens GN=EPHB4 PE=1 SV=2 - [EPHB4_HUMAN]	19.84	0.0101	1	1	1	1	8477000	987	108.2	6.9
P82930	28S ribosomal protein S34, mitochondrial OS=Homo sapiens GN=MRPS34 PE=1 SV=2 - [RT34_HUMAN]	0	0.0321	1	1	1	1	7519000	218	25.6	9.98
P42574	Caspase-3 OS=Homo sapiens GN=CASP3 PE=1 SV=2 - [CASP3_HUMAN]	0	0.0397	1	1	1	1	276300000	277	31.6	6.54
O75934	Pre-mRNA-splicing factor SPF27 OS=Homo sapiens GN=BCAS2 PE=1 SV=1 - [SPF27_HUMAN]	0	0.0578	1	1	1	1	1630000	225	26.1	5.66
Q9HC36	rRNA methyltransferase 3, mitochondrial OS=Homo sapiens GN=RNMTL1 PE=1 SV=2 - [MRM3_HUMAN]	0	0.0214	1	1	1	1	4342000	420	47	8.73
Q9NVR2	Integrator complex subunit 10 OS=Homo sapiens GN=INTS10 PE=1 SV=2 - [INT10_HUMAN]	0	0.0155	1	1	1	1	3996000	710	82.2	7.44
O94973	AP-2 complex subunit alpha-2 OS=Homo sapiens GN=AP2A2 PE=1 SV=2 - [AP2A2_HUMAN]	29.65	0.0096	2	1	1	1	2406000	939	103.9	6.96
Q15061	WD repeat-containing protein 43 OS=Homo sapiens GN=WDR43 PE=1 SV=3 - [WDR43_HUMAN]	44.24	0.0162	1	1	1	1	1783000	677	74.8	5.57
O95478	Ribosome biogenesis protein NSA2 homolog OS=Homo sapiens GN=NSA2 PE=1 SV=1 - [NSA2_HUMAN]	0	0.0346	1	1	1	1	10370000	260	30	10.27
Q9Y4P3	Transducin beta-like protein 2 OS=Homo sapiens GN=TBL2 PE=1 SV=1 - [TBL2_HUMAN]	0	0.0291	1	1	1	1	3261000	447	49.8	9.44
O95232	Luc7-like protein 3 OS=Homo sapiens GN=LUC7L3 PE=1 SV=2 - [LC7L3_HUMAN]	0	0.0278	1	1	1	1		432	51.4	9.79
Q96NX5	Calcium/calmodulin-dependent protein kinase type 1G OS=Homo sapiens GN=CAMK1G PE=1 SV=3 - [KCC1G_HUMAN]	0	0.021	1	1	1	1	5690000	476	53.1	7.72
Q02809	Procollagen-lysine,2-oxoglutarate 5-dioxygenase 1 OS=Homo sapiens GN=PLOD1 PE=1 SV=2 - [PLOD1_HUMAN]	21.52	0.022	1	1	1	1	361000	727	83.5	6.95
Q9Y4B4	Helicase ARIP4 OS=Homo sapiens GN=RAD54L2 PE=1 SV=4 - [ARIP4_HUMAN]	0	0.0075	1	1	1	1	756900000	1467	162.7	6.09
Q86Y25	Zinc finger protein 354C OS=Homo sapiens GN=ZNF354C PE=2 SV=1 - [Z354C_HUMAN]	0	0.0181	1	1	1	1	1861000	554	64.8	8.05
Q7Z6R9	Transcription factor AP-2-delta OS=Homo sapiens GN=TFAP2D PE=2 SV=1 - [AP2D_HUMAN]	0	0.0243	1	1	1	1	193600000	452	49.5	8.16
Q9H0U9	Testis-specific Y-encoded-like protein 1 OS=Homo sapiens GN=TSPYL1 PE=1 SV=3 - [TSYL1_HUMAN]	0	0.0183	1	1	1	1	1493000	437	49.2	5.45
P14174	Macrophage migration inhibitory factor OS=Homo sapiens GN=MIF PE=1 SV=4 - [MIF_HUMAN]	18.91	0.0957	1	1	1	1	6970000	115	12.5	7.88
P49585	Choline-phosphate cytidylyltransferase A OS=Homo sapiens GN=PCYT1A PE=1 SV=2 - [PCY1A_HUMAN]	0	0.0245	1	1	1	1		367	41.7	7.25
P31930	Cytochrome b-c1 complex subunit 1, mitochondrial OS=Homo sapiens GN=UQCRC1 PE=1 SV=3 - [QCR1_HUMAN]	69.4	0.0208	1	1	1	1	8717000	480	52.6	6.37
Q9NVN8	Guanine nucleotide-binding protein-like 3-like protein OS=Homo sapiens GN=GNL3L PE=1 SV=1 - [GNL3L_HUMAN]	13.4	0.0241	1	1	1	1	2135000	582	65.5	8.44
Q9H8L6	Multimerin-2 OS=Homo sapiens GN=MMRN2 PE=1 SV=2 - [MMRN2_HUMAN]	0	0.0105	1	1	1	1	219200000	949	104.3	5.86
P52294	Importin subunit alpha-5 OS=Homo sapiens GN=KPNA1 PE=1 SV=3 - [IMA5_HUMAN]	0	0.0167	1	1	1	1	2969000	538	60.2	5.01
P78417	Glutathione S-transferase omega-1 OS=Homo sapiens GN=GSTO1 PE=1 SV=2 - [GSTO1_HUMAN]	14.86	0.0581	1	1	1	1	49960000	241	27.5	6.6
Q9Y3U8	60S ribosomal protein L36 OS=Homo sapiens GN=RPL36 PE=1 SV=3 - [RL36_HUMAN]	17.92	0.0952	1	1	1	1	7177000	105	12.2	11.59
Q8WXI9	Transcriptional repressor p66-beta OS=Homo sapiens GN=GATAD2B PE=1 SV=1 - [P66B_HUMAN]	39.41	0.0185	2	1	1	1	2199000	593	65.2	9.7
P61026	Ras-related protein Rab-10 OS=Homo sapiens GN=RAB10 PE=1 SV=1 - [RAB10_HUMAN]	29.62	0.055	24	1	1	1	6740000	200	22.5	8.38
Q9NV56	MRG/MORF4L-binding protein OS=Homo sapiens GN=MRGBP PE=1 SV=1 - [MRGBP_HUMAN]	0	0.0637	1	1	1	1	627300	204	22.4	5.83
O14929	Histone acetyltransferase type B catalytic subunit OS=Homo sapiens GN=HAT1 PE=1 SV=1 - [HAT1_HUMAN]	43.63	0.031	1	1	1	1	6264000	419	49.5	5.69
P35125	Ubiquitin carboxyl-terminal hydrolase 6 OS=Homo sapiens GN=USP6 PE=1 SV=2 - [UBP6_HUMAN]	0	0.0114	1	1	1	1		1406	158.6	7.71
P42224	Signal transducer and activator of transcription 1-alpha/beta OS=Homo sapiens GN=STAT1 PE=1 SV=2 - [STAT1_HUMAN]	0	0.016	1	1	1	1	303900000	750	87.3	6.05
O75694	Nuclear pore complex protein Nup155 OS=Homo sapiens GN=NUP155 PE=1 SV=1 - [NU155_HUMAN]	60.81	0.0194	1	1	1	1	5706000	1391	155.1	6.16
P15170	Eukaryotic peptide chain release factor GTP-binding subunit ERF3A OS=Homo sapiens GN=GSPT1 PE=1 SV=1 - [ERF3A_HUMAN]	0	0.02	2	1	1	1	2477000	499	55.7	5.62
Q9Y617	Phosphoserine aminotransferase OS=Homo sapiens GN=PSAT1 PE=1 SV=2 - [SERC_HUMAN]	38.16	0.027	1	1	1	1	8202000	370	40.4	7.66
P62841	40S ribosomal protein S15 OS=Homo sapiens GN=RPS15 PE=1 SV=2 - [RS15_HUMAN]	23	0.0483	1	1	1	1	14960000	145	17	10.39
P15313	V-type proton ATPase subunit B, kidney isoform OS=Homo sapiens GN=ATP6V1B1 PE=1 SV=3 - [VATB1_HUMAN]	0	0.0234	1	1	1	1	11990000	513	56.8	5.66
Q6ZMU5	Tripartite motif-containing protein 72 OS=Homo sapiens GN=TRIM72 PE=1 SV=2 - [TRI72_HUMAN]	0	0.0294	1	1	1	1	27180000	477	52.7	6.48
O75874	Isocitrate dehydrogenase [NADP] cytoplasmic OS=Homo sapiens GN=IDH1 PE=1 SV=2 - [IDHC_HUMAN]	0	0.0314	1	1	1	1	1985000	414	46.6	7.01
Q99661	Kinesin-like protein KIF2C OS=Homo sapiens GN=KIF2C PE=1 SV=2 - [KIF2C_HUMAN]	28.36	0.0152	1	1	1	1	1693000	725	81.3	7.83
Q92562	Polyphosphoinositide phosphatase OS=Homo sapiens GN=FIG4 PE=1 SV=1 - [FIG4_HUMAN]	0	0.0077	1	1	1	1	2731000	907	103.6	6.92
P62910	60S ribosomal protein L32 OS=Homo sapiens GN=RPL32 PE=1 SV=2 - [RL32_HUMAN]	0	0.0741	1	1	1	1	14080000	135	15.8	11.33
P40925	Malate dehydrogenase, cytoplasmic OS=Homo sapiens GN=MDH1 PE=1 SV=4 - [MDHC_HUMAN]	20.34	0.0359	1	1	1	1	12880000	334	36.4	7.36
Q9ULW3	Activator of basal transcription 1 OS=Homo sapiens GN=ABT1 PE=1 SV=1 - [ABT1_HUMAN]	32.67	0.0404	1	1	1	1	1874000	272	31.1	9.88
Q00722	1-phosphatidylinositol 4,5-bisphosphate phosphodiesterase beta-2 OS=Homo sapiens GN=PLCB2 PE=1 SV=2 - [PLCB2_HUMAN]	0	0.011	1	1	1	1	2291000	1185	133.9	6.29
Q8N8J6	Zinc finger protein 615 OS=Homo sapiens GN=ZNF615 PE=2 SV=2 - [ZN615_HUMAN]	0	0.0178	1	1	1	1	209300000	731	83.7	9.16
Q9BZZ5	Apoptosis inhibitor 5 OS=Homo sapiens GN=API5 PE=1 SV=3 - [API5_HUMAN]	50.46	0.0248	1	1	1	1	1481000	524	59	7.34
A6NFT4	Coiled-coil domain-containing protein 42B OS=Homo sapiens GN=CCDC42B PE=2 SV=3 - [CC42B_HUMAN]	0	0.039	1	1	1	1	12370000	308	35.9	7.52
O43593	Lysine-specific demethylase hairless OS=Homo sapiens GN=HR PE=1 SV=5 - [HAIR_HUMAN]	0	0.0093	1	1	1	1	5878000	1189	127.4	7.08
Q6P4A7	Sideroflexin-4 OS=Homo sapiens GN=SFXN4 PE=1 SV=1 - [SFXN4_HUMAN]	39.89	0.0356	1	1	1	1	3025000	337	38	9.19
Q9BUQ8	Probable ATP-dependent RNA helicase DDX23 OS=Homo sapiens GN=DDX23 PE=1 SV=3 - [DDX23_HUMAN]	22.14	0.0098	1	1	1	1	3216000	820	95.5	9.55
Q13057	Bifunctional coenzyme A synthase OS=Homo sapiens GN=COASY PE=1 SV=4 - [COASY_HUMAN]	31.85	0.0124	1	1	1	1	8715000	564	62.3	6.99
Q9BYG3	MKI67 FHA domain-interacting nucleolar phosphoprotein OS=Homo sapiens GN=NIFK PE=1 SV=1 - [MK67I_HUMAN]	0	0.0478	1	1	1	1	2624000	293	34.2	9.88
Q9UKD2	mRNA turnover protein 4 homolog OS=Homo sapiens GN=MRTO4 PE=1 SV=2 - [MRT4_HUMAN]	16.6	0.0418	1	1	1	1	4194000	239	27.5	8.29
Q9Y5W7	Sorting nexin-14 OS=Homo sapiens GN=SNX14 PE=1 SV=3 - [SNX14_HUMAN]	0	0.0085	1	1	1	1	43740000	946	110.1	6.7
Q13595	Transformer-2 protein homolog alpha OS=Homo sapiens GN=TRA2A PE=1 SV=1 - [TRA2A_HUMAN]	51.35	0.0496	1	1	1	1	6091000	282	32.7	11.27
P11150	Hepatic triacylglycerol lipase OS=Homo sapiens GN=LIPC PE=1 SV=3 - [LIPC_HUMAN]	0	0.0281	1	1	1	1	27790000	499	55.9	9.04
O95433	Activator of 90 kDa heat shock protein ATPase homolog 1 OS=Homo sapiens GN=AHSA1 PE=1 SV=1 - [AHSA1_HUMAN]	0	0.0266	1	1	1	1	1738000	338	38.3	5.53
Q9BZH6	WD repeat-containing protein 11 OS=Homo sapiens GN=WDR11 PE=1 SV=1 - [WDR11_HUMAN]	0	0.0098	1	1	1	1	1868000	1224	136.6	6.92
Q9BW11	Max dimerization protein 3 OS=Homo sapiens GN=MXD3 PE=1 SV=1 - [MAD3_HUMAN]	0	0.068	1	1	1	1	39650000	206	23.5	9.2
Q9UN73	Protocadherin alpha-6 OS=Homo sapiens GN=PCDHA6 PE=2 SV=1 - [PCDA6_HUMAN]	25.03	0.0074	1	1	1	1	5623000	950	102.7	5.06
P41250	Glycine--tRNA ligase OS=Homo sapiens GN=GARS PE=1 SV=3 - [SYG_HUMAN]	0	0.0135	1	1	1	1	116400000	739	83.1	7.03
O43660	Pleiotropic regulator 1 OS=Homo sapiens GN=PLRG1 PE=1 SV=1 - [PLRG1_HUMAN]	14.35	0.0214	1	1	1	1	2812000	514	57.2	9.17
P09960	Leukotriene A-4 hydrolase OS=Homo sapiens GN=LTA4H PE=1 SV=2 - [LKHA4_HUMAN]	0	0.0295	1	1	1	1	2103000	611	69.2	6.18
Q01085	Nucleolysin TIAR OS=Homo sapiens GN=TIAL1 PE=1 SV=1 - [TIAR_HUMAN]	0	0.0347	2	1	1	1	1907000	375	41.6	7.74
Q9UI10	Translation initiation factor eIF-2B subunit delta OS=Homo sapiens GN=EIF2B4 PE=1 SV=2 - [EI2BD_HUMAN]	0	0.0191	1	1	1	1	1110000	523	57.5	9.38
Q99496	E3 ubiquitin-protein ligase RING2 OS=Homo sapiens GN=RNF2 PE=1 SV=1 - [RING2_HUMAN]	21.68	0.0417	2	1	1	1	4630000	336	37.6	6.84
Q9GZV4	Eukaryotic translation initiation factor 5A-2 OS=Homo sapiens GN=EIF5A2 PE=1 SV=3 - [IF5A2_HUMAN]	0	0.0784	3	1	1	1	3463000	153	16.8	5.58
Q8IWB6	Inactive serine/threonine-protein kinase TEX14 OS=Homo sapiens GN=TEX14 PE=1 SV=2 - [TEX14_HUMAN]	0	0.0047	1	1	1	1	3827000	1497	167.8	5.15
Q53H12	Acylglycerol kinase, mitochondrial OS=Homo sapiens GN=AGK PE=1 SV=2 - [AGK_HUMAN]	21.46	0.0261	1	1	1	1	2454000	422	47.1	8.09
O43670	BUB3-interacting and GLEBS motif-containing protein ZNF207 OS=Homo sapiens GN=ZNF207 PE=1 SV=1 - [ZN207_HUMAN]	22.97	0.0272	1	1	1	1	3252000	478	50.7	9.1
P62318	Small nuclear ribonucleoprotein Sm D3 OS=Homo sapiens GN=SNRPD3 PE=1 SV=1 - [SMD3_HUMAN]	14.71	0.0714	1	1	1	1	7298000	126	13.9	10.32
Q6GPH6	Inositol 1,4,5-trisphosphate receptor-interacting protein-like 1 OS=Homo sapiens GN=ITPRIPL1 PE=1 SV=1 - [IPIL1_HUMAN]	0	0.0162	1	1	1	1	1133000	555	63.4	6.46
Q8WZ79	Deoxyribonuclease-2-beta OS=Homo sapiens GN=DNASE2B PE=2 SV=1 - [DNS2B_HUMAN]	20.49	0.0332	1	1	1	1	70570000	361	41.7	9.31
O14925	Mitochondrial import inner membrane translocase subunit Tim23 OS=Homo sapiens GN=TIMM23 PE=1 SV=1 - [TIM23_HUMAN]	14.65	0.0478	2	1	1	1	2340000	209	21.9	8.6
O76003	Glutaredoxin-3 OS=Homo sapiens GN=GLRX3 PE=1 SV=2 - [GLRX3_HUMAN]	0	0.0328	1	1	1	1	2011000	335	37.4	5.39
P18754	Regulator of chromosome condensation OS=Homo sapiens GN=RCC1 PE=1 SV=1 - [RCC1_HUMAN]	30.32	0.0451	1	1	1	1	3536000	421	44.9	7.52
O94826	Mitochondrial import receptor subunit TOM70 OS=Homo sapiens GN=TOMM70A PE=1 SV=1 - [TOM70_HUMAN]	22.36	0.0181	1	1	1	1	2019000	608	67.4	7.12
Q8IWX8	Calcium homeostasis endoplasmic reticulum protein OS=Homo sapiens GN=CHERP PE=1 SV=3 - [CHERP_HUMAN]	30.18	0.0076	1	1	1	1	4245000	916	103.6	9.04
P49790	Nuclear pore complex protein Nup153 OS=Homo sapiens GN=NUP153 PE=1 SV=2 - [NU153_HUMAN]	0	0.0075	1	1	1	1	1476000	1475	153.8	8.73
P36897	TGF-beta receptor type-1 OS=Homo sapiens GN=TGFBR1 PE=1 SV=1 - [TGFR1_HUMAN]	0	0.0239	1	1	1	1	5822000	503	55.9	7.55
P21728	D(1A) dopamine receptor OS=Homo sapiens GN=DRD1 PE=1 SV=1 - [DRD1_HUMAN]	0	0.0157	1	1	1	1	22020000	446	49.3	8.27
P43487	Ran-specific GTPase-activating protein OS=Homo sapiens GN=RANBP1 PE=1 SV=1 - [RANG_HUMAN]	34.27	0.0448	1	1	1	1	12520000	201	23.3	5.29
P33240	Cleavage stimulation factor subunit 2 OS=Homo sapiens GN=CSTF2 PE=1 SV=1 - [CSTF2_HUMAN]	28.72	0.0243	2	1	1	1	879400	577	60.9	6.83
P18031	Tyrosine-protein phosphatase non-receptor type 1 OS=Homo sapiens GN=PTPN1 PE=1 SV=1 - [PTN1_HUMAN]	31.89	0.0253	1	1	1	1	3040000	435	49.9	6.27
P20042	Eukaryotic translation initiation factor 2 subunit 2 OS=Homo sapiens GN=EIF2S2 PE=1 SV=2 - [IF2B_HUMAN]	40.36	0.03	1	1	1	1	9253000	333	38.4	5.8
Q9NWH7	Spermatogenesis-associated protein 6 OS=Homo sapiens GN=SPATA6 PE=1 SV=1 - [SPAT6_HUMAN]	0	0.0205	1	1	1	1	6886000	488	56	8.48
Q8N163	Cell cycle and apoptosis regulator protein 2 OS=Homo sapiens GN=CCAR2 PE=1 SV=2 - [CCAR2_HUMAN]	0	0.0152	1	1	1	1	598300	923	102.8	5.22
Q13685	Angio-associated migratory cell protein OS=Homo sapiens GN=AAMP PE=1 SV=2 - [AAMP_HUMAN]	40.51	0.0253	1	1	1	1	4039000	434	46.7	4.42
Q15819	Ubiquitin-conjugating enzyme E2 variant 2 OS=Homo sapiens GN=UBE2V2 PE=1 SV=4 - [UB2V2_HUMAN]	0	0.069	1	1	1	1	1778000	145	16.4	8.09
P15121	Aldose reductase OS=Homo sapiens GN=AKR1B1 PE=1 SV=3 - [ALDR_HUMAN]	37.98	0.0285	1	1	1	1	3472000	316	35.8	6.98
P05129	Protein kinase C gamma type OS=Homo sapiens GN=PRKCG PE=1 SV=3 - [KPCG_HUMAN]	0	0.0158	1	1	1	1	8659000	697	78.4	7.46
P27482	Calmodulin-like protein 3 OS=Homo sapiens GN=CALML3 PE=1 SV=2 - [CALL3_HUMAN]	0	0.047	3	1	1	1	3377000	149	16.9	4.42
Q96AY3	Peptidyl-prolyl cis-trans isomerase FKBP10 OS=Homo sapiens GN=FKBP10 PE=1 SV=1 - [FKB10_HUMAN]	0	0.0206	1	1	1	1	3067000	582	64.2	5.62
P13861	cAMP-dependent protein kinase type II-alpha regulatory subunit OS=Homo sapiens GN=PRKAR2A PE=1 SV=2 - [KAP2_HUMAN]	16.52	0.0272	1	1	1	1	1111000	404	45.5	5.07
P62714	Serine/threonine-protein phosphatase 2A catalytic subunit beta isoform OS=Homo sapiens GN=PPP2CB PE=1 SV=1 - [PP2AB_HUMAN]	28.14	0.0356	2	1	1	1	5112000	309	35.6	5.43
P49720	Proteasome subunit beta type-3 OS=Homo sapiens GN=PSMB3 PE=1 SV=2 - [PSB3_HUMAN]	0	0.078	1	1	1	1	2755000	205	22.9	6.55
Q16881	Thioredoxin reductase 1, cytoplasmic OS=Homo sapiens GN=TXNRD1 PE=1 SV=3 - [TRXR1_HUMAN]	0	0.0154	1	1	1	1	3411000	649	70.9	7.39
P48047	ATP synthase subunit O, mitochondrial OS=Homo sapiens GN=ATP5O PE=1 SV=1 - [ATPO_HUMAN]	0	0.0563	1	1	1	1	3357000	213	23.3	9.96
P00403	Cytochrome c oxidase subunit 2 OS=Homo sapiens GN=MT-CO2 PE=1 SV=1 - [COX2_HUMAN]	39.75	0.0441	1	1	1	1	5366000	227	25.5	4.82
Q13257	Mitotic spindle assembly checkpoint protein MAD2A OS=Homo sapiens GN=MAD2L1 PE=1 SV=1 - [MD2L1_HUMAN]	0	0.0488	1	1	1	1	13560000	205	23.5	5.08
Q6P2E9	Enhancer of mRNA-decapping protein 4 OS=Homo sapiens GN=EDC4 PE=1 SV=1 - [EDC4_HUMAN]	0	0.0143	1	1	1	1	3704000	1401	151.6	5.86
Q8N6T3	ADP-ribosylation factor GTPase-activating protein 1 OS=Homo sapiens GN=ARFGAP1 PE=1 SV=2 - [ARFG1_HUMAN]	26.29	0.0369	1	1	1	1	2205000	406	44.6	5.66
O14828	Secretory carrier-associated membrane protein 3 OS=Homo sapiens GN=SCAMP3 PE=1 SV=3 - [SCAM3_HUMAN]	0	0.0461	1	1	1	1		347	38.3	7.64
P56537	Eukaryotic translation initiation factor 6 OS=Homo sapiens GN=EIF6 PE=1 SV=1 - [IF6_HUMAN]	0	0.0408	1	1	1	1		245	26.6	4.68
P49419	Alpha-aminoadipic semialdehyde dehydrogenase OS=Homo sapiens GN=ALDH7A1 PE=1 SV=5 - [AL7A1_HUMAN]	13.26	0.0186	1	1	1	1	1849000	539	58.5	7.99
Q96G28	Cilia- and flagella-associated protein 36 OS=Homo sapiens GN=CFAP36 PE=1 SV=2 - [CFA36_HUMAN]	0	0.0205	1	1	1	1	6499000	342	39.4	4.97
P40394	Alcohol dehydrogenase class 4 mu/sigma chain OS=Homo sapiens GN=ADH7 PE=1 SV=2 - [ADH7_HUMAN]	0	0.0207	1	1	1	1	5870000	386	41.5	7.85
Q99436	Proteasome subunit beta type-7 OS=Homo sapiens GN=PSMB7 PE=1 SV=1 - [PSB7_HUMAN]	16.15	0.0325	1	1	1	1	5172000	277	29.9	7.68
P55081	Microfibrillar-associated protein 1 OS=Homo sapiens GN=MFAP1 PE=1 SV=2 - [MFAP1_HUMAN]	0	0.0205	1	1	1	1	3667000	439	51.9	4.98
O60762	Dolichol-phosphate mannosyltransferase subunit 1 OS=Homo sapiens GN=DPM1 PE=1 SV=1 - [DPM1_HUMAN]	0	0.0423	1	1	1	1	2190000	260	29.6	9.57
O43813	LanC-like protein 1 OS=Homo sapiens GN=LANCL1 PE=1 SV=1 - [LANC1_HUMAN]	17.94	0.0301	1	1	1	1	1788000	399	45.3	7.75
P04279	Semenogelin-1 OS=Homo sapiens GN=SEMG1 PE=1 SV=2 - [SEMG1_HUMAN]	22.16	0.0195	1	1	1	1	2128000	462	52.1	9.29
Q86U42	Polyadenylate-binding protein 2 OS=Homo sapiens GN=PABPN1 PE=1 SV=3 - [PABP2_HUMAN]	26.47	0.0359	1	1	1	1	1956000	306	32.7	5.06
Q6UXB4	C-type lectin domain family 4 member G OS=Homo sapiens GN=CLEC4G PE=1 SV=1 - [CLC4G_HUMAN]	0	0.0546	1	1	1	1	33450000	293	32.5	6.61
P32322	Pyrroline-5-carboxylate reductase 1, mitochondrial OS=Homo sapiens GN=PYCR1 PE=1 SV=2 - [P5CR1_HUMAN]	30.16	0.0345	1	1	1	1	7471000	319	33.3	7.61
Q9H3N1	Thioredoxin-related transmembrane protein 1 OS=Homo sapiens GN=TMX1 PE=1 SV=1 - [TMX1_HUMAN]	0	0.0429	1	1	1	1	2644000	280	31.8	4.98
Q5BKZ1	DBIRD complex subunit ZNF326 OS=Homo sapiens GN=ZNF326 PE=1 SV=2 - [ZN326_HUMAN]	16.1	0.0275	1	1	1	1	4135000	582	65.6	5.15
P00491	Purine nucleoside phosphorylase OS=Homo sapiens GN=PNP PE=1 SV=2 - [PNPH_HUMAN]	29.06	0.0346	1	1	1	1	6145000	289	32.1	6.95
Q9Y242	Transcription factor 19 OS=Homo sapiens GN=TCF19 PE=1 SV=2 - [TCF19_HUMAN]	0	0.0261	1	1	1	1	7824000	345	37.2	8.32
Q99614	Tetratricopeptide repeat protein 1 OS=Homo sapiens GN=TTC1 PE=1 SV=1 - [TTC1_HUMAN]	19.07	0.0342	1	1	1	1	2063000	292	33.5	4.84
Q9BT78	COP9 signalosome complex subunit 4 OS=Homo sapiens GN=COPS4 PE=1 SV=1 - [CSN4_HUMAN]	40.17	0.0296	1	1	1	1		406	46.2	5.83
Q16563	Synaptophysin-like protein 1 OS=Homo sapiens GN=SYPL1 PE=1 SV=1 - [SYPL1_HUMAN]	14.03	0.0425	1	1	1	1	2315000	259	28.5	8.43
Q9HCU5	Prolactin regulatory element-binding protein OS=Homo sapiens GN=PREB PE=1 SV=2 - [PREB_HUMAN]	13.81	0.0288	1	1	1	1	2711000	417	45.4	7.88
P49006	MARCKS-related protein OS=Homo sapiens GN=MARCKSL1 PE=1 SV=2 - [MRP_HUMAN]	56.74	0.0769	1	1	1	1	4436000	195	19.5	4.67
Q9NTZ6	RNA-binding protein 12 OS=Homo sapiens GN=RBM12 PE=1 SV=1 - [RBM12_HUMAN]	14.29	0.0107	1	1	1	1	1418000	932	97.3	8.63
P82663	28S ribosomal protein S25, mitochondrial OS=Homo sapiens GN=MRPS25 PE=1 SV=1 - [RT25_HUMAN]	13.13	0.0636	1	1	1	1	4528000	173	20.1	8.82
Q9H5H4	Zinc finger protein 768 OS=Homo sapiens GN=ZNF768 PE=1 SV=2 - [ZN768_HUMAN]	0	0.0185	1	1	1	1	1980000	540	60.2	7.97
Q9Y2P8	RNA 3'-terminal phosphate cyclase-like protein OS=Homo sapiens GN=RCL1 PE=1 SV=3 - [RCL1_HUMAN]	0	0.0402	1	1	1	1	1128000	373	40.8	9.26
Q92597	Protein NDRG1 OS=Homo sapiens GN=NDRG1 PE=1 SV=1 - [NDRG1_HUMAN]	51.58	0.0355	1	1	1	1	1934000	394	42.8	5.82
Q9H7E9	UPF0488 protein C8orf33 OS=Homo sapiens GN=C8orf33 PE=1 SV=1 - [CH033_HUMAN]	57.96	0.0699	1	1	1	1	4538000	229	25	9.95
Q96F86	Enhancer of mRNA-decapping protein 3 OS=Homo sapiens GN=EDC3 PE=1 SV=1 - [EDC3_HUMAN]	0	0.0157	1	1	1	1	4872000	508	56	7.11
Q9BVI4	Nucleolar complex protein 4 homolog OS=Homo sapiens GN=NOC4L PE=1 SV=1 - [NOC4L_HUMAN]	0	0.0233	1	1	1	1	4805000	516	58.4	7.49
O75419	Cell division control protein 45 homolog OS=Homo sapiens GN=CDC45 PE=1 SV=1 - [CDC45_HUMAN]	0	0.0177	1	1	1	1	1360000	566	65.5	5.53
Q9Y234	Lipoyltransferase 1, mitochondrial OS=Homo sapiens GN=LIPT1 PE=1 SV=1 - [LIPT_HUMAN]	0	0.0402	1	1	1	1	22460000	373	42.5	8.37
Q5JTZ5	Uncharacterized protein C9orf152 OS=Homo sapiens GN=C9orf152 PE=2 SV=2 - [CI152_HUMAN]	0	0.0711	1	1	1	1	1527000	239	26.3	8.68
P56134	ATP synthase subunit f, mitochondrial OS=Homo sapiens GN=ATP5J2 PE=1 SV=3 - [ATPK_HUMAN]	26.83	0.1383	1	1	1	1	4481000	94	10.9	9.67
Q8WWR9	Pancreatic progenitor cell differentiation and proliferation factor-like protein OS=Homo sapiens GN=C8orf22 PE=3 SV=1 - [PDPFL_HUMAN]	0	0.1429	1	1	1	1	10300000	84	9.2	7.18
Q9Y4W2	Ribosomal biogenesis protein LAS1L OS=Homo sapiens GN=LAS1L PE=1 SV=2 - [LAS1L_HUMAN]	13.78	0.0232	1	1	1	1	766500	734	83	4.73
P09683	Secretin OS=Homo sapiens GN=SCT PE=1 SV=2 - [SECR_HUMAN]	0	0.0744	1	1	1	1	7180000	121	13	11.27
Q9BRP1	Programmed cell death protein 2-like OS=Homo sapiens GN=PDCD2L PE=1 SV=1 - [PDD2L_HUMAN]	0	0.0335	1	1	1	1	7349000	358	39.4	4.86
Q8IXI2	Mitochondrial Rho GTPase 1 OS=Homo sapiens GN=RHOT1 PE=1 SV=2 - [MIRO1_HUMAN]	0	0.0259	1	1	1	1	341500	618	70.7	6.27
Q86V42	Protein FAM124A OS=Homo sapiens GN=FAM124A PE=1 SV=1 - [F124A_HUMAN]	0	0.0128	1	1	1	1	43740000	546	60.1	6.6
P12318	Low affinity immunoglobulin gamma Fc region receptor II-a OS=Homo sapiens GN=FCGR2A PE=1 SV=4 - [FCG2A_HUMAN]	0	0.0315	2	1	1	1	7340000	317	35	6.68
P21673	Diamine acetyltransferase 1 OS=Homo sapiens GN=SAT1 PE=1 SV=1 - [SAT1_HUMAN]	0	0.0936	1	1	1	1	18290000	171	20	5.16
P47881	Olfactory receptor 3A1 OS=Homo sapiens GN=OR3A1 PE=2 SV=2 - [OR3A1_HUMAN]	0	0.0413	1	1	1	1		315	34.6	9.01
Q9NWC5	Transmembrane protein 45A OS=Homo sapiens GN=TMEM45A PE=2 SV=1 - [TM45A_HUMAN]	0	0.0545	1	1	1	1	2790000	275	31.7	7.49
Q96DT0	Galectin-12 OS=Homo sapiens GN=LGALS12 PE=1 SV=1 - [LEG12_HUMAN]	0	0.0655	1	1	1	1	5498000	336	37.5	9.09
Q8TDW7	Protocadherin Fat 3 OS=Homo sapiens GN=FAT3 PE=2 SV=2 - [FAT3_HUMAN]	0	0.0022	1	1	1	1		4589	505.2	4.87
A6NK97	Solute carrier family 22 member 20 OS=Homo sapiens GN=SLC22A20 PE=2 SV=1 - [S22AK_HUMAN]	0	0.0324	1	1	1	1	35130000	555	60.4	8.27
Q86UX2	Inter-alpha-trypsin inhibitor heavy chain H5 OS=Homo sapiens GN=ITIH5 PE=2 SV=2 - [ITIH5_HUMAN]	0	0.017	1	1	1	1	12750000	942	104.5	8.28
A5YKK6	CCR4-NOT transcription complex subunit 1 OS=Homo sapiens GN=CNOT1 PE=1 SV=2 - [CNOT1_HUMAN]	0	0.0029	1	1	1	1	3534000	2376	266.8	7.11
P37802	Transgelin-2 OS=Homo sapiens GN=TAGLN2 PE=1 SV=3 - [TAGL2_HUMAN]	21.93	0.0553	1	1	1	1	2153000	199	22.4	8.25
Q9ULX6	A-kinase anchor protein 8-like OS=Homo sapiens GN=AKAP8L PE=1 SV=3 - [AKP8L_HUMAN]	30.66	0.0108	1	1	1	1	2646000	646	71.6	5.07
Q96JB3	Hypermethylated in cancer 2 protein OS=Homo sapiens GN=HIC2 PE=1 SV=2 - [HIC2_HUMAN]	0	0.0163	1	1	1	1	8088000	615	66.1	6.38
P15924	Desmoplakin OS=Homo sapiens GN=DSP PE=1 SV=3 - [DESP_HUMAN]	0	0.0045	1	1	1	1	3063000	2871	331.6	6.81
O00411	DNA-directed RNA polymerase, mitochondrial OS=Homo sapiens GN=POLRMT PE=1 SV=2 - [RPOM_HUMAN]	15	0.0089	1	1	1	1	2196000	1230	138.5	8.98
Q9P2D7	Dynein heavy chain 1, axonemal OS=Homo sapiens GN=DNAH1 PE=2 SV=4 - [DYH1_HUMAN]	0	0.0035	1	1	1	1		4330	493.6	5.94
O75129	Astrotactin-2 OS=Homo sapiens GN=ASTN2 PE=2 SV=2 - [ASTN2_HUMAN]	0	0.0105	1	1	1	1	27550000	1339	148.1	5.97
Q9NR48	Histone-lysine N-methyltransferase ASH1L OS=Homo sapiens GN=ASH1L PE=1 SV=2 - [ASH1L_HUMAN]	0	0.0024	1	1	1	1	12380000	2969	332.6	9.39
Q99996	A-kinase anchor protein 9 OS=Homo sapiens GN=AKAP9 PE=1 SV=3 - [AKAP9_HUMAN]	0	0.0018	1	1	1	1	1879000	3911	453.4	4.98
Q8WTU0	Protein DDI1 homolog 1 OS=Homo sapiens GN=DDI1 PE=1 SV=1 - [DDI1_HUMAN]	0	0.0227	2	1	1	1	1079000	396	44.1	5.73
Q96JN2	Coiled-coil domain-containing protein 136 OS=Homo sapiens GN=CCDC136 PE=1 SV=3 - [CC136_HUMAN]	0	0.0121	1	1	1	1	17540000	1154	134	4.65
P30837	Aldehyde dehydrogenase X, mitochondrial OS=Homo sapiens GN=ALDH1B1 PE=1 SV=3 - [AL1B1_HUMAN]	17.43	0.0271	1	1	1	1	2454000	517	57.2	6.8
P49189	4-trimethylaminobutyraldehyde dehydrogenase OS=Homo sapiens GN=ALDH9A1 PE=1 SV=3 - [AL9A1_HUMAN]	0	0.0142	1	1	1	1	4588000	494	53.8	5.87
Q9Y6V0	Protein piccolo OS=Homo sapiens GN=PCLO PE=1 SV=4 - [PCLO_HUMAN]	0	0.0018	1	1	1	1	22880000	5065	552.9	6.51
Q68CQ1	Maestro heat-like repeat-containing protein family member 7 OS=Homo sapiens GN=MROH7 PE=2 SV=4 - [MROH7_HUMAN]	0	0.0076	1	1	1	1	3613000	1323	145.6	6.96
Q5TZA2	Rootletin OS=Homo sapiens GN=CROCC PE=1 SV=1 - [CROCC_HUMAN]	0	0.0055	1	1	1	1	8235000	2017	228.4	5.5
Q9UM54	Unconventional myosin-VI OS=Homo sapiens GN=MYO6 PE=1 SV=4 - [MYO6_HUMAN]	0	0.007	1	1	1	1	4027000	1294	149.6	8.53
O00418	Eukaryotic elongation factor 2 kinase OS=Homo sapiens GN=EEF2K PE=1 SV=2 - [EF2K_HUMAN]	0	0.011	1	1	1	1	8905000	725	82.1	5.33
P0CG00	Putative zinc finger and SCAN domain-containing protein 5D OS=Homo sapiens GN=ZSCAN5D PE=5 SV=1 - [ZSA5D_HUMAN]	0	0.0181	1	1	1	1	6499000	497	56.2	8.63
P24928	DNA-directed RNA polymerase II subunit RPB1 OS=Homo sapiens GN=POLR2A PE=1 SV=2 - [RPB1_HUMAN]	28.6	0.0056	1	1	1	1	1664000	1970	217	7.37
Q3ZCQ8	Mitochondrial import inner membrane translocase subunit TIM50 OS=Homo sapiens GN=TIMM50 PE=1 SV=2 - [TIM50_HUMAN]	31.76	0.0312	1	1	1	1	4188000	353	39.6	8.37
Q3MJ40	Coiled-coil domain-containing protein 144B OS=Homo sapiens GN=CCDC144B PE=2 SV=1 - [C144B_HUMAN]	0	0.0097	3	1	1	1	2904000	725	82.9	5.01
Q9P2E9	Ribosome-binding protein 1 OS=Homo sapiens GN=RRBP1 PE=1 SV=4 - [RRBP1_HUMAN]	0	0.0092	1	1	1	1	3827000	1410	152.4	8.6
Q5SY16	Polynucleotide 5'-hydroxyl-kinase NOL9 OS=Homo sapiens GN=NOL9 PE=1 SV=1 - [NOL9_HUMAN]	0	0.0199	1	1	1	1	1720000	702	79.3	9.13
Q04912	Macrophage-stimulating protein receptor OS=Homo sapiens GN=MST1R PE=1 SV=2 - [RON_HUMAN]	0	0.0171	1	1	1	1	16750000	1400	152.2	6.55
P55265	Double-stranded RNA-specific adenosine deaminase OS=Homo sapiens GN=ADAR PE=1 SV=4 - [DSRAD_HUMAN]	25.29	0.009	1	1	1	1	3842000	1226	136	8.65
Q8TCJ2	Dolichyl-diphosphooligosaccharide--protein glycosyltransferase subunit STT3B OS=Homo sapiens GN=STT3B PE=1 SV=1 - [STT3B_HUMAN]	14.18	0.0097	1	1	1	1	7601000	826	93.6	8.91
Q5T3I0	G patch domain-containing protein 4 OS=Homo sapiens GN=GPATCH4 PE=1 SV=2 - [GPTC4_HUMAN]	46.45	0.0247	1	1	1	1		446	50.4	9.63
Q9NTK5	Obg-like ATPase 1 OS=Homo sapiens GN=OLA1 PE=1 SV=2 - [OLA1_HUMAN]	22.07	0.0278	1	1	1	1	6427000	396	44.7	7.81
A8CG34	Nuclear envelope pore membrane protein POM 121C OS=Homo sapiens GN=POM121C PE=1 SV=2 - [P121C_HUMAN]	0	0.0098	2	1	1	1	15130000	1229	125	10.37
Q15427	Splicing factor 3B subunit 4 OS=Homo sapiens GN=SF3B4 PE=1 SV=1 - [SF3B4_HUMAN]	41.51	0.033	1	1	1	1	3184000	424	44.4	8.56
Q9UJ70	N-acetyl-D-glucosamine kinase OS=Homo sapiens GN=NAGK PE=1 SV=4 - [NAGK_HUMAN]	0	0.0203	1	1	1	1	5224000	344	37.4	6.24
Q9UQ88	Cyclin-dependent kinase 11A OS=Homo sapiens GN=CDK11A PE=1 SV=4 - [CD11A_HUMAN]	0	0.0115	2	1	1	1	3725000	783	91.3	5.36
D6REC4	Cilia- and flagella-associated protein 99 OS=Homo sapiens GN=CFAP99 PE=3 SV=1 - [CFA99_HUMAN]	0	0.0218	1	1	1	1	6734000	459	52.3	10.55
Q5JU85	IQ motif and SEC7 domain-containing protein 2 OS=Homo sapiens GN=IQSEC2 PE=1 SV=1 - [IQEC2_HUMAN]	0	0.0101	1	1	1	1	5439000	1478	161.6	8.56
Q8N1H7	Protein SIX6OS1 OS=Homo sapiens GN=SIX6OS1 PE=2 SV=2 - [S6OS1_HUMAN]	0	0.0119	1	1	1	1	23780000	587	68.1	5.54
Q9C0H9	SRC kinase signaling inhibitor 1 OS=Homo sapiens GN=SRCIN1 PE=1 SV=3 - [SRCN1_HUMAN]	0	0.0133	1	1	1	1	2656000	1055	112.4	9.29
Q52LJ0	Protein FAM98B OS=Homo sapiens GN=FAM98B PE=1 SV=1 - [FA98B_HUMAN]	0	0.0212	1	1	1	1	6657000	330	37.2	6.29
Q92771	Putative ATP-dependent RNA helicase DDX12 OS=Homo sapiens GN=DDX12P PE=5 SV=3 - [DDX12_HUMAN]	0	0.0116	2	1	1	1		950	105.9	8.24
Q9BYD3	39S ribosomal protein L4, mitochondrial OS=Homo sapiens GN=MRPL4 PE=1 SV=1 - [RM04_HUMAN]	0	0.0514	1	1	1	1		311	34.9	9.72
Q9UN88	Gamma-aminobutyric acid receptor subunit theta OS=Homo sapiens GN=GABRQ PE=2 SV=2 - [GBRT_HUMAN]	0	0.019	1	1	1	1	1498000	632	72	5.9
D6RBM5	Putative ubiquitin carboxyl-terminal hydrolase 17-like protein 23 OS=Homo sapiens GN=USP17L23 PE=5 SV=1 - [U17LN_HUMAN]	0	0.082	18	1	1	1	8369000	183	20.3	7.47
P19388	DNA-directed RNA polymerases I, II, and III subunit RPABC1 OS=Homo sapiens GN=POLR2E PE=1 SV=4 - [RPAB1_HUMAN]	0	0.0429	1	1	1	1	2646000	210	24.5	5.95
O94822	E3 ubiquitin-protein ligase listerin OS=Homo sapiens GN=LTN1 PE=1 SV=6 - [LTN1_HUMAN]	15.72	0.0074	1	1	1	1	1648000	1766	200.4	6.25
P27448	MAP/microtubule affinity-regulating kinase 3 OS=Homo sapiens GN=MARK3 PE=1 SV=4 - [MARK3_HUMAN]	0	0.0212	2	1	1	1	1168000	753	84.4	9.57
P62861	40S ribosomal protein S30 OS=Homo sapiens GN=FAU PE=1 SV=1 - [RS30_HUMAN]	15.15	0.1695	1	1	1	1	4850000	59	6.6	12.15
Q9HC38	Glyoxalase domain-containing protein 4 OS=Homo sapiens GN=GLOD4 PE=1 SV=1 - [GLOD4_HUMAN]	23.64	0.0319	1	1	1	1	3721000	313	34.8	5.6
Q8WXG8	Protein S100-Z OS=Homo sapiens GN=S100Z PE=1 SV=4 - [S100Z_HUMAN]	0	0.0707	1	1	1	1	15000000	99	11.6	7.96
Q8TE67	Epidermal growth factor receptor kinase substrate 8-like protein 3 OS=Homo sapiens GN=EPS8L3 PE=1 SV=2 - [ES8L3_HUMAN]	0	0.0169	1	1	1	1	31400000	593	66.8	7.99
O00273	DNA fragmentation factor subunit alpha OS=Homo sapiens GN=DFFA PE=1 SV=1 - [DFFA_HUMAN]	35.38	0.0483	1	1	1	1	1216000	331	36.5	4.79
Q9UIR0	Butyrophilin-like protein 2 OS=Homo sapiens GN=BTNL2 PE=2 SV=1 - [BTNL2_HUMAN]	0	0.0198	1	1	1	1	13120000	455	50.4	5.07
Q9Y6C7	Putative uncharacterized protein encoded by LINC00312 OS=Homo sapiens GN=LINC00312 PE=5 SV=1 - [L3R2A_HUMAN]	0	0.0745	1	1	1	1	23490000	94	11	10.17

## Sheet: C-ERK2
Accession	Description	Score	Coverage	# Proteins	# Unique Peptides	# Peptides	# PSMs	Area	# AAs	MW [kDa]	calc. pI
P28482	Mitogen-activated protein kinase 1 OS=Homo sapiens GN=MAPK1 PE=1 SV=3 - [MK01_HUMAN]	26777.9	0.6528	9	28	38	1400	18230000000	360	41.4	6.98
P27361	Mitogen-activated protein kinase 3 OS=Homo sapiens GN=MAPK3 PE=1 SV=4 - [MK03_HUMAN]	7283.19	0.3166	9	3	13	405	8669000000	379	43.1	6.74
Q15418	Ribosomal protein S6 kinase alpha-1 OS=Homo sapiens GN=RPS6KA1 PE=1 SV=2 - [KS6A1_HUMAN]	6602.64	0.7782	9	42	65	362	1537000000	735	82.7	7.83
P51812	Ribosomal protein S6 kinase alpha-3 OS=Homo sapiens GN=RPS6KA3 PE=1 SV=1 - [KS6A3_HUMAN]	4961.6	0.6878	9	35	59	298	1552000000	740	83.7	6.89
P49366	Deoxyhypusine synthase OS=Homo sapiens GN=DHPS PE=1 SV=1 - [DHYS_HUMAN]	3751.53	0.6965	1	23	23	156	2521000000	369	40.9	5.36
Q15349	Ribosomal protein S6 kinase alpha-2 OS=Homo sapiens GN=RPS6KA2 PE=1 SV=2 - [KS6A2_HUMAN]	1984.59	0.4352	8	16	33	122	1146000000	733	83.2	8.68
P04264	Keratin, type II cytoskeletal 1 OS=Homo sapiens GN=KRT1 PE=1 SV=6 - [K2C1_HUMAN]	2615.81	0.5016	1	39	41	99	392900000	644	66	8.12
P0DMV8	Heat shock 70 kDa protein 1A OS=Homo sapiens GN=HSPA1A PE=1 SV=1 - [HS71A_HUMAN]	1995.25	0.4914	3	27	32	98	329700000	641	70	5.66
Q13085	Acetyl-CoA carboxylase 1 OS=Homo sapiens GN=ACACA PE=1 SV=2 - [ACACA_HUMAN]	1252.19	0.3133	1	56	63	93	37900000	2346	265.4	6.37
P11142	Heat shock cognate 71 kDa protein OS=Homo sapiens GN=HSPA8 PE=1 SV=1 - [HSP7C_HUMAN]	1957.51	0.4102	2	24	29	87	356000000	646	70.9	5.52
P07437	Tubulin beta chain OS=Homo sapiens GN=TUBB PE=1 SV=2 - [TBB5_HUMAN]	1462.42	0.5586	2	5	23	76	140300000	444	49.6	4.89
P13489	Ribonuclease inhibitor OS=Homo sapiens GN=RNH1 PE=1 SV=2 - [RINI_HUMAN]	1868.87	0.462	1	21	21	69	898100000	461	49.9	4.82
P60709	Actin, cytoplasmic 1 OS=Homo sapiens GN=ACTB PE=1 SV=1 - [ACTB_HUMAN]	1481.46	0.5653	6	1	22	65	499700000	375	41.7	5.48
P63261	Actin, cytoplasmic 2 OS=Homo sapiens GN=ACTG1 PE=1 SV=1 - [ACTG_HUMAN]	1415.35	0.5653	6	1	22	64	499700000	375	41.8	5.48
Q9UK32	Ribosomal protein S6 kinase alpha-6 OS=Homo sapiens GN=RPS6KA6 PE=1 SV=1 - [KS6A6_HUMAN]	1054.08	0.3034	9	9	22	64	1315000000	745	83.8	6.34
P68371	Tubulin beta-4B chain OS=Homo sapiens GN=TUBB4B PE=1 SV=1 - [TBB4B_HUMAN]	1117.07	0.5236	4	4	22	63	134000000	445	49.8	4.89
P08238	Heat shock protein HSP 90-beta OS=Homo sapiens GN=HSP90AB1 PE=1 SV=4 - [HS90B_HUMAN]	1328.14	0.3522	5	17	29	61	180700000	724	83.2	5.03
P68104	Elongation factor 1-alpha 1 OS=Homo sapiens GN=EEF1A1 PE=1 SV=1 - [EF1A1_HUMAN]	1088.08	0.381	3	18	18	59	703300000	462	50.1	9.01
P07900	Heat shock protein HSP 90-alpha OS=Homo sapiens GN=HSP90AA1 PE=1 SV=5 - [HS90A_HUMAN]	1211.81	0.3361	5	16	26	56	177200000	732	84.6	5.02
Q71U36	Tubulin alpha-1A chain OS=Homo sapiens GN=TUBA1A PE=1 SV=1 - [TBA1A_HUMAN]	1145.59	0.388	7	1	15	53	174200000	451	50.1	5.06
P10809	60 kDa heat shock protein, mitochondrial OS=Homo sapiens GN=HSPD1 PE=1 SV=2 - [CH60_HUMAN]	1026.59	0.4607	1	28	28	53	93450000	573	61	5.87
P68363	Tubulin alpha-1B chain OS=Homo sapiens GN=TUBA1B PE=1 SV=1 - [TBA1B_HUMAN]	1129.16	0.388	4	1	15	52	174200000	451	50.1	5.06
P13645	Keratin, type I cytoskeletal 10 OS=Homo sapiens GN=KRT10 PE=1 SV=6 - [K1C10_HUMAN]	916.58	0.4041	13	21	26	52	191000000	584	58.8	5.21
P35527	Keratin, type I cytoskeletal 9 OS=Homo sapiens GN=KRT9 PE=1 SV=3 - [K1C9_HUMAN]	1085.02	0.4462	1	19	20	47	154100000	623	62	5.24
P11021	78 kDa glucose-regulated protein OS=Homo sapiens GN=HSPA5 PE=1 SV=2 - [GRP78_HUMAN]	772.91	0.4343	2	21	22	47	63170000	654	72.3	5.16
Q99956	Dual specificity protein phosphatase 9 OS=Homo sapiens GN=DUSP9 PE=1 SV=1 - [DUS9_HUMAN]	843.49	0.5182	2	15	17	45	169300000	384	41.8	6.11
P35908	Keratin, type II cytoskeletal 2 epidermal OS=Homo sapiens GN=KRT2 PE=1 SV=2 - [K22E_HUMAN]	779.72	0.3725	7	18	22	42	184500000	639	65.4	8
P06733	Alpha-enolase OS=Homo sapiens GN=ENO1 PE=1 SV=2 - [ENOA_HUMAN]	640.73	0.4839	3	21	21	38	115900000	434	47.1	7.39
P38646	Stress-70 protein, mitochondrial OS=Homo sapiens GN=HSPA9 PE=1 SV=2 - [GRP75_HUMAN]	626.64	0.324	1	19	19	37	48800000	679	73.6	6.16
P13639	Elongation factor 2 OS=Homo sapiens GN=EEF2 PE=1 SV=4 - [EF2_HUMAN]	550.13	0.2541	1	19	20	34	93260000	858	95.3	6.83
P19338	Nucleolin OS=Homo sapiens GN=NCL PE=1 SV=3 - [NUCL_HUMAN]	736.76	0.2366	1	22	22	33	36990000	710	76.6	4.7
Q00839	Heterogeneous nuclear ribonucleoprotein U OS=Homo sapiens GN=HNRNPU PE=1 SV=6 - [HNRPU_HUMAN]	576.35	0.2121	1	17	17	32	62270000	825	90.5	6
Q9NR30	Nucleolar RNA helicase 2 OS=Homo sapiens GN=DDX21 PE=1 SV=5 - [DDX21_HUMAN]	390.21	0.2388	2	16	17	30	51550000	783	87.3	9.28
Q13164	Mitogen-activated protein kinase 7 OS=Homo sapiens GN=MAPK7 PE=1 SV=2 - [MK07_HUMAN]	323.69	0.1765	3	13	13	30	45680000	816	88.3	5.88
P16403	Histone H1.2 OS=Homo sapiens GN=HIST1H1C PE=1 SV=2 - [H12_HUMAN]	578.8	0.3474	4	3	14	29	268600000	213	21.4	10.93
P04406	Glyceraldehyde-3-phosphate dehydrogenase OS=Homo sapiens GN=GAPDH PE=1 SV=3 - [G3P_HUMAN]	602.63	0.4985	1	13	13	29	128800000	335	36	8.46
P36578	60S ribosomal protein L4 OS=Homo sapiens GN=RPL4 PE=1 SV=5 - [RL4_HUMAN]	352.83	0.4098	1	17	17	29	79600000	427	47.7	11.06
P09874	Poly [ADP-ribose] polymerase 1 OS=Homo sapiens GN=PARP1 PE=1 SV=4 - [PARP1_HUMAN]	481.77	0.2544	1	20	20	28	31100000	1014	113	8.88
P06576	ATP synthase subunit beta, mitochondrial OS=Homo sapiens GN=ATP5B PE=1 SV=3 - [ATPB_HUMAN]	518.87	0.3611	1	13	13	28	37820000	529	56.5	5.4
P52272	Heterogeneous nuclear ribonucleoprotein M OS=Homo sapiens GN=HNRNPM PE=1 SV=3 - [HNRPM_HUMAN]	361.63	0.2699	1	19	19	27	26620000	730	77.5	8.7
P13647	Keratin, type II cytoskeletal 5 OS=Homo sapiens GN=KRT5 PE=1 SV=3 - [K2C5_HUMAN]	328.51	0.3356	12	11	18	27	89120000	590	62.3	7.74
P08670	Vimentin OS=Homo sapiens GN=VIM PE=1 SV=4 - [VIME_HUMAN]	342.03	0.3627	9	15	16	27	54370000	466	53.6	5.12
P23396	40S ribosomal protein S3 OS=Homo sapiens GN=RPS3 PE=1 SV=2 - [RS3_HUMAN]	443.21	0.6214	1	14	14	27	67250000	243	26.7	9.66
Q8TD08	Mitogen-activated protein kinase 15 OS=Homo sapiens GN=MAPK15 PE=1 SV=1 - [MK15_HUMAN]	328.18	0.0441	7	1	2	26	329200000	544	59.8	8.97
P61247	40S ribosomal protein S3a OS=Homo sapiens GN=RPS3A PE=1 SV=2 - [RS3A_HUMAN]	281.83	0.5682	1	17	17	26	61450000	264	29.9	9.73
P14618	Pyruvate kinase PKM OS=Homo sapiens GN=PKM PE=1 SV=4 - [KPYM_HUMAN]	298.56	0.4124	2	19	19	26	43310000	531	57.9	7.84
P35579	Myosin-9 OS=Homo sapiens GN=MYH9 PE=1 SV=4 - [MYH9_HUMAN]	288.73	0.1485	2	20	21	26	12980000	1960	226.4	5.6
P49327	Fatty acid synthase OS=Homo sapiens GN=FASN PE=1 SV=3 - [FAS_HUMAN]	175.3	0.1035	1	21	21	26	11930000	2511	273.3	6.44
P04075	Fructose-bisphosphate aldolase A OS=Homo sapiens GN=ALDOA PE=1 SV=2 - [ALDOA_HUMAN]	515.66	0.4451	2	13	14	25	44980000	364	39.4	8.09
P10412	Histone H1.4 OS=Homo sapiens GN=HIST1H1E PE=1 SV=2 - [H14_HUMAN]	555.49	0.3379	4	3	14	24	268600000	219	21.9	11.03
P16402	Histone H1.3 OS=Homo sapiens GN=HIST1H1D PE=1 SV=2 - [H13_HUMAN]	535.73	0.3303	4	2	13	23	268600000	221	22.3	11.02
P26641	Elongation factor 1-gamma OS=Homo sapiens GN=EEF1G PE=1 SV=3 - [EF1G_HUMAN]	363.18	0.3021	1	13	13	23	39060000	437	50.1	6.67
P46777	60S ribosomal protein L5 OS=Homo sapiens GN=RPL5 PE=1 SV=3 - [RL5_HUMAN]	246.31	0.4141	1	13	13	23	32060000	297	34.3	9.72
P58876	Histone H2B type 1-D OS=Homo sapiens GN=HIST1H2BD PE=1 SV=2 - [H2B1D_HUMAN]	474.89	0.5476	9	2	8	22	580900000	126	13.9	10.32
P02538	Keratin, type II cytoskeletal 6A OS=Homo sapiens GN=KRT6A PE=1 SV=3 - [K2C6A_HUMAN]	306.05	0.227	13	5	13	22	91210000	564	60	8
Q15233	Non-POU domain-containing octamer-binding protein OS=Homo sapiens GN=NONO PE=1 SV=4 - [NONO_HUMAN]	319.08	0.2548	1	8	9	22	46580000	471	54.2	8.95
P05141	ADP/ATP translocase 2 OS=Homo sapiens GN=SLC25A5 PE=1 SV=7 - [ADT2_HUMAN]	306.01	0.3926	3	5	12	22	86900000	298	32.8	9.69
P62805	Histone H4 OS=Homo sapiens GN=HIST1H4A PE=1 SV=2 - [H4_HUMAN]	578.84	0.5631	1	8	8	22	140900000	103	11.4	11.36
Q9UBE8	Serine/threonine-protein kinase NLK OS=Homo sapiens GN=NLK PE=1 SV=2 - [NLK_HUMAN]	328.18	0.0626	7	2	3	22	299300000	527	58.2	8.13
P02533	Keratin, type I cytoskeletal 14 OS=Homo sapiens GN=KRT14 PE=1 SV=4 - [K1C14_HUMAN]	411.51	0.3453	15	6	16	22	178300000	472	51.5	5.16
Q6S8J3	POTE ankyrin domain family member E OS=Homo sapiens GN=POTEE PE=1 SV=3 - [POTEE_HUMAN]	633.8	0.0633	5	1	5	21	372800000	1075	121.3	6.2
Q9BUF5	Tubulin beta-6 chain OS=Homo sapiens GN=TUBB6 PE=1 SV=1 - [TBB6_HUMAN]	466.73	0.1771	2	2	8	21	212100000	446	49.8	4.88
P62701	40S ribosomal protein S4, X isoform OS=Homo sapiens GN=RPS4X PE=1 SV=2 - [RS4X_HUMAN]	217.58	0.3612	3	11	11	20	66960000	263	29.6	10.15
P25705	ATP synthase subunit alpha, mitochondrial OS=Homo sapiens GN=ATP5A1 PE=1 SV=1 - [ATPA_HUMAN]	404.98	0.3074	1	15	15	20	32990000	553	59.7	9.13
P36888	Receptor-type tyrosine-protein kinase FLT3 OS=Homo sapiens GN=FLT3 PE=1 SV=2 - [FLT3_HUMAN]	335.56	0.0111	7	1	2	20	260600000	993	112.8	5.68
P07195	L-lactate dehydrogenase B chain OS=Homo sapiens GN=LDHB PE=1 SV=2 - [LDHB_HUMAN]	409.31	0.3473	3	10	11	20	93540000	334	36.6	6.05
Q8N257	Histone H2B type 3-B OS=Homo sapiens GN=HIST3H2BB PE=1 SV=3 - [H2B3B_HUMAN]	428.36	0.5476	3	3	8	20	496300000	126	13.9	10.32
P08779	Keratin, type I cytoskeletal 16 OS=Homo sapiens GN=KRT16 PE=1 SV=4 - [K1C16_HUMAN]	316.47	0.2664	14	4	14	19	178300000	473	51.2	5.05
P78371	T-complex protein 1 subunit beta OS=Homo sapiens GN=CCT2 PE=1 SV=4 - [TCPB_HUMAN]	263.48	0.3065	1	12	12	19	25870000	535	57.5	6.46
P60842	Eukaryotic initiation factor 4A-I OS=Homo sapiens GN=EIF4A1 PE=1 SV=1 - [IF4A1_HUMAN]	372.71	0.3498	2	10	12	19	55240000	406	46.1	5.48
P50991	T-complex protein 1 subunit delta OS=Homo sapiens GN=CCT4 PE=1 SV=4 - [TCPD_HUMAN]	195.25	0.2968	1	14	15	19	20330000	539	57.9	7.83
P39023	60S ribosomal protein L3 OS=Homo sapiens GN=RPL3 PE=1 SV=2 - [RL3_HUMAN]	247.42	0.3524	1	15	15	19	45290000	403	46.1	10.18
P40926	Malate dehydrogenase, mitochondrial OS=Homo sapiens GN=MDH2 PE=1 SV=3 - [MDHM_HUMAN]	236.52	0.4142	1	12	12	18	30730000	338	35.5	8.68
P11940	Polyadenylate-binding protein 1 OS=Homo sapiens GN=PABPC1 PE=1 SV=2 - [PABP1_HUMAN]	152.71	0.1887	5	10	10	17	23950000	636	70.6	9.5
O75330	Hyaluronan mediated motility receptor OS=Homo sapiens GN=HMMR PE=1 SV=2 - [HMMR_HUMAN]	254.88	0.2182	1	13	13	17	19250000	724	84	5.83
Q08211	ATP-dependent RNA helicase A OS=Homo sapiens GN=DHX9 PE=1 SV=4 - [DHX9_HUMAN]	153.21	0.1031	1	13	13	17	33010000	1270	140.9	6.84
P68431	Histone H3.1 OS=Homo sapiens GN=HIST1H3A PE=1 SV=2 - [H31_HUMAN]	270.06	0.1985	5	4	4	17	344800000	136	15.4	11.12
P09651	Heterogeneous nuclear ribonucleoprotein A1 OS=Homo sapiens GN=HNRNPA1 PE=1 SV=5 - [ROA1_HUMAN]	426.46	0.2823	2	8	8	17	30450000	372	38.7	9.13
P00338	L-lactate dehydrogenase A chain OS=Homo sapiens GN=LDHA PE=1 SV=2 - [LDHA_HUMAN]	315.55	0.2861	3	8	9	17	59870000	332	36.7	8.27
Q06830	Peroxiredoxin-1 OS=Homo sapiens GN=PRDX1 PE=1 SV=1 - [PRDX1_HUMAN]	301.41	0.4673	1	7	11	17	71370000	199	22.1	8.13
P22314	Ubiquitin-like modifier-activating enzyme 1 OS=Homo sapiens GN=UBA1 PE=1 SV=3 - [UBA1_HUMAN]	373.07	0.1229	1	9	9	16	15270000	1058	117.8	5.76
P12236	ADP/ATP translocase 3 OS=Homo sapiens GN=SLC25A6 PE=1 SV=4 - [ADT3_HUMAN]	183.72	0.2651	3	1	8	16	85500000	298	32.8	9.74
P06748	Nucleophosmin OS=Homo sapiens GN=NPM1 PE=1 SV=2 - [NPM_HUMAN]	150.11	0.398	1	9	9	16	69200000	294	32.6	4.78
Q9UJZ1	Stomatin-like protein 2, mitochondrial OS=Homo sapiens GN=STOML2 PE=1 SV=1 - [STML2_HUMAN]	302.72	0.3904	1	9	9	16	26800000	356	38.5	7.39
P62241	40S ribosomal protein S8 OS=Homo sapiens GN=RPS8 PE=1 SV=2 - [RS8_HUMAN]	352.85	0.3894	1	9	9	16	53250000	208	24.2	10.32
Q562R1	Beta-actin-like protein 2 OS=Homo sapiens GN=ACTBL2 PE=1 SV=2 - [ACTBL_HUMAN]	454.42	0.1782	1	1	7	15	413700000	376	42	5.59
P55072	Transitional endoplasmic reticulum ATPase OS=Homo sapiens GN=VCP PE=1 SV=4 - [TERA_HUMAN]	104.74	0.1687	2	12	12	15	15990000	806	89.3	5.26
P49368	T-complex protein 1 subunit gamma OS=Homo sapiens GN=CCT3 PE=1 SV=4 - [TCPG_HUMAN]	334.07	0.255	2	12	12	15	21300000	545	60.5	6.49
P31943	Heterogeneous nuclear ribonucleoprotein H OS=Homo sapiens GN=HNRNPH1 PE=1 SV=4 - [HNRH1_HUMAN]	305.8	0.1737	2	5	6	14	37450000	449	49.2	6.3
P23246	Splicing factor, proline- and glutamine-rich OS=Homo sapiens GN=SFPQ PE=1 SV=2 - [SFPQ_HUMAN]	324.07	0.1457	1	7	8	14	40210000	707	76.1	9.44
P61978	Heterogeneous nuclear ribonucleoprotein K OS=Homo sapiens GN=HNRNPK PE=1 SV=1 - [HNRPK_HUMAN]	278.59	0.2289	1	9	9	14	29380000	463	50.9	5.54
P00558	Phosphoglycerate kinase 1 OS=Homo sapiens GN=PGK1 PE=1 SV=3 - [PGK1_HUMAN]	152.93	0.283	2	9	9	14	18370000	417	44.6	8.1
P38159	RNA-binding motif protein, X chromosome OS=Homo sapiens GN=RBMX PE=1 SV=3 - [RBMX_HUMAN]	168.82	0.2685	4	12	12	13	22990000	391	42.3	10.05
P62424	60S ribosomal protein L7a OS=Homo sapiens GN=RPL7A PE=1 SV=2 - [RL7A_HUMAN]	220.95	0.2256	1	7	7	13	58750000	266	30	10.61
P29401	Transketolase OS=Homo sapiens GN=TKT PE=1 SV=3 - [TKT_HUMAN]	143.17	0.2087	1	10	10	13	11250000	623	67.8	7.66
P08865	40S ribosomal protein SA OS=Homo sapiens GN=RPSA PE=1 SV=4 - [RSSA_HUMAN]	244.43	0.339	1	6	6	13	52170000	295	32.8	4.87
P05388	60S acidic ribosomal protein P0 OS=Homo sapiens GN=RPLP0 PE=1 SV=1 - [RLA0_HUMAN]	191	0.2492	2	5	5	13	46040000	317	34.3	5.97
Q9HCC0	Methylcrotonoyl-CoA carboxylase beta chain, mitochondrial OS=Homo sapiens GN=MCCC2 PE=1 SV=1 - [MCCB_HUMAN]	205.07	0.2238	1	9	9	13	15440000	563	61.3	7.68
P62258	14-3-3 protein epsilon OS=Homo sapiens GN=YWHAE PE=1 SV=1 - [1433E_HUMAN]	234.72	0.3451	1	7	9	13	60580000	255	29.2	4.74
P62906	60S ribosomal protein L10a OS=Homo sapiens GN=RPL10A PE=1 SV=2 - [RL10A_HUMAN]	197.57	0.212	1	6	6	13	41680000	217	24.8	9.94
O00763	Acetyl-CoA carboxylase 2 OS=Homo sapiens GN=ACACB PE=1 SV=3 - [ACACB_HUMAN]	201	0.0419	1	1	8	12	41580000	2458	276.4	6.49
P17844	Probable ATP-dependent RNA helicase DDX5 OS=Homo sapiens GN=DDX5 PE=1 SV=1 - [DDX5_HUMAN]	165.58	0.1906	1	7	10	12	21490000	614	69.1	8.92
P06744	Glucose-6-phosphate isomerase OS=Homo sapiens GN=GPI PE=1 SV=4 - [G6PI_HUMAN]	92.11	0.1487	2	7	7	12	17430000	558	63.1	8.32
P14625	Endoplasmin OS=Homo sapiens GN=HSP90B1 PE=1 SV=1 - [ENPL_HUMAN]	405.87	0.0834	2	5	7	12	39950000	803	92.4	4.84
P48643	T-complex protein 1 subunit epsilon OS=Homo sapiens GN=CCT5 PE=1 SV=1 - [TCPE_HUMAN]	95.22	0.1497	1	7	8	12	12430000	541	59.6	5.66
Q15365	Poly(rC)-binding protein 1 OS=Homo sapiens GN=PCBP1 PE=1 SV=2 - [PCBP1_HUMAN]	211.34	0.3258	2	4	7	12	24560000	356	37.5	7.09
Q15366	Poly(rC)-binding protein 2 OS=Homo sapiens GN=PCBP2 PE=1 SV=1 - [PCBP2_HUMAN]	198.72	0.2521	2	3	6	12	20510000	365	38.6	6.79
P12277	Creatine kinase B-type OS=Homo sapiens GN=CKB PE=1 SV=1 - [KCRB_HUMAN]	298.53	0.3018	1	7	7	12	36900000	381	42.6	5.59
P49411	Elongation factor Tu, mitochondrial OS=Homo sapiens GN=TUFM PE=1 SV=2 - [EFTU_HUMAN]	282.06	0.1903	1	7	7	12	21040000	452	49.5	7.61
P18124	60S ribosomal protein L7 OS=Homo sapiens GN=RPL7 PE=1 SV=1 - [RL7_HUMAN]	202.6	0.3024	1	8	8	11	41660000	248	29.2	10.65
Q96A08	Histone H2B type 1-A OS=Homo sapiens GN=HIST1H2BA PE=1 SV=3 - [H2B1A_HUMAN]	130.76	0.4646	1	1	6	11	530800000	127	14.2	10.32
Q16829	Dual specificity protein phosphatase 7 OS=Homo sapiens GN=DUSP7 PE=1 SV=4 - [DUS7_HUMAN]	270.94	0.2124	2	4	6	11	38830000	419	44.9	6.09
P50990	T-complex protein 1 subunit theta OS=Homo sapiens GN=CCT8 PE=1 SV=4 - [TCPQ_HUMAN]	189.17	0.1697	1	9	9	11	17770000	548	59.6	5.6
Q12931	Heat shock protein 75 kDa, mitochondrial OS=Homo sapiens GN=TRAP1 PE=1 SV=3 - [TRAP1_HUMAN]	270.97	0.1335	1	7	8	11	73500000	704	80.1	8.21
P12268	Inosine-5'-monophosphate dehydrogenase 2 OS=Homo sapiens GN=IMPDH2 PE=1 SV=2 - [IMDH2_HUMAN]	109.06	0.1926	2	8	8	11	15530000	514	55.8	6.9
O43175	D-3-phosphoglycerate dehydrogenase OS=Homo sapiens GN=PHGDH PE=1 SV=4 - [SERA_HUMAN]	175.48	0.1726	1	8	8	11	20460000	533	56.6	6.71
Q99623	Prohibitin-2 OS=Homo sapiens GN=PHB2 PE=1 SV=2 - [PHB2_HUMAN]	183.58	0.3278	1	8	8	11	12510000	299	33.3	9.83
P50914	60S ribosomal protein L14 OS=Homo sapiens GN=RPL14 PE=1 SV=4 - [RL14_HUMAN]	234.81	0.2465	1	5	5	11	34820000	215	23.4	10.93
P12956	X-ray repair cross-complementing protein 6 OS=Homo sapiens GN=XRCC6 PE=1 SV=2 - [XRCC6_HUMAN]	232.07	0.1511	1	7	7	10	11290000	609	69.8	6.64
P07910	Heterogeneous nuclear ribonucleoproteins C1/C2 OS=Homo sapiens GN=HNRNPC PE=1 SV=4 - [HNRPC_HUMAN]	263.49	0.2255	4	8	8	10	64940000	306	33.6	5.08
P62249	40S ribosomal protein S16 OS=Homo sapiens GN=RPS16 PE=1 SV=2 - [RS16_HUMAN]	224.65	0.3699	1	6	6	10	23370000	146	16.4	10.21
Q02878	60S ribosomal protein L6 OS=Homo sapiens GN=RPL6 PE=1 SV=3 - [RL6_HUMAN]	76.9	0.1667	1	5	5	10	22940000	288	32.7	10.58
P22087	rRNA 2'-O-methyltransferase fibrillarin OS=Homo sapiens GN=FBL PE=1 SV=2 - [FBRL_HUMAN]	158.48	0.2368	2	6	6	10	18280000	321	33.8	10.18
P02768	Serum albumin OS=Homo sapiens GN=ALB PE=1 SV=2 - [ALBU_HUMAN]	174.23	0.0673	1	4	4	10	82980000	609	69.3	6.28
Q92945	Far upstream element-binding protein 2 OS=Homo sapiens GN=KHSRP PE=1 SV=4 - [FUBP2_HUMAN]	192.22	0.1449	1	8	8	10	12650000	711	73.1	7.3
O43390	Heterogeneous nuclear ribonucleoprotein R OS=Homo sapiens GN=HNRNPR PE=1 SV=1 - [HNRPR_HUMAN]	111.89	0.1248	1	4	7	10	19730000	633	70.9	8.13
Q99832	T-complex protein 1 subunit eta OS=Homo sapiens GN=CCT7 PE=1 SV=2 - [TCPH_HUMAN]	135.94	0.1455	1	7	7	10	11940000	543	59.3	7.65
P17987	T-complex protein 1 subunit alpha OS=Homo sapiens GN=TCP1 PE=1 SV=1 - [TCPA_HUMAN]	172.89	0.1781	1	8	8	10	19380000	556	60.3	6.11
P63104	14-3-3 protein zeta/delta OS=Homo sapiens GN=YWHAZ PE=1 SV=1 - [1433Z_HUMAN]	193.74	0.3306	1	4	7	10	35440000	245	27.7	4.79
Q00325	Phosphate carrier protein, mitochondrial OS=Homo sapiens GN=SLC25A3 PE=1 SV=2 - [MPCP_HUMAN]	79.5	0.1464	1	7	7	10	23960000	362	40.1	9.38
P27635	60S ribosomal protein L10 OS=Homo sapiens GN=RPL10 PE=1 SV=4 - [RL10_HUMAN]	112.14	0.2991	2	5	5	10	26300000	214	24.6	10.08
P22061	Protein-L-isoaspartate(D-aspartate) O-methyltransferase OS=Homo sapiens GN=PCMT1 PE=1 SV=4 - [PIMT_HUMAN]	198.49	0.3568	1	5	5	10	26570000	227	24.6	7.21
P15880	40S ribosomal protein S2 OS=Homo sapiens GN=RPS2 PE=1 SV=2 - [RS2_HUMAN]	109.62	0.2048	1	6	6	9	44570000	293	31.3	10.24
Q9Y5B9	FACT complex subunit SPT16 OS=Homo sapiens GN=SUPT16H PE=1 SV=1 - [SP16H_HUMAN]	44.23	0.0898	1	9	9	9	10680000	1047	119.8	5.66
O00571	ATP-dependent RNA helicase DDX3X OS=Homo sapiens GN=DDX3X PE=1 SV=3 - [DDX3X_HUMAN]	142.13	0.1224	3	8	8	9	12300000	662	73.2	7.18
P63244	Guanine nucleotide-binding protein subunit beta-2-like 1 OS=Homo sapiens GN=GNB2L1 PE=1 SV=3 - [GBLP_HUMAN]	101.95	0.1987	1	6	6	9	24510000	317	35.1	7.69
P22626	Heterogeneous nuclear ribonucleoproteins A2/B1 OS=Homo sapiens GN=HNRNPA2B1 PE=1 SV=2 - [ROA2_HUMAN]	116.48	0.2861	1	8	8	9	45490000	353	37.4	8.95
Q9Y265	RuvB-like 1 OS=Homo sapiens GN=RUVBL1 PE=1 SV=1 - [RUVB1_HUMAN]	126.44	0.2281	1	8	8	9	10390000	456	50.2	6.42
P62753	40S ribosomal protein S6 OS=Homo sapiens GN=RPS6 PE=1 SV=1 - [RS6_HUMAN]	242.45	0.1968	1	6	6	9	20550000	249	28.7	10.84
P62826	GTP-binding nuclear protein Ran OS=Homo sapiens GN=RAN PE=1 SV=3 - [RAN_HUMAN]	101.73	0.2361	1	5	5	9	45560000	216	24.4	7.49
P32969	60S ribosomal protein L9 OS=Homo sapiens GN=RPL9 PE=1 SV=1 - [RL9_HUMAN]	115.06	0.2917	1	6	6	9	13060000	192	21.8	9.95
P60174	Triosephosphate isomerase OS=Homo sapiens GN=TPI1 PE=1 SV=3 - [TPIS_HUMAN]	136.4	0.3287	1	7	7	9	14940000	286	30.8	5.92
Q96KK5	Histone H2A type 1-H OS=Homo sapiens GN=HIST1H2AH PE=1 SV=3 - [H2A1H_HUMAN]	156.46	0.2109	10	2	5	9	260400000	128	13.9	10.89
P11586	C-1-tetrahydrofolate synthase, cytoplasmic OS=Homo sapiens GN=MTHFD1 PE=1 SV=3 - [C1TC_HUMAN]	143.97	0.0781	2	7	7	9	8649000	935	101.5	7.3
Q08945	FACT complex subunit SSRP1 OS=Homo sapiens GN=SSRP1 PE=1 SV=1 - [SSRP1_HUMAN]	81.53	0.1016	1	6	6	8	6575000	709	81	6.87
P13010	X-ray repair cross-complementing protein 5 OS=Homo sapiens GN=XRCC5 PE=1 SV=3 - [XRCC5_HUMAN]	60.69	0.0792	1	6	6	8	18720000	732	82.7	5.81
P37837	Transaldolase OS=Homo sapiens GN=TALDO1 PE=1 SV=2 - [TALDO_HUMAN]	50.57	0.1543	1	5	5	8	10570000	337	37.5	6.81
Q92841	Probable ATP-dependent RNA helicase DDX17 OS=Homo sapiens GN=DDX17 PE=1 SV=2 - [DDX17_HUMAN]	146.12	0.0988	1	4	7	8	19820000	729	80.2	8.27
Q13838	Spliceosome RNA helicase DDX39B OS=Homo sapiens GN=DDX39B PE=1 SV=1 - [DX39B_HUMAN]	114.84	0.1308	2	6	6	8	10160000	428	49	5.67
P11498	Pyruvate carboxylase, mitochondrial OS=Homo sapiens GN=PC PE=1 SV=2 - [PYC_HUMAN]	29.63	0.0705	1	7	7	8	9073000	1178	129.6	6.84
Q07955	Serine/arginine-rich splicing factor 1 OS=Homo sapiens GN=SRSF1 PE=1 SV=2 - [SRSF1_HUMAN]	46.91	0.125	1	4	4	8	13360000	248	27.7	10.36
Q12905	Interleukin enhancer-binding factor 2 OS=Homo sapiens GN=ILF2 PE=1 SV=2 - [ILF2_HUMAN]	165.42	0.2128	1	6	6	8	14000000	390	43	5.26
Q07666	KH domain-containing, RNA-binding, signal transduction-associated protein 1 OS=Homo sapiens GN=KHDRBS1 PE=1 SV=1 - [KHDR1_HUMAN]	33.72	0.1354	2	6	6	8	14070000	443	48.2	8.66
P62280	40S ribosomal protein S11 OS=Homo sapiens GN=RPS11 PE=1 SV=3 - [RS11_HUMAN]	162.67	0.3544	1	6	6	8	19410000	158	18.4	10.3
P26373	60S ribosomal protein L13 OS=Homo sapiens GN=RPL13 PE=1 SV=4 - [RL13_HUMAN]	135.67	0.2417	1	5	5	8	32580000	211	24.2	11.65
P62829	60S ribosomal protein L23 OS=Homo sapiens GN=RPL23 PE=1 SV=1 - [RL23_HUMAN]	74.32	0.3286	1	4	4	8	15770000	140	14.9	10.51
P62269	40S ribosomal protein S18 OS=Homo sapiens GN=RPS18 PE=1 SV=3 - [RS18_HUMAN]	142.51	0.3553	1	5	5	8	25160000	152	17.7	10.99
P62917	60S ribosomal protein L8 OS=Homo sapiens GN=RPL8 PE=1 SV=2 - [RL8_HUMAN]	109.17	0.1984	1	6	6	8	24120000	257	28	11.03
P62277	40S ribosomal protein S13 OS=Homo sapiens GN=RPS13 PE=1 SV=2 - [RS13_HUMAN]	95.32	0.3642	1	5	5	8	19740000	151	17.2	10.54
Q9BX63	Fanconi anemia group J protein OS=Homo sapiens GN=BRIP1 PE=1 SV=1 - [FANCJ_HUMAN]	0	0.0088	1	1	1	8	335600000	1249	140.8	6.92
P32119	Peroxiredoxin-2 OS=Homo sapiens GN=PRDX2 PE=1 SV=5 - [PRDX2_HUMAN]	119.06	0.3283	1	6	7	8	43810000	198	21.9	5.97
P33993	DNA replication licensing factor MCM7 OS=Homo sapiens GN=MCM7 PE=1 SV=4 - [MCM7_HUMAN]	76.54	0.0946	1	5	5	7	6059000	719	81.3	6.46
P20700	Lamin-B1 OS=Homo sapiens GN=LMNB1 PE=1 SV=2 - [LMNB1_HUMAN]	79.52	0.1007	1	4	5	7	12070000	586	66.4	5.16
Q02543	60S ribosomal protein L18a OS=Homo sapiens GN=RPL18A PE=1 SV=2 - [RL18A_HUMAN]	46.91	0.2614	1	5	5	7	8333000	176	20.7	10.71
P40227	T-complex protein 1 subunit zeta OS=Homo sapiens GN=CCT6A PE=1 SV=3 - [TCPZ_HUMAN]	114.4	0.1168	1	5	5	7	16060000	531	58	6.68
P46781	40S ribosomal protein S9 OS=Homo sapiens GN=RPS9 PE=1 SV=3 - [RS9_HUMAN]	45.58	0.2423	1	6	6	7	21930000	194	22.6	10.65
P26038	Moesin OS=Homo sapiens GN=MSN PE=1 SV=3 - [MOES_HUMAN]	76.94	0.0589	3	4	4	7	10100000	577	67.8	6.4
P52597	Heterogeneous nuclear ribonucleoprotein F OS=Homo sapiens GN=HNRNPF PE=1 SV=3 - [HNRPF_HUMAN]	105.9	0.1157	1	3	4	7	19900000	415	45.6	5.58
O75582	Ribosomal protein S6 kinase alpha-5 OS=Homo sapiens GN=RPS6KA5 PE=1 SV=1 - [KS6A5_HUMAN]	69.58	0.081	1	4	5	7	6816000	802	89.8	7.11
Q12906	Interleukin enhancer-binding factor 3 OS=Homo sapiens GN=ILF3 PE=1 SV=3 - [ILF3_HUMAN]	77.83	0.0884	1	7	7	7	8621000	894	95.3	8.76
P53396	ATP-citrate synthase OS=Homo sapiens GN=ACLY PE=1 SV=3 - [ACLY_HUMAN]	68.6	0.0681	1	6	6	7	5484000	1101	120.8	7.33
Q8NC51	Plasminogen activator inhibitor 1 RNA-binding protein OS=Homo sapiens GN=SERBP1 PE=1 SV=2 - [PAIRB_HUMAN]	86.64	0.1716	1	6	6	7	9968000	408	44.9	8.65
P05387	60S acidic ribosomal protein P2 OS=Homo sapiens GN=RPLP2 PE=1 SV=1 - [RLA2_HUMAN]	44.7	0.6957	1	4	4	7	20630000	115	11.7	4.54
Q9GZV4	Eukaryotic translation initiation factor 5A-2 OS=Homo sapiens GN=EIF5A2 PE=1 SV=3 - [IF5A2_HUMAN]	138.1	0.1765	3	3	3	7	18540000	153	16.8	5.58
P15531	Nucleoside diphosphate kinase A OS=Homo sapiens GN=NME1 PE=1 SV=1 - [NDKA_HUMAN]	150.7	0.3092	3	4	4	7	22810000	152	17.1	6.19
P30050	60S ribosomal protein L12 OS=Homo sapiens GN=RPL12 PE=1 SV=1 - [RL12_HUMAN]	124.6	0.3818	1	5	5	7	24050000	165	17.8	9.42
P49915	GMP synthase [glutamine-hydrolyzing] OS=Homo sapiens GN=GMPS PE=1 SV=1 - [GUAA_HUMAN]	41.11	0.1198	1	7	7	7	7701000	693	76.7	6.87
Q14103	Heterogeneous nuclear ribonucleoprotein D0 OS=Homo sapiens GN=HNRNPD PE=1 SV=1 - [HNRPD_HUMAN]	98.38	0.1127	2	2	4	6	15100000	355	38.4	7.81
P31939	Bifunctional purine biosynthesis protein PURH OS=Homo sapiens GN=ATIC PE=1 SV=3 - [PUR9_HUMAN]	57.46	0.1301	1	5	5	6	6635000	592	64.6	6.71
P31948	Stress-induced-phosphoprotein 1 OS=Homo sapiens GN=STIP1 PE=1 SV=1 - [STIP1_HUMAN]	70.21	0.1068	1	5	5	6	9106000	543	62.6	6.8
P27708	CAD protein OS=Homo sapiens GN=CAD PE=1 SV=3 - [PYR1_HUMAN]	44.75	0.0171	1	4	4	6	13370000	2225	242.8	6.46
O60506	Heterogeneous nuclear ribonucleoprotein Q OS=Homo sapiens GN=SYNCRIP PE=1 SV=2 - [HNRPQ_HUMAN]	64.65	0.0995	1	3	6	6	20740000	623	69.6	8.59
P61981	14-3-3 protein gamma OS=Homo sapiens GN=YWHAG PE=1 SV=2 - [1433G_HUMAN]	109.68	0.1943	3	2	5	6	37730000	247	28.3	4.89
P27348	14-3-3 protein theta OS=Homo sapiens GN=YWHAQ PE=1 SV=1 - [1433T_HUMAN]	69.51	0.1673	3	1	5	6	37730000	245	27.7	4.78
P31946	14-3-3 protein beta/alpha OS=Homo sapiens GN=YWHAB PE=1 SV=3 - [1433B_HUMAN]	69.51	0.1748	3	1	5	6	37730000	246	28.1	4.83
Q96RQ3	Methylcrotonoyl-CoA carboxylase subunit alpha, mitochondrial OS=Homo sapiens GN=MCCC1 PE=1 SV=3 - [MCCA_HUMAN]	85.77	0.12	1	6	6	6	8801000	725	80.4	7.78
P05023	Sodium/potassium-transporting ATPase subunit alpha-1 OS=Homo sapiens GN=ATP1A1 PE=1 SV=1 - [AT1A1_HUMAN]	89.61	0.0694	4	5	5	6	14680000	1023	112.8	5.49
P22234	Multifunctional protein ADE2 OS=Homo sapiens GN=PAICS PE=1 SV=3 - [PUR6_HUMAN]	70.77	0.1694	1	6	6	6	13590000	425	47	7.23
P18621	60S ribosomal protein L17 OS=Homo sapiens GN=RPL17 PE=1 SV=3 - [RL17_HUMAN]	49.65	0.3207	1	4	5	6	11700000	184	21.4	10.17
Q13162	Peroxiredoxin-4 OS=Homo sapiens GN=PRDX4 PE=1 SV=1 - [PRDX4_HUMAN]	127.21	0.1107	1	1	4	6	60110000	271	30.5	6.29
P04908	Histone H2A type 1-B/E OS=Homo sapiens GN=HIST1H2AB PE=1 SV=2 - [H2A1B_HUMAN]	150.82	0.2077	6	1	4	6	250200000	130	14.1	11.05
P23526	Adenosylhomocysteinase OS=Homo sapiens GN=AHCY PE=1 SV=4 - [SAHH_HUMAN]	42.73	0.1319	3	5	5	6	10750000	432	47.7	6.34
P18669	Phosphoglycerate mutase 1 OS=Homo sapiens GN=PGAM1 PE=1 SV=2 - [PGAM1_HUMAN]	44.86	0.3031	3	5	5	6	9632000	254	28.8	7.18
O00567	Nucleolar protein 56 OS=Homo sapiens GN=NOP56 PE=1 SV=4 - [NOP56_HUMAN]	55.61	0.1229	1	6	6	6	13070000	594	66	9.19
P04843	Dolichyl-diphosphooligosaccharide--protein glycosyltransferase subunit 1 OS=Homo sapiens GN=RPN1 PE=1 SV=1 - [RPN1_HUMAN]	87.3	0.1203	1	6	6	6	10020000	607	68.5	6.38
P25205	DNA replication licensing factor MCM3 OS=Homo sapiens GN=MCM3 PE=1 SV=3 - [MCM3_HUMAN]	107.46	0.0668	1	4	4	6	7486000	808	90.9	5.77
Q14978	Nucleolar and coiled-body phosphoprotein 1 OS=Homo sapiens GN=NOLC1 PE=1 SV=2 - [NOLC1_HUMAN]	63.3	0.0629	1	5	5	5	11950000	699	73.6	9.47
P78527	DNA-dependent protein kinase catalytic subunit OS=Homo sapiens GN=PRKDC PE=1 SV=3 - [PRKDC_HUMAN]	75.28	0.0136	1	5	5	5	5132000	4128	468.8	7.12
P0CG48	Polyubiquitin-C OS=Homo sapiens GN=UBC PE=1 SV=3 - [UBC_HUMAN]	63.51	0.6175	4	3	3	5	21550000	685	77	7.66
P08727	Keratin, type I cytoskeletal 19 OS=Homo sapiens GN=KRT19 PE=1 SV=4 - [K1C19_HUMAN]	120.71	0.0625	9	1	4	5	143000000	400	44.1	5.14
O43143	Pre-mRNA-splicing factor ATP-dependent RNA helicase DHX15 OS=Homo sapiens GN=DHX15 PE=1 SV=2 - [DHX15_HUMAN]	55.12	0.044	1	3	3	5	8999000	795	90.9	7.46
O76021	Ribosomal L1 domain-containing protein 1 OS=Homo sapiens GN=RSL1D1 PE=1 SV=3 - [RL1D1_HUMAN]	44.17	0.1061	1	5	5	5	5584000	490	54.9	10.13
P11387	DNA topoisomerase 1 OS=Homo sapiens GN=TOP1 PE=1 SV=2 - [TOP1_HUMAN]	48.62	0.0562	1	4	4	5	4476000	765	90.7	9.31
P38919	Eukaryotic initiation factor 4A-III OS=Homo sapiens GN=EIF4A3 PE=1 SV=4 - [IF4A3_HUMAN]	97.45	0.1144	1	2	4	5	24300000	411	46.8	6.73
Q14974	Importin subunit beta-1 OS=Homo sapiens GN=KPNB1 PE=1 SV=2 - [IMB1_HUMAN]	149.08	0.0514	1	4	4	5	8323000	876	97.1	4.78
P13667	Protein disulfide-isomerase A4 OS=Homo sapiens GN=PDIA4 PE=1 SV=2 - [PDIA4_HUMAN]	35.69	0.0682	1	5	5	5	4615000	645	72.9	5.07
Q13765	Nascent polypeptide-associated complex subunit alpha OS=Homo sapiens GN=NACA PE=1 SV=1 - [NACA_HUMAN]	176.76	0.2558	3	4	4	5	15810000	215	23.4	4.56
Q969V6	MKL/myocardin-like protein 1 OS=Homo sapiens GN=MKL1 PE=1 SV=1 - [MKL1_HUMAN]	38.22	0.073	1	5	5	5	4174000	931	98.9	5.86
P62937	Peptidyl-prolyl cis-trans isomerase A OS=Homo sapiens GN=PPIA PE=1 SV=2 - [PPIA_HUMAN]	14.72	0.1636	1	2	2	5	18130000	165	18	7.81
P29692	Elongation factor 1-delta OS=Homo sapiens GN=EEF1D PE=1 SV=5 - [EF1D_HUMAN]	115.63	0.2028	1	4	4	5	18720000	281	31.1	5.01
Q00610	Clathrin heavy chain 1 OS=Homo sapiens GN=CLTC PE=1 SV=5 - [CLH1_HUMAN]	55.86	0.0233	1	4	4	5	5079000	1675	191.5	5.69
P30101	Protein disulfide-isomerase A3 OS=Homo sapiens GN=PDIA3 PE=1 SV=4 - [PDIA3_HUMAN]	82	0.0851	1	4	4	5	16590000	505	56.7	6.35
P14678	Small nuclear ribonucleoprotein-associated proteins B and B' OS=Homo sapiens GN=SNRPB PE=1 SV=2 - [RSMB_HUMAN]	139.88	0.0917	2	3	3	5	8256000	240	24.6	11.19
P0C0S5	Histone H2A.Z OS=Homo sapiens GN=H2AFZ PE=1 SV=2 - [H2AZ_HUMAN]	125.78	0.2344	3	1	3	5	249100000	128	13.5	10.58
P62263	40S ribosomal protein S14 OS=Homo sapiens GN=RPS14 PE=1 SV=3 - [RS14_HUMAN]	82.23	0.1921	1	3	3	5	13970000	151	16.3	10.05
P61353	60S ribosomal protein L27 OS=Homo sapiens GN=RPL27 PE=1 SV=2 - [RL27_HUMAN]	75.2	0.2059	1	3	3	5	12200000	136	15.8	10.56
P35232	Prohibitin OS=Homo sapiens GN=PHB PE=1 SV=1 - [PHB_HUMAN]	67.67	0.1691	1	4	4	5	12020000	272	29.8	5.76
P62333	26S protease regulatory subunit 10B OS=Homo sapiens GN=PSMC6 PE=1 SV=1 - [PRS10_HUMAN]	19.64	0.1748	1	5	5	5	11990000	389	44.1	7.49
Q9UJW7	Zinc finger protein 229 OS=Homo sapiens GN=ZNF229 PE=2 SV=3 - [ZN229_HUMAN]	0	0.0121	1	1	1	5	711800000	825	93.6	8.53
P40429	60S ribosomal protein L13a OS=Homo sapiens GN=RPL13A PE=1 SV=2 - [RL13A_HUMAN]	51.33	0.1527	2	3	3	4	19300000	203	23.6	10.93
Q96AG4	Leucine-rich repeat-containing protein 59 OS=Homo sapiens GN=LRRC59 PE=1 SV=1 - [LRC59_HUMAN]	45.24	0.114	1	3	3	4	10590000	307	34.9	9.57
Q9NVI7	ATPase family AAA domain-containing protein 3A OS=Homo sapiens GN=ATAD3A PE=1 SV=2 - [ATD3A_HUMAN]	17.01	0.0757	2	4	4	4	3586000	634	71.3	8.98
P08758	Annexin A5 OS=Homo sapiens GN=ANXA5 PE=1 SV=2 - [ANXA5_HUMAN]	79.9	0.0594	1	2	2	4	7874000	320	35.9	5.05
Q16531	DNA damage-binding protein 1 OS=Homo sapiens GN=DDB1 PE=1 SV=1 - [DDB1_HUMAN]	35.98	0.036	1	4	4	4	7828000	1140	126.9	5.26
O14979	Heterogeneous nuclear ribonucleoprotein D-like OS=Homo sapiens GN=HNRNPDL PE=1 SV=3 - [HNRDL_HUMAN]	40.34	0.0619	2	1	3	4	7906000	420	46.4	9.57
P46782	40S ribosomal protein S5 OS=Homo sapiens GN=RPS5 PE=1 SV=4 - [RS5_HUMAN]	120.98	0.1275	1	3	3	4	12650000	204	22.9	9.72
P21796	Voltage-dependent anion-selective channel protein 1 OS=Homo sapiens GN=VDAC1 PE=1 SV=2 - [VDAC1_HUMAN]	91.51	0.0848	1	1	2	4	7735000	283	30.8	8.54
Q99456	Keratin, type I cytoskeletal 12 OS=Homo sapiens GN=KRT12 PE=1 SV=1 - [K1C12_HUMAN]	97.69	0.0364	1	1	3	4	60270000	494	53.5	4.78
P35580	Myosin-10 OS=Homo sapiens GN=MYH10 PE=1 SV=3 - [MYH10_HUMAN]	30.16	0.0218	1	3	4	4	5545000	1976	228.9	5.54
P23284	Peptidyl-prolyl cis-trans isomerase B OS=Homo sapiens GN=PPIB PE=1 SV=2 - [PPIB_HUMAN]	35.61	0.1389	1	3	3	4	6032000	216	23.7	9.41
P42704	Leucine-rich PPR motif-containing protein, mitochondrial OS=Homo sapiens GN=LRPPRC PE=1 SV=3 - [LPPRC_HUMAN]	81.05	0.0237	1	4	4	4	4403000	1394	157.8	6.13
Q13283	Ras GTPase-activating protein-binding protein 1 OS=Homo sapiens GN=G3BP1 PE=1 SV=1 - [G3BP1_HUMAN]	44.81	0.0644	1	1	2	4	11940000	466	52.1	5.52
O95831	Apoptosis-inducing factor 1, mitochondrial OS=Homo sapiens GN=AIFM1 PE=1 SV=1 - [AIFM1_HUMAN]	40.41	0.0979	1	4	4	4	5938000	613	66.9	8.95
P36507	Dual specificity mitogen-activated protein kinase kinase 2 OS=Homo sapiens GN=MAP2K2 PE=1 SV=1 - [MP2K2_HUMAN]	15.61	0.11	2	4	4	4	7076000	400	44.4	6.55
P51991	Heterogeneous nuclear ribonucleoprotein A3 OS=Homo sapiens GN=HNRNPA3 PE=1 SV=2 - [ROA3_HUMAN]	66.62	0.1349	1	3	3	4	5388000	378	39.6	9.01
Q15084	Protein disulfide-isomerase A6 OS=Homo sapiens GN=PDIA6 PE=1 SV=1 - [PDIA6_HUMAN]	73.95	0.0818	1	3	3	4	9038000	440	48.1	5.08
Q96L93	Kinesin-like protein KIF16B OS=Homo sapiens GN=KIF16B PE=1 SV=2 - [KI16B_HUMAN]	28.42	0.0106	1	1	1	4	27400000	1317	151.9	6.16
Q96PK6	RNA-binding protein 14 OS=Homo sapiens GN=RBM14 PE=1 SV=2 - [RBM14_HUMAN]	46.49	0.0688	1	3	3	4	3455000	669	69.4	9.67
P34932	Heat shock 70 kDa protein 4 OS=Homo sapiens GN=HSPA4 PE=1 SV=4 - [HSP74_HUMAN]	49.16	0.0536	1	4	4	4	6034000	840	94.3	5.19
Q16629	Serine/arginine-rich splicing factor 7 OS=Homo sapiens GN=SRSF7 PE=1 SV=1 - [SRSF7_HUMAN]	0	0.0882	1	1	2	4	6669000	238	27.4	11.82
P54886	Delta-1-pyrroline-5-carboxylate synthase OS=Homo sapiens GN=ALDH18A1 PE=1 SV=2 - [P5CS_HUMAN]	43.1	0.0604	1	4	4	4	7967000	795	87.2	7.12
Q99613	Eukaryotic translation initiation factor 3 subunit C OS=Homo sapiens GN=EIF3C PE=1 SV=1 - [EIF3C_HUMAN]	86.7	0.0372	2	3	3	4	3025000	913	105.3	5.68
P62750	60S ribosomal protein L23a OS=Homo sapiens GN=RPL23A PE=1 SV=1 - [RL23A_HUMAN]	92.88	0.2308	1	3	3	4	9153000	156	17.7	10.45
Q9UG63	ATP-binding cassette sub-family F member 2 OS=Homo sapiens GN=ABCF2 PE=1 SV=2 - [ABCF2_HUMAN]	34.51	0.0803	1	4	4	4	4983000	623	71.2	7.37
Q9Y230	RuvB-like 2 OS=Homo sapiens GN=RUVBL2 PE=1 SV=3 - [RUVB2_HUMAN]	35.05	0.1253	1	4	4	4	6799000	463	51.1	5.64
P42167	Lamina-associated polypeptide 2, isoforms beta/gamma OS=Homo sapiens GN=TMPO PE=1 SV=2 - [LAP2B_HUMAN]	69.52	0.1079	2	4	4	4	5131000	454	50.6	9.38
Q9Y277	Voltage-dependent anion-selective channel protein 3 OS=Homo sapiens GN=VDAC3 PE=1 SV=1 - [VDAC3_HUMAN]	70.67	0.1519	1	2	3	4	4998000	283	30.6	8.66
Q99497	Protein deglycase DJ-1 OS=Homo sapiens GN=PARK7 PE=1 SV=2 - [PARK7_HUMAN]	31.62	0.2116	1	4	4	4	5257000	189	19.9	6.79
Q9NZI8	Insulin-like growth factor 2 mRNA-binding protein 1 OS=Homo sapiens GN=IGF2BP1 PE=1 SV=2 - [IF2B1_HUMAN]	68.49	0.0763	1	3	3	4	5327000	577	63.4	9.2
P34897	Serine hydroxymethyltransferase, mitochondrial OS=Homo sapiens GN=SHMT2 PE=1 SV=3 - [GLYM_HUMAN]	24.44	0.0575	1	3	3	4	9499000	504	56	8.53
Q9Y617	Phosphoserine aminotransferase OS=Homo sapiens GN=PSAT1 PE=1 SV=2 - [SERC_HUMAN]	45.24	0.1135	1	4	4	4	5512000	370	40.4	7.66
P00505	Aspartate aminotransferase, mitochondrial OS=Homo sapiens GN=GOT2 PE=1 SV=3 - [AATM_HUMAN]	86.56	0.1047	1	4	4	4	6114000	430	47.5	9.01
Q07020	60S ribosomal protein L18 OS=Homo sapiens GN=RPL18 PE=1 SV=2 - [RL18_HUMAN]	117.96	0.1862	1	3	3	4	11860000	188	21.6	11.72
P31689	DnaJ homolog subfamily A member 1 OS=Homo sapiens GN=DNAJA1 PE=1 SV=2 - [DNJA1_HUMAN]	28.54	0.1083	1	3	3	4	8878000	397	44.8	7.08
P24534	Elongation factor 1-beta OS=Homo sapiens GN=EEF1B2 PE=1 SV=3 - [EF1B_HUMAN]	38.88	0.1111	1	3	3	4	10930000	225	24.7	4.67
P0CW22	40S ribosomal protein S17-like OS=Homo sapiens GN=RPS17L PE=1 SV=1 - [RS17L_HUMAN]	0	0.4444	1	3	3	4	6532000	135	15.5	9.85
Q9Y3I0	tRNA-splicing ligase RtcB homolog OS=Homo sapiens GN=RTCB PE=1 SV=1 - [RTCB_HUMAN]	33.61	0.105	1	4	4	4	13270000	505	55.2	7.23
O75390	Citrate synthase, mitochondrial OS=Homo sapiens GN=CS PE=1 SV=2 - [CISY_HUMAN]	73.68	0.0644	1	3	3	4	13420000	466	51.7	8.32
Q9UN86	Ras GTPase-activating protein-binding protein 2 OS=Homo sapiens GN=G3BP2 PE=1 SV=2 - [G3BP2_HUMAN]	19.37	0.0892	1	2	3	4	8337000	482	54.1	5.55
Q9Y5A9	YTH domain-containing family protein 2 OS=Homo sapiens GN=YTHDF2 PE=1 SV=2 - [YTHD2_HUMAN]	100.04	0.0553	3	3	3	4	10520000	579	62.3	8.79
P28066	Proteasome subunit alpha type-5 OS=Homo sapiens GN=PSMA5 PE=1 SV=3 - [PSA5_HUMAN]	47.6	0.2033	1	4	4	4	3780000	241	26.4	4.79
P45880	Voltage-dependent anion-selective channel protein 2 OS=Homo sapiens GN=VDAC2 PE=1 SV=2 - [VDAC2_HUMAN]	61.16	0.1429	1	3	3	4	16370000	294	31.5	7.56
P46778	60S ribosomal protein L21 OS=Homo sapiens GN=RPL21 PE=1 SV=2 - [RL21_HUMAN]	56.77	0.1625	1	2	2	4	11510000	160	18.6	10.49
O00303	Eukaryotic translation initiation factor 3 subunit F OS=Homo sapiens GN=EIF3F PE=1 SV=1 - [EIF3F_HUMAN]	87.5	0.1036	1	3	3	4	3935000	357	37.5	5.45
Q13263	Transcription intermediary factor 1-beta OS=Homo sapiens GN=TRIM28 PE=1 SV=5 - [TIF1B_HUMAN]	35.11	0.0563	1	4	4	4	4987000	835	88.5	5.77
Q9UMS4	Pre-mRNA-processing factor 19 OS=Homo sapiens GN=PRPF19 PE=1 SV=1 - [PRP19_HUMAN]	30.28	0.0694	1	4	4	4	6348000	504	55.1	6.61
P50395	Rab GDP dissociation inhibitor beta OS=Homo sapiens GN=GDI2 PE=1 SV=2 - [GDIB_HUMAN]	66.73	0.0674	1	3	3	4	9192000	445	50.6	6.47
P04637	Cellular tumor antigen p53 OS=Homo sapiens GN=TP53 PE=1 SV=4 - [P53_HUMAN]	49.99	0.1221	1	4	4	4	5521000	393	43.6	6.79
P09211	Glutathione S-transferase P OS=Homo sapiens GN=GSTP1 PE=1 SV=2 - [GSTP1_HUMAN]	117.04	0.2524	1	3	3	4	12900000	210	23.3	5.64
Q9H4H8	Protein FAM83D OS=Homo sapiens GN=FAM83D PE=1 SV=3 - [FA83D_HUMAN]	69.83	0.053	1	3	3	4	9379000	585	64.4	6.54
Q03252	Lamin-B2 OS=Homo sapiens GN=LMNB2 PE=1 SV=3 - [LMNB2_HUMAN]	28.91	0.055	1	2	3	4	6066000	600	67.6	5.35
P12004	Proliferating cell nuclear antigen OS=Homo sapiens GN=PCNA PE=1 SV=1 - [PCNA_HUMAN]	38.46	0.1648	1	3	3	3	8512000	261	28.8	4.69
Q14566	DNA replication licensing factor MCM6 OS=Homo sapiens GN=MCM6 PE=1 SV=1 - [MCM6_HUMAN]	14.68	0.0244	1	2	2	3	2076000	821	92.8	5.41
P33992	DNA replication licensing factor MCM5 OS=Homo sapiens GN=MCM5 PE=1 SV=5 - [MCM5_HUMAN]	16.47	0.0559	1	3	3	3	4753000	734	82.2	8.37
Q9BQ39	ATP-dependent RNA helicase DDX50 OS=Homo sapiens GN=DDX50 PE=1 SV=1 - [DDX50_HUMAN]	0	0.0244	2	1	2	3	10580000	737	82.5	9.17
P27824	Calnexin OS=Homo sapiens GN=CANX PE=1 SV=2 - [CALX_HUMAN]	23.01	0.0372	1	2	2	3	4666000	592	67.5	4.6
Q92499	ATP-dependent RNA helicase DDX1 OS=Homo sapiens GN=DDX1 PE=1 SV=2 - [DDX1_HUMAN]	53.97	0.0514	1	3	3	3	5762000	740	82.4	7.23
Q8WXF1	Paraspeckle component 1 OS=Homo sapiens GN=PSPC1 PE=1 SV=1 - [PSPC1_HUMAN]	32.91	0.0746	1	3	3	3	5063000	523	58.7	6.67
O75676	Ribosomal protein S6 kinase alpha-4 OS=Homo sapiens GN=RPS6KA4 PE=1 SV=1 - [KS6A4_HUMAN]	41.63	0.0415	1	2	3	3	6140000	772	85.6	8.28
O95163	Elongator complex protein 1 OS=Homo sapiens GN=IKBKAP PE=1 SV=3 - [ELP1_HUMAN]	39.42	0.0195	1	2	2	3	3456000	1332	150.2	5.94
O75643	U5 small nuclear ribonucleoprotein 200 kDa helicase OS=Homo sapiens GN=SNRNP200 PE=1 SV=2 - [U520_HUMAN]	28.4	0.0154	1	3	3	3	4025000	2136	244.4	6.06
Q14684	Ribosomal RNA processing protein 1 homolog B OS=Homo sapiens GN=RRP1B PE=1 SV=3 - [RRP1B_HUMAN]	34.48	0.0488	1	3	3	3	4175000	758	84.4	9.76
Q5TBA9	Protein furry homolog OS=Homo sapiens GN=FRY PE=1 SV=1 - [FRY_HUMAN]	0	0.0023	1	1	1	3		3013	338.7	5.99
P55060	Exportin-2 OS=Homo sapiens GN=CSE1L PE=1 SV=3 - [XPO2_HUMAN]	16.52	0.0268	1	3	3	3	9030000	971	110.3	5.77
Q8N1F7	Nuclear pore complex protein Nup93 OS=Homo sapiens GN=NUP93 PE=1 SV=2 - [NUP93_HUMAN]	34.81	0.0415	1	3	3	3	2988000	819	93.4	5.72
P49321	Nuclear autoantigenic sperm protein OS=Homo sapiens GN=NASP PE=1 SV=2 - [NASP_HUMAN]	38	0.0279	1	2	2	3	11260000	788	85.2	4.3
P84103	Serine/arginine-rich splicing factor 3 OS=Homo sapiens GN=SRSF3 PE=1 SV=1 - [SRSF3_HUMAN]	35.04	0.1402	1	1	2	3	13770000	164	19.3	11.65
Q16576	Histone-binding protein RBBP7 OS=Homo sapiens GN=RBBP7 PE=1 SV=1 - [RBBP7_HUMAN]	25.25	0.0659	1	1	3	3	3737000	425	47.8	5.05
Q09028	Histone-binding protein RBBP4 OS=Homo sapiens GN=RBBP4 PE=1 SV=3 - [RBBP4_HUMAN]	55.66	0.0682	1	1	3	3	6394000	425	47.6	4.89
Q04760	Lactoylglutathione lyase OS=Homo sapiens GN=GLO1 PE=1 SV=4 - [LGUL_HUMAN]	23.13	0.1359	1	3	3	3	4562000	184	20.8	5.31
Q13315	Serine-protein kinase ATM OS=Homo sapiens GN=ATM PE=1 SV=4 - [ATM_HUMAN]	0	0.0079	1	1	1	3	36490000	3056	350.5	6.81
P60866	40S ribosomal protein S20 OS=Homo sapiens GN=RPS20 PE=1 SV=1 - [RS20_HUMAN]	28.01	0.1513	1	2	2	3	6119000	119	13.4	9.94
P37198	Nuclear pore glycoprotein p62 OS=Homo sapiens GN=NUP62 PE=1 SV=3 - [NUP62_HUMAN]	0	0.0613	1	2	2	3	3745000	522	53.2	5.31
P23528	Cofilin-1 OS=Homo sapiens GN=CFL1 PE=1 SV=3 - [COF1_HUMAN]	38.27	0.1386	2	2	2	3	17200000	166	18.5	8.09
Q15717	ELAV-like protein 1 OS=Homo sapiens GN=ELAVL1 PE=1 SV=2 - [ELAV1_HUMAN]	77.08	0.1012	1	3	3	3	5727000	326	36.1	9.17
P30048	Thioredoxin-dependent peroxide reductase, mitochondrial OS=Homo sapiens GN=PRDX3 PE=1 SV=3 - [PRDX3_HUMAN]	85.81	0.0977	1	2	2	3	5757000	256	27.7	7.78
P35268	60S ribosomal protein L22 OS=Homo sapiens GN=RPL22 PE=1 SV=2 - [RL22_HUMAN]	81.62	0.1953	1	2	2	3	6861000	128	14.8	9.19
P05198	Eukaryotic translation initiation factor 2 subunit 1 OS=Homo sapiens GN=EIF2S1 PE=1 SV=3 - [IF2A_HUMAN]	68.21	0.0952	1	3	3	3	4681000	315	36.1	5.08
O14654	Insulin receptor substrate 4 OS=Homo sapiens GN=IRS4 PE=1 SV=1 - [IRS4_HUMAN]	22.82	0.0326	1	3	3	3	4863000	1257	133.7	8.44
P62244	40S ribosomal protein S15a OS=Homo sapiens GN=RPS15A PE=1 SV=2 - [RS15A_HUMAN]	61.26	0.1154	1	2	2	3	12510000	130	14.8	10.13
Q15181	Inorganic pyrophosphatase OS=Homo sapiens GN=PPA1 PE=1 SV=2 - [IPYR_HUMAN]	40.11	0.1661	1	3	3	3	11160000	289	32.6	5.86
P61313	60S ribosomal protein L15 OS=Homo sapiens GN=RPL15 PE=1 SV=2 - [RL15_HUMAN]	78.34	0.1127	1	3	3	3	18150000	204	24.1	11.62
Q01105	Protein SET OS=Homo sapiens GN=SET PE=1 SV=3 - [SET_HUMAN]	21.83	0.1276	2	3	3	3	5685000	290	33.5	4.32
P52209	6-phosphogluconate dehydrogenase, decarboxylating OS=Homo sapiens GN=PGD PE=1 SV=3 - [6PGD_HUMAN]	58.23	0.0828	1	3	3	3	5327000	483	53.1	7.23
P83731	60S ribosomal protein L24 OS=Homo sapiens GN=RPL24 PE=1 SV=1 - [RL24_HUMAN]	94.98	0.1592	1	2	2	3	24640000	157	17.8	11.25
Q9NSD9	Phenylalanine--tRNA ligase beta subunit OS=Homo sapiens GN=FARSB PE=1 SV=3 - [SYFB_HUMAN]	34.03	0.0492	1	3	3	3	3776000	589	66.1	6.84
P09972	Fructose-bisphosphate aldolase C OS=Homo sapiens GN=ALDOC PE=1 SV=2 - [ALDOC_HUMAN]	74.46	0.0824	2	1	2	3	20020000	364	39.4	6.87
O75367	Core histone macro-H2A.1 OS=Homo sapiens GN=H2AFY PE=1 SV=4 - [H2AY_HUMAN]	14.98	0.1129	1	2	2	3	6628000	372	39.6	9.79
Q9Y266	Nuclear migration protein nudC OS=Homo sapiens GN=NUDC PE=1 SV=1 - [NUDC_HUMAN]	38.05	0.1057	1	3	3	3	9837000	331	38.2	5.38
P07814	Bifunctional glutamate/proline--tRNA ligase OS=Homo sapiens GN=EPRS PE=1 SV=5 - [SYEP_HUMAN]	55.53	0.0218	1	3	3	3	3135000	1512	170.5	7.33
P13797	Plastin-3 OS=Homo sapiens GN=PLS3 PE=1 SV=4 - [PLST_HUMAN]	115.58	0.0571	3	3	3	3	4371000	630	70.8	5.6
P62854	40S ribosomal protein S26 OS=Homo sapiens GN=RPS26 PE=1 SV=3 - [RS26_HUMAN]	30.62	0.2087	2	2	2	3	28090000	115	13	11
Q9NRA0	Sphingosine kinase 2 OS=Homo sapiens GN=SPHK2 PE=1 SV=2 - [SPHK2_HUMAN]	0	0.0229	1	1	1	3		654	69.2	6.95
Q13200	26S proteasome non-ATPase regulatory subunit 2 OS=Homo sapiens GN=PSMD2 PE=1 SV=3 - [PSMD2_HUMAN]	89.08	0.0419	1	3	3	3	4134000	908	100.1	5.2
P07737	Profilin-1 OS=Homo sapiens GN=PFN1 PE=1 SV=2 - [PROF1_HUMAN]	18.52	0.2286	1	2	2	3	4723000	140	15	8.27
P27797	Calreticulin OS=Homo sapiens GN=CALR PE=1 SV=1 - [CALR_HUMAN]	21.39	0.0743	1	3	3	3	3169000	417	48.1	4.44
P62888	60S ribosomal protein L30 OS=Homo sapiens GN=RPL30 PE=1 SV=2 - [RL30_HUMAN]	0	0.2087	1	2	2	3	32430000	115	12.8	9.63
Q9Y3F4	Serine-threonine kinase receptor-associated protein OS=Homo sapiens GN=STRAP PE=1 SV=1 - [STRAP_HUMAN]	33.21	0.0771	1	2	2	3	5582000	350	38.4	5.12
P50402	Emerin OS=Homo sapiens GN=EMD PE=1 SV=1 - [EMD_HUMAN]	0	0.1457	1	3	3	3	3927000	254	29	5.5
Q15758	Neutral amino acid transporter B(0) OS=Homo sapiens GN=SLC1A5 PE=1 SV=2 - [AAAT_HUMAN]	73.1	0.0444	1	2	2	3	5903000	541	56.6	5.48
Q07021	Complement component 1 Q subcomponent-binding protein, mitochondrial OS=Homo sapiens GN=C1QBP PE=1 SV=1 - [C1QBP_HUMAN]	39.39	0.1418	1	3	3	3	11350000	282	31.3	4.84
Q12849	G-rich sequence factor 1 OS=Homo sapiens GN=GRSF1 PE=1 SV=3 - [GRSF1_HUMAN]	49.81	0.0604	1	3	3	3	4085000	480	53.1	6.19
P08574	Cytochrome c1, heme protein, mitochondrial OS=Homo sapiens GN=CYC1 PE=1 SV=3 - [CY1_HUMAN]	0	0.1015	1	2	2	3	9198000	325	35.4	9
B2RPK0	Putative high mobility group protein B1-like 1 OS=Homo sapiens GN=HMGB1P1 PE=5 SV=1 - [HGB1A_HUMAN]	16.35	0.0711	2	1	1	3	8449000	211	24.2	6.21
Q8IZP2	Putative protein FAM10A4 OS=Homo sapiens GN=ST13P4 PE=5 SV=1 - [ST134_HUMAN]	117.51	0.1708	3	3	3	3	10110000	240	27.4	5.08
Q86V81	THO complex subunit 4 OS=Homo sapiens GN=ALYREF PE=1 SV=3 - [THOC4_HUMAN]	73.29	0.1323	1	2	2	3	7255000	257	26.9	11.15
Q13247	Serine/arginine-rich splicing factor 6 OS=Homo sapiens GN=SRSF6 PE=1 SV=2 - [SRSF6_HUMAN]	24.23	0.0407	2	2	2	2	2364000	344	39.6	11.43
Q13435	Splicing factor 3B subunit 2 OS=Homo sapiens GN=SF3B2 PE=1 SV=2 - [SF3B2_HUMAN]	27.21	0.0279	1	2	2	2	3213000	895	100.2	5.67
P67809	Nuclease-sensitive element-binding protein 1 OS=Homo sapiens GN=YBX1 PE=1 SV=3 - [YBOX1_HUMAN]	25.53	0.0833	3	2	2	2	6042000	324	35.9	9.88
P22695	Cytochrome b-c1 complex subunit 2, mitochondrial OS=Homo sapiens GN=UQCRC2 PE=1 SV=3 - [QCR2_HUMAN]	44.2	0.0574	1	2	2	2	3396000	453	48.4	8.63
P49207	60S ribosomal protein L34 OS=Homo sapiens GN=RPL34 PE=1 SV=3 - [RL34_HUMAN]	39.28	0.1368	1	2	2	2	7906000	117	13.3	11.47
P05165	Propionyl-CoA carboxylase alpha chain, mitochondrial OS=Homo sapiens GN=PCCA PE=1 SV=4 - [PCCA_HUMAN]	64.15	0.0275	1	2	2	2	3668000	728	80	7.52
Q9BVP2	Guanine nucleotide-binding protein-like 3 OS=Homo sapiens GN=GNL3 PE=1 SV=2 - [GNL3_HUMAN]	18.21	0.0401	1	2	2	2	5230000	549	62	9.16
Q5QJE6	Deoxynucleotidyltransferase terminal-interacting protein 2 OS=Homo sapiens GN=DNTTIP2 PE=1 SV=2 - [TDIF2_HUMAN]	0	0.0119	1	1	1	2	1245000000	756	84.4	6.16
Q9NP79	Vacuolar protein sorting-associated protein VTA1 homolog OS=Homo sapiens GN=VTA1 PE=1 SV=1 - [VTA1_HUMAN]	17.97	0.0456	1	1	1	2	4843000	307	33.9	6.29
Q14152	Eukaryotic translation initiation factor 3 subunit A OS=Homo sapiens GN=EIF3A PE=1 SV=1 - [EIF3A_HUMAN]	21.27	0.0166	1	2	2	2	4385000	1382	166.5	6.79
O43242	26S proteasome non-ATPase regulatory subunit 3 OS=Homo sapiens GN=PSMD3 PE=1 SV=2 - [PSMD3_HUMAN]	0	0.0243	1	1	1	2	2136000	534	60.9	8.44
Q9Y262	Eukaryotic translation initiation factor 3 subunit L OS=Homo sapiens GN=EIF3L PE=1 SV=1 - [EIF3L_HUMAN]	40	0.0319	1	2	2	2	2982000	564	66.7	6.34
O95757	Heat shock 70 kDa protein 4L OS=Homo sapiens GN=HSPA4L PE=1 SV=3 - [HS74L_HUMAN]	89.34	0.0298	1	1	2	2	2403000	839	94.5	5.88
Q6P2Q9	Pre-mRNA-processing-splicing factor 8 OS=Homo sapiens GN=PRPF8 PE=1 SV=2 - [PRP8_HUMAN]	30.54	0.0073	1	2	2	2	3285000	2335	273.4	8.84
P49736	DNA replication licensing factor MCM2 OS=Homo sapiens GN=MCM2 PE=1 SV=4 - [MCM2_HUMAN]	25.01	0.0188	1	2	2	2	6764000	904	101.8	5.52
P51572	B-cell receptor-associated protein 31 OS=Homo sapiens GN=BCAP31 PE=1 SV=3 - [BAP31_HUMAN]	0	0.0691	1	2	2	2	1746000	246	28	8.44
P46013	Antigen KI-67 OS=Homo sapiens GN=MKI67 PE=1 SV=2 - [KI67_HUMAN]	27.64	0.0074	1	1	1	2	3880000	3256	358.5	9.45
Q9NVP1	ATP-dependent RNA helicase DDX18 OS=Homo sapiens GN=DDX18 PE=1 SV=2 - [DDX18_HUMAN]	0	0.0254	1	2	2	2	6397000	670	75.4	9.5
Q0ZGT2	Nexilin OS=Homo sapiens GN=NEXN PE=1 SV=1 - [NEXN_HUMAN]	34.51	0.0104	1	1	1	2	35470000	675	80.6	5.33
P11388	DNA topoisomerase 2-alpha OS=Homo sapiens GN=TOP2A PE=1 SV=3 - [TOP2A_HUMAN]	22.82	0.0072	1	1	1	2	4427000	1531	174.3	8.72
P02751	Fibronectin OS=Homo sapiens GN=FN1 PE=1 SV=4 - [FINC_HUMAN]	32.48	0.0109	1	2	2	2	5716000	2386	262.5	5.71
Q15393	Splicing factor 3B subunit 3 OS=Homo sapiens GN=SF3B3 PE=1 SV=4 - [SF3B3_HUMAN]	26.8	0.023	1	2	2	2	1702000	1217	135.5	5.26
P43243	Matrin-3 OS=Homo sapiens GN=MATR3 PE=1 SV=2 - [MATR3_HUMAN]	30.56	0.0272	1	2	2	2	568700	847	94.6	6.25
P54577	Tyrosine--tRNA ligase, cytoplasmic OS=Homo sapiens GN=YARS PE=1 SV=4 - [SYYC_HUMAN]	37.88	0.0511	1	2	2	2	9444000	528	59.1	7.05
P02545	Prelamin-A/C OS=Homo sapiens GN=LMNA PE=1 SV=1 - [LMNA_HUMAN]	29.66	0.0301	1	2	2	2	3789000	664	74.1	7.02
P26639	Threonine--tRNA ligase, cytoplasmic OS=Homo sapiens GN=TARS PE=1 SV=3 - [SYTC_HUMAN]	21.63	0.0318	1	2	2	2	3172000	723	83.4	6.67
P07355	Annexin A2 OS=Homo sapiens GN=ANXA2 PE=1 SV=2 - [ANXA2_HUMAN]	22.82	0.0413	1	1	1	2	2630000	339	38.6	7.75
O14744	Protein arginine N-methyltransferase 5 OS=Homo sapiens GN=PRMT5 PE=1 SV=4 - [ANM5_HUMAN]	41.09	0.033	1	2	2	2	5454000	637	72.6	6.29
P39019	40S ribosomal protein S19 OS=Homo sapiens GN=RPS19 PE=1 SV=2 - [RS19_HUMAN]	32.51	0.131	1	2	2	2	7882000	145	16.1	10.32
Q6XUX3	Dual serine/threonine and tyrosine protein kinase OS=Homo sapiens GN=DSTYK PE=1 SV=2 - [DUSTY_HUMAN]	0	0.0108	1	1	1	2	7551000	929	105.1	6.74
P78536	Disintegrin and metalloproteinase domain-containing protein 17 OS=Homo sapiens GN=ADAM17 PE=1 SV=1 - [ADA17_HUMAN]	20.68	0.0243	1	1	1	2	7029000	824	93	5.76
P23381	Tryptophan--tRNA ligase, cytoplasmic OS=Homo sapiens GN=WARS PE=1 SV=2 - [SYWC_HUMAN]	17.43	0.034	1	1	1	2	5390000	471	53.1	6.23
Q9Y4G6	Talin-2 OS=Homo sapiens GN=TLN2 PE=1 SV=4 - [TLN2_HUMAN]	19.82	0.0134	1	1	2	2	4060000	2542	271.4	5.57
Q7Z4V0	Zinc finger protein 438 OS=Homo sapiens GN=ZNF438 PE=2 SV=1 - [ZN438_HUMAN]	0	0.0097	1	1	1	2	23330000	828	91.8	9.39
Q01813	ATP-dependent 6-phosphofructokinase, platelet type OS=Homo sapiens GN=PFKP PE=1 SV=2 - [PFKAP_HUMAN]	37.36	0.0306	1	2	2	2	3372000	784	85.5	7.55
Q15029	116 kDa U5 small nuclear ribonucleoprotein component OS=Homo sapiens GN=EFTUD2 PE=1 SV=1 - [U5S1_HUMAN]	0	0.0185	1	1	2	2	101000000	972	109.4	5
Q9BZE4	Nucleolar GTP-binding protein 1 OS=Homo sapiens GN=GTPBP4 PE=1 SV=3 - [NOG1_HUMAN]	32.61	0.0363	1	2	2	2	4996000	634	73.9	9.5
Q14697	Neutral alpha-glucosidase AB OS=Homo sapiens GN=GANAB PE=1 SV=3 - [GANAB_HUMAN]	18.77	0.0244	1	2	2	2	6840000	944	106.8	6.14
P22102	Trifunctional purine biosynthetic protein adenosine-3 OS=Homo sapiens GN=GART PE=1 SV=1 - [PUR2_HUMAN]	29.44	0.0178	1	2	2	2	4593000	1010	107.7	6.7
Q9UJV9	Probable ATP-dependent RNA helicase DDX41 OS=Homo sapiens GN=DDX41 PE=1 SV=2 - [DDX41_HUMAN]	14.7	0.0386	1	2	2	2	1800000	622	69.8	6.84
P78344	Eukaryotic translation initiation factor 4 gamma 2 OS=Homo sapiens GN=EIF4G2 PE=1 SV=1 - [IF4G2_HUMAN]	32.92	0.0176	1	2	2	2	1406000	907	102.3	7.14
P20648	Potassium-transporting ATPase alpha chain 1 OS=Homo sapiens GN=ATP4A PE=2 SV=5 - [ATP4A_HUMAN]	15.16	0.0106	1	1	1	2	44220000	1035	114	5.81
Q9H0A0	N-acetyltransferase 10 OS=Homo sapiens GN=NAT10 PE=1 SV=2 - [NAT10_HUMAN]	23.94	0.0205	1	2	2	2	3848000	1025	115.7	8.27
P35637	RNA-binding protein FUS OS=Homo sapiens GN=FUS PE=1 SV=1 - [FUS_HUMAN]	22.85	0.0589	2	2	2	2	3643000	526	53.4	9.36
P30041	Peroxiredoxin-6 OS=Homo sapiens GN=PRDX6 PE=1 SV=3 - [PRDX6_HUMAN]	67.21	0.1384	1	2	2	2	6359000	224	25	6.38
Q9HCJ5	Zinc finger SWIM domain-containing protein 6 OS=Homo sapiens GN=ZSWIM6 PE=1 SV=2 - [ZSWM6_HUMAN]	0	0.0082	1	1	1	2	20810000	1215	133.4	7.36
P56192	Methionine--tRNA ligase, cytoplasmic OS=Homo sapiens GN=MARS PE=1 SV=2 - [SYMC_HUMAN]	99.32	0.0244	1	2	2	2	5392000	900	101.1	6.16
Q8WUM4	Programmed cell death 6-interacting protein OS=Homo sapiens GN=PDCD6IP PE=1 SV=1 - [PDC6I_HUMAN]	47.01	0.0334	1	2	2	2	1057000	868	96	6.52
P62851	40S ribosomal protein S25 OS=Homo sapiens GN=RPS25 PE=1 SV=1 - [RS25_HUMAN]	89.26	0.08	1	1	1	2	44320000	125	13.7	10.11
P61289	Proteasome activator complex subunit 3 OS=Homo sapiens GN=PSME3 PE=1 SV=1 - [PSME3_HUMAN]	55.64	0.1024	1	2	2	2	2674000	254	29.5	5.95
Q9H9T3	Elongator complex protein 3 OS=Homo sapiens GN=ELP3 PE=1 SV=2 - [ELP3_HUMAN]	46.75	0.0475	1	2	2	2	3128000	547	62.2	8.88
Q14444	Caprin-1 OS=Homo sapiens GN=CAPRIN1 PE=1 SV=2 - [CAPR1_HUMAN]	37.97	0.031	1	2	2	2	2919000	709	78.3	5.25
Q9NVA2	Septin-11 OS=Homo sapiens GN=SEPT11 PE=1 SV=3 - [SEP11_HUMAN]	0	0.0513	4	1	2	2	2707000	429	49.4	6.81
Q92598	Heat shock protein 105 kDa OS=Homo sapiens GN=HSPH1 PE=1 SV=1 - [HS105_HUMAN]	95.32	0.0315	1	1	2	2	2407000	858	96.8	5.39
P41091	Eukaryotic translation initiation factor 2 subunit 3 OS=Homo sapiens GN=EIF2S3 PE=1 SV=3 - [IF2G_HUMAN]	60.76	0.0572	2	2	2	2	5703000	472	51.1	8.4
P52292	Importin subunit alpha-1 OS=Homo sapiens GN=KPNA2 PE=1 SV=1 - [IMA1_HUMAN]	65.18	0.0473	1	2	2	2	8028000	529	57.8	5.4
Q86YP4	Transcriptional repressor p66-alpha OS=Homo sapiens GN=GATAD2A PE=1 SV=1 - [P66A_HUMAN]	29.02	0.03	2	2	2	2	1313000	633	68	9.94
P62913	60S ribosomal protein L11 OS=Homo sapiens GN=RPL11 PE=1 SV=2 - [RL11_HUMAN]	78.07	0.0787	1	1	1	2	31400000	178	20.2	9.6
P07477	Trypsin-1 OS=Homo sapiens GN=PRSS1 PE=1 SV=1 - [TRY1_HUMAN]	39.78	0.0405	1	1	1	2	77230000	247	26.5	6.51
P00441	Superoxide dismutase [Cu-Zn] OS=Homo sapiens GN=SOD1 PE=1 SV=2 - [SODC_HUMAN]	0	0.1364	1	2	2	2	2799000	154	15.9	6.13
Q9HB71	Calcyclin-binding protein OS=Homo sapiens GN=CACYBP PE=1 SV=2 - [CYBP_HUMAN]	19.5	0.0877	1	2	2	2	3611000	228	26.2	8.25
Q8TC29	Enkurin OS=Homo sapiens GN=ENKUR PE=2 SV=1 - [ENKUR_HUMAN]	0	0.0703	1	1	1	2	2221000	256	29.4	9.31
P08195	4F2 cell-surface antigen heavy chain OS=Homo sapiens GN=SLC3A2 PE=1 SV=3 - [4F2_HUMAN]	0	0.0397	1	2	2	2	1852000	630	68	5.01
Q02790	Peptidyl-prolyl cis-trans isomerase FKBP4 OS=Homo sapiens GN=FKBP4 PE=1 SV=3 - [FKBP4_HUMAN]	0	0.0174	1	1	1	2	4127000	459	51.8	5.43
P05455	Lupus La protein OS=Homo sapiens GN=SSB PE=1 SV=2 - [LA_HUMAN]	32.91	0.0564	1	2	2	2	2818000	408	46.8	7.12
O43707	Alpha-actinin-4 OS=Homo sapiens GN=ACTN4 PE=1 SV=2 - [ACTN4_HUMAN]	32.98	0.0285	1	2	2	2	2640000	911	104.8	5.44
Q9H0K1	Serine/threonine-protein kinase SIK2 OS=Homo sapiens GN=SIK2 PE=1 SV=1 - [SIK2_HUMAN]	0	0.0335	1	1	1	2	88940000	926	103.8	6.02
Q96NX5	Calcium/calmodulin-dependent protein kinase type 1G OS=Homo sapiens GN=CAMK1G PE=1 SV=3 - [KCC1G_HUMAN]	0	0.021	1	1	1	2	11030000	476	53.1	7.72
Q02978	Mitochondrial 2-oxoglutarate/malate carrier protein OS=Homo sapiens GN=SLC25A11 PE=1 SV=3 - [M2OM_HUMAN]	47.06	0.1274	1	2	2	2	5314000	314	34	9.91
P26599	Polypyrimidine tract-binding protein 1 OS=Homo sapiens GN=PTBP1 PE=1 SV=1 - [PTBP1_HUMAN]	32.74	0.0339	2	2	2	2	6106000	531	57.2	9.17
P14174	Macrophage migration inhibitory factor OS=Homo sapiens GN=MIF PE=1 SV=4 - [MIF_HUMAN]	48.64	0.0957	1	1	1	2	7670000	115	12.5	7.88
P49591	Serine--tRNA ligase, cytoplasmic OS=Homo sapiens GN=SARS PE=1 SV=3 - [SYSC_HUMAN]	22.63	0.0428	1	2	2	2	4675000	514	58.7	6.43
P07237	Protein disulfide-isomerase OS=Homo sapiens GN=P4HB PE=1 SV=3 - [PDIA1_HUMAN]	24.3	0.0374	1	2	2	2	4846000	508	57.1	4.87
Q86VP6	Cullin-associated NEDD8-dissociated protein 1 OS=Homo sapiens GN=CAND1 PE=1 SV=2 - [CAND1_HUMAN]	22.09	0.0187	1	2	2	2	5479000	1230	136.3	5.78
P54136	Arginine--tRNA ligase, cytoplasmic OS=Homo sapiens GN=RARS PE=1 SV=2 - [SYRC_HUMAN]	36.34	0.0167	1	1	1	2	4333000	660	75.3	6.68
P04196	Histidine-rich glycoprotein OS=Homo sapiens GN=HRG PE=1 SV=1 - [HRG_HUMAN]	0	0.0133	1	1	1	2	445400000	525	59.5	7.5
P47914	60S ribosomal protein L29 OS=Homo sapiens GN=RPL29 PE=1 SV=2 - [RL29_HUMAN]	31.54	0.0943	1	1	1	2	30760000	159	17.7	11.66
P22455	Fibroblast growth factor receptor 4 OS=Homo sapiens GN=FGFR4 PE=1 SV=2 - [FGFR4_HUMAN]	32.4	0.0237	27	1	2	2	41110000	802	87.9	6.81
P25788	Proteasome subunit alpha type-3 OS=Homo sapiens GN=PSMA3 PE=1 SV=2 - [PSA3_HUMAN]	35.03	0.0824	1	2	2	2	3442000	255	28.4	5.33
Q00722	1-phosphatidylinositol 4,5-bisphosphate phosphodiesterase beta-2 OS=Homo sapiens GN=PLCB2 PE=1 SV=2 - [PLCB2_HUMAN]	0	0.011	1	1	1	2	3622000	1185	133.9	6.29
P26368	Splicing factor U2AF 65 kDa subunit OS=Homo sapiens GN=U2AF2 PE=1 SV=4 - [U2AF2_HUMAN]	28.13	0.0463	1	2	2	2	2411000	475	53.5	9.09
Q13347	Eukaryotic translation initiation factor 3 subunit I OS=Homo sapiens GN=EIF3I PE=1 SV=1 - [EIF3I_HUMAN]	71.73	0.0338	1	1	1	2	10980000	325	36.5	5.64
O95433	Activator of 90 kDa heat shock protein ATPase homolog 1 OS=Homo sapiens GN=AHSA1 PE=1 SV=1 - [AHSA1_HUMAN]	24.59	0.1095	1	2	2	2	7909000	338	38.3	5.53
P59894	Doublecortin domain-containing protein 1 OS=Homo sapiens GN=DCDC1 PE=2 SV=2 - [DCDC1_HUMAN]	0	0.0452	1	1	1	2	153000000	354	39.8	9.36
Q6ZVT6	Uncharacterized protein C3orf67 OS=Homo sapiens GN=C3orf67 PE=2 SV=2 - [CC067_HUMAN]	0	0.0493	1	2	2	2	51760000	689	76.2	5.21
Q53GQ0	Very-long-chain 3-oxoacyl-CoA reductase OS=Homo sapiens GN=HSD17B12 PE=1 SV=2 - [DHB12_HUMAN]	0	0.0481	1	1	1	2	6223000	312	34.3	9.32
P62266	40S ribosomal protein S23 OS=Homo sapiens GN=RPS23 PE=1 SV=3 - [RS23_HUMAN]	42.5	0.1329	1	2	2	2	15730000	143	15.8	10.49
Q96AE4	Far upstream element-binding protein 1 OS=Homo sapiens GN=FUBP1 PE=1 SV=3 - [FUBP1_HUMAN]	72.52	0.0326	1	2	2	2	7008000	644	67.5	7.61
P18754	Regulator of chromosome condensation OS=Homo sapiens GN=RCC1 PE=1 SV=1 - [RCC1_HUMAN]	0	0.038	1	2	2	2	10110000	421	44.9	7.52
P62191	26S protease regulatory subunit 4 OS=Homo sapiens GN=PSMC1 PE=1 SV=1 - [PRS4_HUMAN]	47.32	0.0477	1	2	2	2	7532000	440	49.2	6.21
P62899	60S ribosomal protein L31 OS=Homo sapiens GN=RPL31 PE=1 SV=1 - [RL31_HUMAN]	16.22	0.112	1	1	1	2	3919000	125	14.5	10.54
P31153	S-adenosylmethionine synthase isoform type-2 OS=Homo sapiens GN=MAT2A PE=1 SV=1 - [METK2_HUMAN]	40.81	0.0709	1	2	2	2	3457000	395	43.6	6.48
P43487	Ran-specific GTPase-activating protein OS=Homo sapiens GN=RANBP1 PE=1 SV=1 - [RANG_HUMAN]	35.21	0.0995	1	2	2	2	9346000	201	23.3	5.29
O75821	Eukaryotic translation initiation factor 3 subunit G OS=Homo sapiens GN=EIF3G PE=1 SV=2 - [EIF3G_HUMAN]	17.5	0.05	1	1	1	2	6451000	320	35.6	6.13
Q8NBS9	Thioredoxin domain-containing protein 5 OS=Homo sapiens GN=TXNDC5 PE=1 SV=2 - [TXND5_HUMAN]	15.26	0.044	1	2	2	2	8801000	432	47.6	5.97
P30153	Serine/threonine-protein phosphatase 2A 65 kDa regulatory subunit A alpha isoform OS=Homo sapiens GN=PPP2R1A PE=1 SV=4 - [2AAA_HUMAN]	74.04	0.056	1	2	2	2	10020000	589	65.3	5.11
Q92552	28S ribosomal protein S27, mitochondrial OS=Homo sapiens GN=MRPS27 PE=1 SV=3 - [RT27_HUMAN]	53.21	0.0531	1	2	2	2	3603000	414	47.6	6.18
Q13257	Mitotic spindle assembly checkpoint protein MAD2A OS=Homo sapiens GN=MAD2L1 PE=1 SV=1 - [MD2L1_HUMAN]	22.88	0.0829	1	2	2	2	2353000	205	23.5	5.08
P35613	Basigin OS=Homo sapiens GN=BSG PE=1 SV=2 - [BASI_HUMAN]	32.07	0.0701	1	2	2	2	8903000	385	42.2	5.66
Q9Y285	Phenylalanine--tRNA ligase alpha subunit OS=Homo sapiens GN=FARSA PE=1 SV=3 - [SYFA_HUMAN]	68.16	0.0217	1	1	1	2	12730000	508	57.5	7.8
P36873	Serine/threonine-protein phosphatase PP1-gamma catalytic subunit OS=Homo sapiens GN=PPP1CC PE=1 SV=1 - [PP1G_HUMAN]	40.84	0.0743	1	2	2	2	8018000	323	37	6.54
P06454	Prothymosin alpha OS=Homo sapiens GN=PTMA PE=1 SV=2 - [PTMA_HUMAN]	131.48	0.1261	1	1	1	2	57180000	111	12.2	3.78
P00491	Purine nucleoside phosphorylase OS=Homo sapiens GN=PNP PE=1 SV=2 - [PNPH_HUMAN]	0	0.0727	1	2	2	2	4152000	289	32.1	6.95
P32248	C-C chemokine receptor type 7 OS=Homo sapiens GN=CCR7 PE=2 SV=2 - [CCR7_HUMAN]	0	0.037	1	1	1	2	2308000	378	42.8	8.48
Q86V42	Protein FAM124A OS=Homo sapiens GN=FAM124A PE=1 SV=1 - [F124A_HUMAN]	0	0.0128	1	1	1	2	49130000	546	60.1	6.6
Q96RT7	Gamma-tubulin complex component 6 OS=Homo sapiens GN=TUBGCP6 PE=1 SV=3 - [GCP6_HUMAN]	0	0.0093	1	1	1	2		1819	200.4	6.32
Q9Y6V0	Protein piccolo OS=Homo sapiens GN=PCLO PE=1 SV=4 - [PCLO_HUMAN]	17.05	0.0018	1	1	1	2	26210000	5065	552.9	6.51
Q16181	Septin-7 OS=Homo sapiens GN=SEPT7 PE=1 SV=2 - [SEPT7_HUMAN]	0	0.0412	4	1	2	2	2568000	437	50.6	8.63
Q04912	Macrophage-stimulating protein receptor OS=Homo sapiens GN=MST1R PE=1 SV=2 - [RON_HUMAN]	0	0.0171	1	1	1	2	43210000	1400	152.2	6.55
P06493	Cyclin-dependent kinase 1 OS=Homo sapiens GN=CDK1 PE=1 SV=3 - [CDK1_HUMAN]	32.4	0.0572	25	1	2	2	19780000	297	34.1	8.4
P39656	Dolichyl-diphosphooligosaccharide--protein glycosyltransferase 48 kDa subunit OS=Homo sapiens GN=DDOST PE=1 SV=4 - [OST48_HUMAN]	55.92	0.0439	1	2	2	2	6677000	456	50.8	6.55
P46087	Probable 28S rRNA (cytosine(4447)-C(5))-methyltransferase OS=Homo sapiens GN=NOP2 PE=1 SV=2 - [NOP2_HUMAN]	26.44	0.0111	1	1	1	1	3208000	812	89.2	9.23
P55036	26S proteasome non-ATPase regulatory subunit 4 OS=Homo sapiens GN=PSMD4 PE=1 SV=1 - [PSMD4_HUMAN]	0	0.0477	1	1	1	1	3852000	377	40.7	4.79
Q9P243	Zinc finger protein ZFAT OS=Homo sapiens GN=ZFAT PE=1 SV=2 - [ZFAT_HUMAN]	0	0.0153	1	1	1	1	860900	1243	138.9	7.25
Q9ULH7	MKL/myocardin-like protein 2 OS=Homo sapiens GN=MKL2 PE=1 SV=3 - [MKL2_HUMAN]	0	0.0092	1	1	1	1	5898000	1088	118.1	6.28
Q92736	Ryanodine receptor 2 OS=Homo sapiens GN=RYR2 PE=1 SV=3 - [RYR2_HUMAN]	0	0.0042	1	1	1	1	7995000	4967	564.2	6.07
O60841	Eukaryotic translation initiation factor 5B OS=Homo sapiens GN=EIF5B PE=1 SV=4 - [IF2P_HUMAN]	0	0.0172	1	1	1	1	1985000	1220	138.7	5.49
P33991	DNA replication licensing factor MCM4 OS=Homo sapiens GN=MCM4 PE=1 SV=5 - [MCM4_HUMAN]	0	0.0174	1	1	1	1	3542000	863	96.5	6.74
P49792	E3 SUMO-protein ligase RanBP2 OS=Homo sapiens GN=RANBP2 PE=1 SV=2 - [RBP2_HUMAN]	14.77	0.004	1	1	1	1	30300000	3224	358	6.2
P13804	Electron transfer flavoprotein subunit alpha, mitochondrial OS=Homo sapiens GN=ETFA PE=1 SV=1 - [ETFA_HUMAN]	0	0.039	1	1	1	1	2256000	333	35.1	8.38
O75037	Kinesin-like protein KIF21B OS=Homo sapiens GN=KIF21B PE=1 SV=2 - [KI21B_HUMAN]	0	0.0049	1	1	1	1	7262000	1637	182.5	7.08
P48059	LIM and senescent cell antigen-like-containing domain protein 1 OS=Homo sapiens GN=LIMS1 PE=1 SV=4 - [LIMS1_HUMAN]	17.11	0.0369	1	1	1	1	4604000	325	37.2	8.05
O75533	Splicing factor 3B subunit 1 OS=Homo sapiens GN=SF3B1 PE=1 SV=3 - [SF3B1_HUMAN]	0	0.0061	1	1	1	1	1890000	1304	145.7	7.09
Q9H9A6	Leucine-rich repeat-containing protein 40 OS=Homo sapiens GN=LRRC40 PE=1 SV=1 - [LRC40_HUMAN]	0	0.0166	1	1	1	1	4443000	602	68.2	6.43
Q7Z460	CLIP-associating protein 1 OS=Homo sapiens GN=CLASP1 PE=1 SV=1 - [CLAP1_HUMAN]	0	0.0059	1	1	1	1	33370000	1538	169.3	9.03
Q12888	Tumor suppressor p53-binding protein 1 OS=Homo sapiens GN=TP53BP1 PE=1 SV=2 - [TP53B_HUMAN]	13.8	0.0071	1	1	1	1	6695000	1972	213.4	4.7
P17480	Nucleolar transcription factor 1 OS=Homo sapiens GN=UBTF PE=1 SV=1 - [UBF1_HUMAN]	0	0.0209	1	1	1	1	2158000	764	89.4	5.81
P41252	Isoleucine--tRNA ligase, cytoplasmic OS=Homo sapiens GN=IARS PE=1 SV=2 - [SYIC_HUMAN]	0	0.0079	1	1	1	1	2928000	1262	144.4	6.15
P46939	Utrophin OS=Homo sapiens GN=UTRN PE=1 SV=2 - [UTRO_HUMAN]	0	0.0041	1	1	1	1	32570000	3433	394.2	5.33
P30040	Endoplasmic reticulum resident protein 29 OS=Homo sapiens GN=ERP29 PE=1 SV=4 - [ERP29_HUMAN]	0	0.046	1	1	1	1	3673000	261	29	7.31
P46060	Ran GTPase-activating protein 1 OS=Homo sapiens GN=RANGAP1 PE=1 SV=1 - [RAGP1_HUMAN]	29.66	0.0256	1	1	1	1	2017000	587	63.5	4.68
P02788	Lactotransferrin OS=Homo sapiens GN=LTF PE=1 SV=6 - [TRFL_HUMAN]	26	0.0127	1	1	1	1	8686000	710	78.1	8.12
Q13617	Cullin-2 OS=Homo sapiens GN=CUL2 PE=1 SV=2 - [CUL2_HUMAN]	0	0.0121	1	1	1	1	54880000	745	86.9	6.92
P47756	F-actin-capping protein subunit beta OS=Homo sapiens GN=CAPZB PE=1 SV=4 - [CAPZB_HUMAN]	0	0.0361	1	1	1	1	3261000	277	31.3	5.59
Q8IYB3	Serine/arginine repetitive matrix protein 1 OS=Homo sapiens GN=SRRM1 PE=1 SV=2 - [SRRM1_HUMAN]	0	0.0088	1	1	1	1	21320000	904	102.3	11.84
P26196	Probable ATP-dependent RNA helicase DDX6 OS=Homo sapiens GN=DDX6 PE=1 SV=2 - [DDX6_HUMAN]	0	0.0228	1	1	1	1	4201000	483	54.4	8.66
Q6ZUT1	Uncharacterized protein C11orf57 OS=Homo sapiens GN=C11orf57 PE=1 SV=2 - [CK057_HUMAN]	0	0.024	1	1	1	1	3945000	292	34.1	9.73
P18206	Vinculin OS=Homo sapiens GN=VCL PE=1 SV=4 - [VINC_HUMAN]	23.01	0.0115	1	1	1	1	3346000	1134	123.7	5.66
Q7KZN9	Cytochrome c oxidase assembly protein COX15 homolog OS=Homo sapiens GN=COX15 PE=1 SV=1 - [COX15_HUMAN]	20.82	0.0171	1	1	1	1	80090000	410	46	9.82
Q96RW7	Hemicentin-1 OS=Homo sapiens GN=HMCN1 PE=1 SV=2 - [HMCN1_HUMAN]	0	0.0021	1	1	1	1	10700000	5635	613	6.49
P21817	Ryanodine receptor 1 OS=Homo sapiens GN=RYR1 PE=1 SV=3 - [RYR1_HUMAN]	0	0.0022	1	1	1	1	120200000	5038	564.8	5.3
Q8NA31	Telomere repeats-binding bouquet formation protein 1 OS=Homo sapiens GN=CCDC79 PE=2 SV=3 - [TERB1_HUMAN]	0	0.0193	1	1	1	1	1265000	727	83	7.46
Q13547	Histone deacetylase 1 OS=Homo sapiens GN=HDAC1 PE=1 SV=1 - [HDAC1_HUMAN]	41.35	0.0249	2	1	1	1	4898000	482	55.1	5.48
O75534	Cold shock domain-containing protein E1 OS=Homo sapiens GN=CSDE1 PE=1 SV=2 - [CSDE1_HUMAN]	46.45	0.0138	1	1	1	1	5450000	798	88.8	6.25
P42025	Beta-centractin OS=Homo sapiens GN=ACTR1B PE=1 SV=1 - [ACTY_HUMAN]	16.77	0.0266	2	1	1	1	4617000	376	42.3	6.4
P62847	40S ribosomal protein S24 OS=Homo sapiens GN=RPS24 PE=1 SV=1 - [RS24_HUMAN]	35.46	0.0602	1	1	1	1	12290000	133	15.4	10.78
P35606	Coatomer subunit beta' OS=Homo sapiens GN=COPB2 PE=1 SV=2 - [COPB2_HUMAN]	18.99	0.011	1	1	1	1	3510000	906	102.4	5.27
Q5VST9	Obscurin OS=Homo sapiens GN=OBSCN PE=1 SV=3 - [OBSCN_HUMAN]	0	0.0019	1	1	1	1	3466000	7968	867.9	5.99
Q2NKX8	DNA excision repair protein ERCC-6-like OS=Homo sapiens GN=ERCC6L PE=1 SV=1 - [ERC6L_HUMAN]	0	0.0056	1	1	1	1	6297000	1250	141	5.31
Q15424	Scaffold attachment factor B1 OS=Homo sapiens GN=SAFB PE=1 SV=4 - [SAFB1_HUMAN]	17.43	0.0131	1	1	1	1	1990000	915	102.6	5.47
Q9HCM2	Plexin-A4 OS=Homo sapiens GN=PLXNA4 PE=1 SV=4 - [PLXA4_HUMAN]	0	0.0053	1	1	1	1	4831000	1894	212.3	6.86
Q01844	RNA-binding protein EWS OS=Homo sapiens GN=EWSR1 PE=1 SV=1 - [EWS_HUMAN]	13.7	0.0213	1	1	1	1	3503000	656	68.4	9.33
Q9Y3Z3	Deoxynucleoside triphosphate triphosphohydrolase SAMHD1 OS=Homo sapiens GN=SAMHD1 PE=1 SV=2 - [SAMH1_HUMAN]	0	0.0192	1	1	1	1	1345000	626	72.2	7.14
Q96EH8	E3 ubiquitin-protein ligase NEURL3 OS=Homo sapiens GN=NEURL3 PE=2 SV=2 - [NEUL3_HUMAN]	0	0.0611	1	1	1	1	4304000	262	28.8	7.99
Q5TA45	Integrator complex subunit 11 OS=Homo sapiens GN=CPSF3L PE=1 SV=2 - [INT11_HUMAN]	0	0.0217	1	1	1	1	26610000	600	67.6	8.06
Q9NYF8	Bcl-2-associated transcription factor 1 OS=Homo sapiens GN=BCLAF1 PE=1 SV=2 - [BCLF1_HUMAN]	20.67	0.0098	1	1	1	1	1105000	920	106.1	9.98
Q9P0L2	Serine/threonine-protein kinase MARK1 OS=Homo sapiens GN=MARK1 PE=1 SV=2 - [MARK1_HUMAN]	0	0.0201	1	1	1	1	205800000	795	88.9	9.36
Q8IUH3	RNA-binding protein 45 OS=Homo sapiens GN=RBM45 PE=1 SV=1 - [RBM45_HUMAN]	0	0.0357	1	1	1	1	9969000	476	53.5	7.17
O14980	Exportin-1 OS=Homo sapiens GN=XPO1 PE=1 SV=1 - [XPO1_HUMAN]	25.17	0.0093	1	1	1	1	4420000	1071	123.3	6.06
P07339	Cathepsin D OS=Homo sapiens GN=CTSD PE=1 SV=1 - [CATD_HUMAN]	0	0.0243	1	1	1	1	4991000	412	44.5	6.54
Q02880	DNA topoisomerase 2-beta OS=Homo sapiens GN=TOP2B PE=1 SV=3 - [TOP2B_HUMAN]	0	0.0074	1	1	1	1	2707000	1626	183.2	8
P55196	Afadin OS=Homo sapiens GN=MLLT4 PE=1 SV=3 - [AFAD_HUMAN]	0	0.0088	1	1	1	1	2290000	1824	206.7	6.47
Q9UJS0	Calcium-binding mitochondrial carrier protein Aralar2 OS=Homo sapiens GN=SLC25A13 PE=1 SV=2 - [CMC2_HUMAN]	22.38	0.0119	1	1	1	1	1221000	675	74.1	8.62
Q16816	Phosphorylase b kinase gamma catalytic chain, skeletal muscle/heart isoform OS=Homo sapiens GN=PHKG1 PE=2 SV=3 - [PHKG1_HUMAN]	0	0.0413	1	1	1	1	13090000	387	45	6.86
Q9UIG0	Tyrosine-protein kinase BAZ1B OS=Homo sapiens GN=BAZ1B PE=1 SV=2 - [BAZ1B_HUMAN]	0	0.0047	1	1	1	1	1051000	1483	170.8	8.48
Q99615	DnaJ homolog subfamily C member 7 OS=Homo sapiens GN=DNAJC7 PE=1 SV=2 - [DNJC7_HUMAN]	26.31	0.0243	1	1	1	1	1794000	494	56.4	6.96
P82650	28S ribosomal protein S22, mitochondrial OS=Homo sapiens GN=MRPS22 PE=1 SV=1 - [RT22_HUMAN]	23.43	0.0194	1	1	1	1	2621000	360	41.3	7.9
O60231	Putative pre-mRNA-splicing factor ATP-dependent RNA helicase DHX16 OS=Homo sapiens GN=DHX16 PE=1 SV=2 - [DHX16_HUMAN]	20.84	0.0115	1	1	1	1	1286000	1041	119.2	6.8
Q5T9S5	Coiled-coil domain-containing protein 18 OS=Homo sapiens GN=CCDC18 PE=2 SV=1 - [CCD18_HUMAN]	0	0.0048	1	1	1	1	3339000	1454	168.9	5.66
P07305	Histone H1.0 OS=Homo sapiens GN=H1F0 PE=1 SV=3 - [H10_HUMAN]	0	0.0464	1	1	1	1	6258000	194	20.9	10.84
P51610	Host cell factor 1 OS=Homo sapiens GN=HCFC1 PE=1 SV=2 - [HCFC1_HUMAN]	0	0.0069	1	1	1	1	509200	2035	208.6	7.46
O75131	Copine-3 OS=Homo sapiens GN=CPNE3 PE=1 SV=1 - [CPNE3_HUMAN]	16.07	0.0168	1	1	1	1	3379000	537	60.1	5.85
Q7L1Q6	Basic leucine zipper and W2 domain-containing protein 1 OS=Homo sapiens GN=BZW1 PE=1 SV=1 - [BZW1_HUMAN]	0	0.0215	1	1	1	1	6012000	419	48	5.92
O60832	H/ACA ribonucleoprotein complex subunit 4 OS=Homo sapiens GN=DKC1 PE=1 SV=3 - [DKC1_HUMAN]	16.56	0.0253	1	1	1	1	5622000	514	57.6	9.42
P31942	Heterogeneous nuclear ribonucleoprotein H3 OS=Homo sapiens GN=HNRNPH3 PE=1 SV=2 - [HNRH3_HUMAN]	23	0.0347	1	1	1	1	7622000	346	36.9	6.87
Q99459	Cell division cycle 5-like protein OS=Homo sapiens GN=CDC5L PE=1 SV=2 - [CDC5L_HUMAN]	0	0.01	1	1	1	1	7506000	802	92.2	8.18
Q8IWZ3	Ankyrin repeat and KH domain-containing protein 1 OS=Homo sapiens GN=ANKHD1 PE=1 SV=1 - [ANKH1_HUMAN]	43.17	0.0028	1	1	1	1	10980000	2542	269.3	5.73
O75475	PC4 and SFRS1-interacting protein OS=Homo sapiens GN=PSIP1 PE=1 SV=1 - [PSIP1_HUMAN]	0	0.0151	1	1	1	1	4033000	530	60.1	9.13
Q92973	Transportin-1 OS=Homo sapiens GN=TNPO1 PE=1 SV=2 - [TNPO1_HUMAN]	0	0.0122	1	1	1	1	1623000	898	102.3	4.98
Q8WXX5	DnaJ homolog subfamily C member 9 OS=Homo sapiens GN=DNAJC9 PE=1 SV=1 - [DNJC9_HUMAN]	0	0.0769	1	1	1	1	3606000	260	29.9	5.73
Q9BXJ9	N-alpha-acetyltransferase 15, NatA auxiliary subunit OS=Homo sapiens GN=NAA15 PE=1 SV=1 - [NAA15_HUMAN]	0	0.0104	1	1	1	1	4034000	866	101.2	7.42
P55084	Trifunctional enzyme subunit beta, mitochondrial OS=Homo sapiens GN=HADHB PE=1 SV=3 - [ECHB_HUMAN]	0	0.019	1	1	1	1	1743000	474	51.3	9.41
P46783	40S ribosomal protein S10 OS=Homo sapiens GN=RPS10 PE=1 SV=1 - [RS10_HUMAN]	24.03	0.0848	2	1	1	1	5193000	165	18.9	10.15
P40939	Trifunctional enzyme subunit alpha, mitochondrial OS=Homo sapiens GN=HADHA PE=1 SV=2 - [ECHA_HUMAN]	15.76	0.0183	1	1	1	1	1946000	763	82.9	9.04
P56545	C-terminal-binding protein 2 OS=Homo sapiens GN=CTBP2 PE=1 SV=1 - [CTBP2_HUMAN]	25.77	0.018	1	1	1	1	6959000	445	48.9	6.95
P84098	60S ribosomal protein L19 OS=Homo sapiens GN=RPL19 PE=1 SV=1 - [RL19_HUMAN]	19.89	0.0459	1	1	1	1	31940000	196	23.5	11.47
Q9NYU1	UDP-glucose:glycoprotein glucosyltransferase 2 OS=Homo sapiens GN=UGGT2 PE=1 SV=4 - [UGGG2_HUMAN]	0	0.0046	1	1	1	1	7062000	1516	174.6	6.89
I3L3R5	Coiled-coil domain-containing glutamate-rich protein 2 OS=Homo sapiens GN=CCER2 PE=3 SV=1 - [CCER2_HUMAN]	0	0.0564	1	1	1	1	23780000	266	30.3	5.3
Q12788	Transducin beta-like protein 3 OS=Homo sapiens GN=TBL3 PE=1 SV=2 - [TBL3_HUMAN]	39	0.0111	1	1	1	1	2568000	808	89	6.9
Q8WUY1	Protein THEM6 OS=Homo sapiens GN=THEM6 PE=1 SV=2 - [THEM6_HUMAN]	0	0.0673	1	1	1	1	3451000	208	23.8	9.55
Q86TC9	Myopalladin OS=Homo sapiens GN=MYPN PE=1 SV=2 - [MYPN_HUMAN]	0	0.0091	1	1	1	1	124400000	1320	145.2	6.77
Q5D0E6	DALR anticodon-binding domain-containing protein 3 OS=Homo sapiens GN=DALRD3 PE=1 SV=2 - [DALD3_HUMAN]	16.71	0.0166	1	1	1	1	1806000	543	59.3	7.42
P35228	Nitric oxide synthase, inducible OS=Homo sapiens GN=NOS2 PE=1 SV=2 - [NOS2_HUMAN]	0	0.0069	1	1	1	1	2176000	1153	131	7.96
P05166	Propionyl-CoA carboxylase beta chain, mitochondrial OS=Homo sapiens GN=PCCB PE=1 SV=3 - [PCCB_HUMAN]	0	0.0278	1	1	1	1	2105000	539	58.2	7.64
Q9Y2X3	Nucleolar protein 58 OS=Homo sapiens GN=NOP58 PE=1 SV=1 - [NOP58_HUMAN]	28.92	0.0246	1	1	1	1	8955000	529	59.5	8.92
Q96RY7	Intraflagellar transport protein 140 homolog OS=Homo sapiens GN=IFT140 PE=1 SV=1 - [IF140_HUMAN]	0	0.0062	1	1	1	1	111000000	1462	165.1	6.04
Q92794	Histone acetyltransferase KAT6A OS=Homo sapiens GN=KAT6A PE=1 SV=2 - [KAT6A_HUMAN]	0	0.004	1	1	1	1	10360000	2004	224.9	5.68
Q9UQE7	Structural maintenance of chromosomes protein 3 OS=Homo sapiens GN=SMC3 PE=1 SV=2 - [SMC3_HUMAN]	0	0.0099	1	1	1	1	279800	1217	141.5	7.18
Q2TAZ0	Autophagy-related protein 2 homolog A OS=Homo sapiens GN=ATG2A PE=1 SV=3 - [ATG2A_HUMAN]	0	0.0072	1	1	1	1		1938	212.7	5.88
Q7Z3B4	Nucleoporin p54 OS=Homo sapiens GN=NUP54 PE=1 SV=2 - [NUP54_HUMAN]	0	0.0237	1	1	1	1	4353000	507	55.4	7.02
Q6PIF6	Unconventional myosin-VIIb OS=Homo sapiens GN=MYO7B PE=1 SV=2 - [MYO7B_HUMAN]	0	0.0076	1	1	1	1	96050000	2116	241.4	8.57
Q9ULM0	Pleckstrin homology domain-containing family H member 1 OS=Homo sapiens GN=PLEKHH1 PE=2 SV=2 - [PKHH1_HUMAN]	0	0.0051	1	1	1	1	7879000	1364	151.1	7.94
Q8IYE0	Coiled-coil domain-containing protein 146 OS=Homo sapiens GN=CCDC146 PE=1 SV=2 - [CC146_HUMAN]	0	0.0105	1	1	1	1	4253000	955	112.7	8.48
P0C6C1	Ankyrin repeat domain-containing protein 34C OS=Homo sapiens GN=ANKRD34C PE=3 SV=2 - [AN34C_HUMAN]	0	0.0206	1	1	1	1	17820000	535	58.2	9.03
Q9NRZ9	Lymphoid-specific helicase OS=Homo sapiens GN=HELLS PE=1 SV=1 - [HELLS_HUMAN]	0	0.0119	1	1	1	1	2346000	838	97	7.93
O14777	Kinetochore protein NDC80 homolog OS=Homo sapiens GN=NDC80 PE=1 SV=1 - [NDC80_HUMAN]	0	0.0109	1	1	1	1	3327000	642	73.9	5.6
P19367	Hexokinase-1 OS=Homo sapiens GN=HK1 PE=1 SV=3 - [HXK1_HUMAN]	0	0.0076	4	1	1	1	3773000	917	102.4	6.8
Q14498	RNA-binding protein 39 OS=Homo sapiens GN=RBM39 PE=1 SV=2 - [RBM39_HUMAN]	16.73	0.0208	1	1	1	1	2727000	530	59.3	10.1
Q15019	Septin-2 OS=Homo sapiens GN=SEPT2 PE=1 SV=1 - [SEPT2_HUMAN]	35.96	0.0332	1	1	1	1	1812000	361	41.5	6.6
P09543	2',3'-cyclic-nucleotide 3'-phosphodiesterase OS=Homo sapiens GN=CNP PE=1 SV=2 - [CN37_HUMAN]	0	0.0214	1	1	1	1	1198000	421	47.5	9.07
P60900	Proteasome subunit alpha type-6 OS=Homo sapiens GN=PSMA6 PE=1 SV=1 - [PSA6_HUMAN]	31.11	0.0528	1	1	1	1	5892000	246	27.4	6.76
Q9NWH9	SAFB-like transcription modulator OS=Homo sapiens GN=SLTM PE=1 SV=2 - [SLTM_HUMAN]	0	0.0077	1	1	1	1	1699000	1034	117.1	7.87
O43684	Mitotic checkpoint protein BUB3 OS=Homo sapiens GN=BUB3 PE=1 SV=1 - [BUB3_HUMAN]	0	0.0305	1	1	1	1	4571000	328	37.1	6.84
Q0VAA5	PI-PLC X domain-containing protein 2 OS=Homo sapiens GN=PLCXD2 PE=2 SV=1 - [PLCX2_HUMAN]	27.12	0.0262	1	1	1	1	237800000	305	34.8	9.44
Q9BUZ4	TNF receptor-associated factor 4 OS=Homo sapiens GN=TRAF4 PE=1 SV=1 - [TRAF4_HUMAN]	39.65	0.0149	1	1	1	1	237800000	470	53.5	8.15
Q01130	Serine/arginine-rich splicing factor 2 OS=Homo sapiens GN=SRSF2 PE=1 SV=4 - [SRSF2_HUMAN]	44.85	0.0362	2	1	1	1	13060000	221	25.5	11.85
Q15269	Periodic tryptophan protein 2 homolog OS=Homo sapiens GN=PWP2 PE=2 SV=2 - [PWP2_HUMAN]	37.66	0.0174	1	1	1	1	4162000	919	102.4	6.15
Q9Y3A5	Ribosome maturation protein SBDS OS=Homo sapiens GN=SBDS PE=1 SV=4 - [SBDS_HUMAN]	27.36	0.032	1	1	1	1	2305000	250	28.7	8.75
P04844	Dolichyl-diphosphooligosaccharide--protein glycosyltransferase subunit 2 OS=Homo sapiens GN=RPN2 PE=1 SV=3 - [RPN2_HUMAN]	27.09	0.0143	1	1	1	1		631	69.2	5.69
Q96JM3	Chromosome alignment-maintaining phosphoprotein 1 OS=Homo sapiens GN=CHAMP1 PE=1 SV=2 - [CHAP1_HUMAN]	0	0.0185	1	1	1	1		812	89	8.44
Q14683	Structural maintenance of chromosomes protein 1A OS=Homo sapiens GN=SMC1A PE=1 SV=2 - [SMC1A_HUMAN]	16.26	0.0081	1	1	1	1	1933000	1233	143.1	7.64
Q9BVG3	E3 ubiquitin-protein ligase TRIM62 OS=Homo sapiens GN=TRIM62 PE=1 SV=1 - [TRI62_HUMAN]	23.43	0.0232	1	1	1	1	49320000	475	54.2	6.62
P60228	Eukaryotic translation initiation factor 3 subunit E OS=Homo sapiens GN=EIF3E PE=1 SV=1 - [EIF3E_HUMAN]	31.78	0.0247	1	1	1	1	6211000	445	52.2	6.04
Q99715	Collagen alpha-1(XII) chain OS=Homo sapiens GN=COL12A1 PE=1 SV=2 - [COCA1_HUMAN]	0	0.0052	1	1	1	1	4459000	3063	332.9	5.53
Q13155	Aminoacyl tRNA synthase complex-interacting multifunctional protein 2 OS=Homo sapiens GN=AIMP2 PE=1 SV=2 - [AIMP2_HUMAN]	0	0.025	1	1	1	1	1038000	320	35.3	8.22
Q9Y2L1	Exosome complex exonuclease RRP44 OS=Homo sapiens GN=DIS3 PE=1 SV=2 - [RRP44_HUMAN]	33.82	0.0136	1	1	1	1	1313000	958	108.9	7.14
O75153	Clustered mitochondria protein homolog OS=Homo sapiens GN=CLUH PE=1 SV=2 - [CLU_HUMAN]	0	0.0092	1	1	1	1	2786000	1309	146.6	6.13
Q9UI12	V-type proton ATPase subunit H OS=Homo sapiens GN=ATP6V1H PE=1 SV=1 - [VATH_HUMAN]	0	0.0145	1	1	1	1	5201000	483	55.8	6.48
Q9UHX1	Poly(U)-binding-splicing factor PUF60 OS=Homo sapiens GN=PUF60 PE=1 SV=1 - [PUF60_HUMAN]	0	0.0394	1	1	1	1	10820000	559	59.8	5.29
P62316	Small nuclear ribonucleoprotein Sm D2 OS=Homo sapiens GN=SNRPD2 PE=1 SV=1 - [SMD2_HUMAN]	31.55	0.0593	1	1	1	1	7979000	118	13.5	9.91
P17542	T-cell acute lymphocytic leukemia protein 1 OS=Homo sapiens GN=TAL1 PE=1 SV=2 - [TAL1_HUMAN]	14.33	0.0483	1	1	1	1	4151000	331	34.2	8.02
P04040	Catalase OS=Homo sapiens GN=CAT PE=1 SV=3 - [CATA_HUMAN]	0	0.0171	1	1	1	1	976600	527	59.7	7.39
Q9H6R7	WD repeat and coiled-coil-containing protein C2orf44 OS=Homo sapiens GN=C2orf44 PE=1 SV=1 - [CB044_HUMAN]	0	0.0097	1	1	1	1	12540000	721	79.1	6.7
P14866	Heterogeneous nuclear ribonucleoprotein L OS=Homo sapiens GN=HNRNPL PE=1 SV=2 - [HNRPL_HUMAN]	0	0.0153	1	1	1	1	15200000	589	64.1	8.22
P50454	Serpin H1 OS=Homo sapiens GN=SERPINH1 PE=1 SV=2 - [SERPH_HUMAN]	14.51	0.0359	1	1	1	1	3488000	418	46.4	8.69
O15067	Phosphoribosylformylglycinamidine synthase OS=Homo sapiens GN=PFAS PE=1 SV=4 - [PUR4_HUMAN]	17.62	0.006	1	1	1	1	1944000	1338	144.6	5.76
Q14008	Cytoskeleton-associated protein 5 OS=Homo sapiens GN=CKAP5 PE=1 SV=3 - [CKAP5_HUMAN]	0	0.0069	1	1	1	1	1917000	2032	225.4	7.8
O76009	Keratin, type I cuticular Ha3-I OS=Homo sapiens GN=KRT33A PE=2 SV=2 - [KT33A_HUMAN]	0	0.0173	2	1	1	1	8255000	404	45.9	4.82
Q9BVL2	Nucleoporin p58/p45 OS=Homo sapiens GN=NUPL1 PE=1 SV=1 - [NUPL1_HUMAN]	35.4	0.0217	1	1	1	1	2162000	599	60.9	9.33
P62495	Eukaryotic peptide chain release factor subunit 1 OS=Homo sapiens GN=ETF1 PE=1 SV=3 - [ERF1_HUMAN]	13.36	0.0297	1	1	1	1	5634000	437	49	5.71
Q8TEX9	Importin-4 OS=Homo sapiens GN=IPO4 PE=1 SV=2 - [IPO4_HUMAN]	17.01	0.0102	1	1	1	1	1595000	1081	118.6	4.96
Q9BRP4	Proteasomal ATPase-associated factor 1 OS=Homo sapiens GN=PAAF1 PE=1 SV=2 - [PAAF1_HUMAN]	0	0.0255	1	1	1	1	111000000	392	42.2	6.32
Q96K21	Abscission/NoCut checkpoint regulator OS=Homo sapiens GN=ZFYVE19 PE=1 SV=3 - [ANCHR_HUMAN]	0	0.0149	1	1	1	1	4882000	471	51.5	5.73
O14818	Proteasome subunit alpha type-7 OS=Homo sapiens GN=PSMA7 PE=1 SV=1 - [PSA7_HUMAN]	22.64	0.0444	2	1	1	1	4682000	248	27.9	8.46
P68400	Casein kinase II subunit alpha OS=Homo sapiens GN=CSNK2A1 PE=1 SV=1 - [CSK21_HUMAN]	46.71	0.0179	2	1	1	1	3013000	391	45.1	7.74
Q9NPD3	Exosome complex component RRP41 OS=Homo sapiens GN=EXOSC4 PE=1 SV=3 - [EXOS4_HUMAN]	18.22	0.0408	1	1	1	1	2565000	245	26.4	6.52
Q9UKK9	ADP-sugar pyrophosphatase OS=Homo sapiens GN=NUDT5 PE=1 SV=1 - [NUDT5_HUMAN]	0	0.0594	1	1	1	1	1702000	219	24.3	4.94
Q8TCJ0	F-box only protein 25 OS=Homo sapiens GN=FBXO25 PE=1 SV=3 - [FBX25_HUMAN]	0	0.0409	1	1	1	1	8721000	367	43.3	8.09
Q01469	Fatty acid-binding protein, epidermal OS=Homo sapiens GN=FABP5 PE=1 SV=3 - [FABP5_HUMAN]	41.99	0.0667	1	1	1	1	8093000	135	15.2	7.01
P48739	Phosphatidylinositol transfer protein beta isoform OS=Homo sapiens GN=PITPNB PE=1 SV=2 - [PIPNB_HUMAN]	0	0.048	1	1	1	1	4094000	271	31.5	6.87
P17213	Bactericidal permeability-increasing protein OS=Homo sapiens GN=BPI PE=1 SV=4 - [BPI_HUMAN]	0	0.0185	1	1	1	1	2851000	487	53.9	9.38
Q9NP71	Carbohydrate-responsive element-binding protein OS=Homo sapiens GN=MLXIPL PE=1 SV=1 - [MLXPL_HUMAN]	0	0.0117	1	1	1	1	1643000	852	93	8.41
Q16543	Hsp90 co-chaperone Cdc37 OS=Homo sapiens GN=CDC37 PE=1 SV=1 - [CDC37_HUMAN]	27.74	0.0238	1	1	1	1	18500000	378	44.4	5.25
Q99943	1-acyl-sn-glycerol-3-phosphate acyltransferase alpha OS=Homo sapiens GN=AGPAT1 PE=1 SV=2 - [PLCA_HUMAN]	25.57	0.0353	1	1	1	1	88050000	283	31.7	9.38
O15226	NF-kappa-B-repressing factor OS=Homo sapiens GN=NKRF PE=1 SV=2 - [NKRF_HUMAN]	0	0.013	1	1	1	1		690	77.6	8.79
Q9GZL7	Ribosome biogenesis protein WDR12 OS=Homo sapiens GN=WDR12 PE=1 SV=2 - [WDR12_HUMAN]	0	0.0236	1	1	1	1	1700000	423	47.7	5.9
P42285	Superkiller viralicidic activity 2-like 2 OS=Homo sapiens GN=SKIV2L2 PE=1 SV=3 - [SK2L2_HUMAN]	38.34	0.0096	1	1	1	1	2104000	1042	117.7	6.52
Q9NW08	DNA-directed RNA polymerase III subunit RPC2 OS=Homo sapiens GN=POLR3B PE=1 SV=2 - [RPC2_HUMAN]	0	0.0168	1	1	1	1	20830000	1133	127.7	8.5
Q15293	Reticulocalbin-1 OS=Homo sapiens GN=RCN1 PE=1 SV=1 - [RCN1_HUMAN]	0	0.0211	1	1	1	1	3863000	331	38.9	5
P81605	Dermcidin OS=Homo sapiens GN=DCD PE=1 SV=2 - [DCD_HUMAN]	16.54	0.1273	1	1	1	1	3985000	110	11.3	6.54
Q9UQ80	Proliferation-associated protein 2G4 OS=Homo sapiens GN=PA2G4 PE=1 SV=3 - [PA2G4_HUMAN]	0	0.0279	1	1	1	1	3333000	394	43.8	6.55
Q9NWK9	Box C/D snoRNA protein 1 OS=Homo sapiens GN=ZNHIT6 PE=1 SV=1 - [BCD1_HUMAN]	0	0.0149	1	1	1	1	1881000	470	53.9	5.8
Q7KZF4	Staphylococcal nuclease domain-containing protein 1 OS=Homo sapiens GN=SND1 PE=1 SV=1 - [SND1_HUMAN]	26.91	0.0143	1	1	1	1	833100	910	101.9	7.17
P61254	60S ribosomal protein L26 OS=Homo sapiens GN=RPL26 PE=1 SV=1 - [RL26_HUMAN]	0	0.0552	2	1	1	1	7390000	145	17.2	10.55
P21333	Filamin-A OS=Homo sapiens GN=FLNA PE=1 SV=4 - [FLNA_HUMAN]	20.54	0.0034	1	1	1	1	792700	2647	280.6	6.06
P28838	Cytosol aminopeptidase OS=Homo sapiens GN=LAP3 PE=1 SV=3 - [AMPL_HUMAN]	0	0.0135	1	1	1	1	3730000	519	56.1	7.93
P51149	Ras-related protein Rab-7a OS=Homo sapiens GN=RAB7A PE=1 SV=1 - [RAB7A_HUMAN]	45.48	0.0676	1	1	1	1	3211000	207	23.5	6.7
P14314	Glucosidase 2 subunit beta OS=Homo sapiens GN=PRKCSH PE=1 SV=2 - [GLU2B_HUMAN]	0	0.0208	1	1	1	1	154100000	528	59.4	4.41
P48444	Coatomer subunit delta OS=Homo sapiens GN=ARCN1 PE=1 SV=1 - [COPD_HUMAN]	37.31	0.0235	1	1	1	1	2777000	511	57.2	6.21
Q9NRU3	Metal transporter CNNM1 OS=Homo sapiens GN=CNNM1 PE=2 SV=3 - [CNNM1_HUMAN]	0	0.0137	1	1	1	1	5454000	951	104.3	6.28
P26006	Integrin alpha-3 OS=Homo sapiens GN=ITGA3 PE=1 SV=5 - [ITA3_HUMAN]	0	0.0095	1	1	1	1	3197000	1051	116.5	6.77
Q96IJ6	Mannose-1-phosphate guanyltransferase alpha OS=Homo sapiens GN=GMPPA PE=1 SV=1 - [GMPPA_HUMAN]	17.45	0.0238	1	1	1	1		420	46.3	7.21
Q96J87	CUGBP Elav-like family member 6 OS=Homo sapiens GN=CELF6 PE=1 SV=1 - [CELF6_HUMAN]	0	0.0333	1	1	1	1	87920000	481	50.4	8.63
P82979	SAP domain-containing ribonucleoprotein OS=Homo sapiens GN=SARNP PE=1 SV=3 - [SARNP_HUMAN]	15.89	0.0476	1	1	1	1	2588000	210	23.7	6.42
B4DXR9	Zinc finger protein 732 OS=Homo sapiens GN=ZNF732 PE=2 SV=1 - [ZN732_HUMAN]	0	0.0154	1	1	1	1	43900000	585	67.8	8.98
O95793	Double-stranded RNA-binding protein Staufen homolog 1 OS=Homo sapiens GN=STAU1 PE=1 SV=2 - [STAU1_HUMAN]	0	0.0277	1	1	1	1	2479000	577	63.1	9.44
P16615	Sarcoplasmic/endoplasmic reticulum calcium ATPase 2 OS=Homo sapiens GN=ATP2A2 PE=1 SV=1 - [AT2A2_HUMAN]	20.44	0.0202	1	1	1	1	3987000	1042	114.7	5.34
O95373	Importin-7 OS=Homo sapiens GN=IPO7 PE=1 SV=1 - [IPO7_HUMAN]	62.12	0.0106	1	1	1	1	2768000	1038	119.4	4.82
Q14320	Protein FAM50A OS=Homo sapiens GN=FAM50A PE=1 SV=2 - [FA50A_HUMAN]	0	0.0236	1	1	1	1	1938000	339	40.2	6.83
P82930	28S ribosomal protein S34, mitochondrial OS=Homo sapiens GN=MRPS34 PE=1 SV=2 - [RT34_HUMAN]	0	0.0321	1	1	1	1	2426000	218	25.6	9.98
P09012	U1 small nuclear ribonucleoprotein A OS=Homo sapiens GN=SNRPA PE=1 SV=3 - [SNRPA_HUMAN]	16.94	0.0461	1	1	1	1	5600000	282	31.3	9.83
O15371	Eukaryotic translation initiation factor 3 subunit D OS=Homo sapiens GN=EIF3D PE=1 SV=1 - [EIF3D_HUMAN]	30.69	0.0255	1	1	1	1	5407000	548	63.9	6.05
Q96FW1	Ubiquitin thioesterase OTUB1 OS=Homo sapiens GN=OTUB1 PE=1 SV=2 - [OTUB1_HUMAN]	22.13	0.0332	1	1	1	1	3122000	271	31.3	4.94
Q15061	WD repeat-containing protein 43 OS=Homo sapiens GN=WDR43 PE=1 SV=3 - [WDR43_HUMAN]	0	0.0162	1	1	1	1	1365000	677	74.8	5.57
P11766	Alcohol dehydrogenase class-3 OS=Homo sapiens GN=ADH5 PE=1 SV=4 - [ADHX_HUMAN]	0	0.0348	1	1	1	1	1807000	374	39.7	7.49
Q9Y4B4	Helicase ARIP4 OS=Homo sapiens GN=RAD54L2 PE=1 SV=4 - [ARIP4_HUMAN]	0	0.0075	1	1	1	1	1214000000	1467	162.7	6.09
Q86Y25	Zinc finger protein 354C OS=Homo sapiens GN=ZNF354C PE=2 SV=1 - [Z354C_HUMAN]	0	0.0181	1	1	1	1	105200000	554	64.8	8.05
Q7L2H7	Eukaryotic translation initiation factor 3 subunit M OS=Homo sapiens GN=EIF3M PE=1 SV=1 - [EIF3M_HUMAN]	0	0.0321	1	1	1	1	4641000	374	42.5	5.63
Q07065	Cytoskeleton-associated protein 4 OS=Homo sapiens GN=CKAP4 PE=1 SV=2 - [CKAP4_HUMAN]	0	0.0282	1	1	1	1	2053000	602	66	5.92
P53007	Tricarboxylate transport protein, mitochondrial OS=Homo sapiens GN=SLC25A1 PE=1 SV=2 - [TXTP_HUMAN]	0	0.0257	1	1	1	1		311	34	9.89
Q9Y3R5	Protein dopey-2 OS=Homo sapiens GN=DOPEY2 PE=1 SV=5 - [DOP2_HUMAN]	0	0.0048	1	1	1	1	1573000	2298	258.1	6.29
P54819	Adenylate kinase 2, mitochondrial OS=Homo sapiens GN=AK2 PE=1 SV=2 - [KAD2_HUMAN]	13.11	0.0669	1	1	1	1	2329000	239	26.5	7.81
O75448	Mediator of RNA polymerase II transcription subunit 24 OS=Homo sapiens GN=MED24 PE=1 SV=1 - [MED24_HUMAN]	0	0.0111	1	1	1	1	11500000	989	110.2	6.95
P31930	Cytochrome b-c1 complex subunit 1, mitochondrial OS=Homo sapiens GN=UQCRC1 PE=1 SV=3 - [QCR1_HUMAN]	60.64	0.0208	1	1	1	1	5580000	480	52.6	6.37
Q96HU8	GTP-binding protein Di-Ras2 OS=Homo sapiens GN=DIRAS2 PE=1 SV=1 - [DIRA2_HUMAN]	28.75	0.0553	1	1	1	1	25670000	199	22.5	8.76
Q7Z7L7	Protein zer-1 homolog OS=Homo sapiens GN=ZER1 PE=1 SV=1 - [ZER1_HUMAN]	0	0.0196	1	1	1	1	1447000	766	88.1	5.62
Q96KP4	Cytosolic non-specific dipeptidase OS=Homo sapiens GN=CNDP2 PE=1 SV=2 - [CNDP2_HUMAN]	0	0.0232	1	1	1	1	979000	475	52.8	5.97
Q9H0U4	Ras-related protein Rab-1B OS=Homo sapiens GN=RAB1B PE=1 SV=1 - [RAB1B_HUMAN]	0	0.0398	2	1	1	1	2868000	201	22.2	5.73
P04181	Ornithine aminotransferase, mitochondrial OS=Homo sapiens GN=OAT PE=1 SV=1 - [OAT_HUMAN]	0	0.0182	1	1	1	1		439	48.5	7.03
P45984	Mitogen-activated protein kinase 9 OS=Homo sapiens GN=MAPK9 PE=1 SV=2 - [MK09_HUMAN]	0	0.0189	1	1	1	1	8161000	424	48.1	5.63
P49588	Alanine--tRNA ligase, cytoplasmic OS=Homo sapiens GN=AARS PE=1 SV=2 - [SYAC_HUMAN]	15.57	0.0124	1	1	1	1	2945000	968	106.7	5.53
P46779	60S ribosomal protein L28 OS=Homo sapiens GN=RPL28 PE=1 SV=3 - [RL28_HUMAN]	0	0.0803	1	1	1	1	2717000	137	15.7	12.02
Q01780	Exosome component 10 OS=Homo sapiens GN=EXOSC10 PE=1 SV=2 - [EXOSX_HUMAN]	13.12	0.0136	1	1	1	1	757700	885	100.8	8.46
P52565	Rho GDP-dissociation inhibitor 1 OS=Homo sapiens GN=ARHGDIA PE=1 SV=3 - [GDIR1_HUMAN]	22.16	0.0735	1	1	1	1	4445000	204	23.2	5.11
O14929	Histone acetyltransferase type B catalytic subunit OS=Homo sapiens GN=HAT1 PE=1 SV=1 - [HAT1_HUMAN]	61.18	0.031	1	1	1	1	3152000	419	49.5	5.69
Q14166	Tubulin--tyrosine ligase-like protein 12 OS=Homo sapiens GN=TTLL12 PE=1 SV=2 - [TTL12_HUMAN]	0	0.0155	1	1	1	1	874800	644	74.4	5.53
Q15008	26S proteasome non-ATPase regulatory subunit 6 OS=Homo sapiens GN=PSMD6 PE=1 SV=1 - [PSMD6_HUMAN]	0	0.0437	1	1	1	1	2719000	389	45.5	5.62
P62841	40S ribosomal protein S15 OS=Homo sapiens GN=RPS15 PE=1 SV=2 - [RS15_HUMAN]	27.73	0.0483	1	1	1	1	6424000	145	17	10.39
P15313	V-type proton ATPase subunit B, kidney isoform OS=Homo sapiens GN=ATP6V1B1 PE=1 SV=3 - [VATB1_HUMAN]	0	0.0234	1	1	1	1		513	56.8	5.66
Q6ZMU5	Tripartite motif-containing protein 72 OS=Homo sapiens GN=TRIM72 PE=1 SV=2 - [TRI72_HUMAN]	0	0.0294	1	1	1	1	62840000	477	52.7	6.48
P62873	Guanine nucleotide-binding protein G(I)/G(S)/G(T) subunit beta-1 OS=Homo sapiens GN=GNB1 PE=1 SV=3 - [GBB1_HUMAN]	24.69	0.0294	3	1	1	1	2100000	340	37.4	6
O00487	26S proteasome non-ATPase regulatory subunit 14 OS=Homo sapiens GN=PSMD14 PE=1 SV=1 - [PSDE_HUMAN]	0	0.0452	1	1	1	1	1745000	310	34.6	6.52
Q6PJF5	Inactive rhomboid protein 2 OS=Homo sapiens GN=RHBDF2 PE=1 SV=2 - [RHDF2_HUMAN]	17.35	0.0105	1	1	1	1	2940000	856	96.6	8.82
P40925	Malate dehydrogenase, cytoplasmic OS=Homo sapiens GN=MDH1 PE=1 SV=4 - [MDHC_HUMAN]	17.24	0.0359	1	1	1	1	10570000	334	36.4	7.36
Q9UKA9	Polypyrimidine tract-binding protein 2 OS=Homo sapiens GN=PTBP2 PE=1 SV=1 - [PTBP2_HUMAN]	0	0.0282	1	1	1	1	247800000	531	57.5	8.66
P17980	26S protease regulatory subunit 6A OS=Homo sapiens GN=PSMC3 PE=1 SV=3 - [PRS6A_HUMAN]	0	0.0433	1	1	1	1	4008000	439	49.2	5.24
P55957	BH3-interacting domain death agonist OS=Homo sapiens GN=BID PE=1 SV=1 - [BID_HUMAN]	0	0.0821	1	1	1	1	9286000	195	22	5.44
Q9BZZ5	Apoptosis inhibitor 5 OS=Homo sapiens GN=API5 PE=1 SV=3 - [API5_HUMAN]	31.57	0.0153	1	1	1	1	1909000	524	59	7.34
P54709	Sodium/potassium-transporting ATPase subunit beta-3 OS=Homo sapiens GN=ATP1B3 PE=1 SV=1 - [AT1B3_HUMAN]	19.5	0.0502	1	1	1	1	4117000	279	31.5	8.35
P08243	Asparagine synthetase [glutamine-hydrolyzing] OS=Homo sapiens GN=ASNS PE=1 SV=4 - [ASNS_HUMAN]	26.58	0.025	1	1	1	1	2798000	561	64.3	6.86
O43809	Cleavage and polyadenylation specificity factor subunit 5 OS=Homo sapiens GN=NUDT21 PE=1 SV=1 - [CPSF5_HUMAN]	27.93	0.0352	1	1	1	1	4127000	227	26.2	8.82
Q9UKD2	mRNA turnover protein 4 homolog OS=Homo sapiens GN=MRTO4 PE=1 SV=2 - [MRT4_HUMAN]	0	0.0418	1	1	1	1	2046000	239	27.5	8.29
Q8TDN6	Ribosome biogenesis protein BRX1 homolog OS=Homo sapiens GN=BRIX1 PE=1 SV=2 - [BRX1_HUMAN]	0	0.0198	1	1	1	1	4696000	353	41.4	9.92
P62081	40S ribosomal protein S7 OS=Homo sapiens GN=RPS7 PE=1 SV=1 - [RS7_HUMAN]	0	0.0412	1	1	1	1	16480000	194	22.1	10.1
Q9H6F5	Coiled-coil domain-containing protein 86 OS=Homo sapiens GN=CCDC86 PE=1 SV=1 - [CCD86_HUMAN]	0	0.0222	1	1	1	1	3129000	360	40.2	10.33
P09496	Clathrin light chain A OS=Homo sapiens GN=CLTA PE=1 SV=1 - [CLCA_HUMAN]	24.32	0.0363	1	1	1	1		248	27.1	4.51
Q9BW11	Max dimerization protein 3 OS=Homo sapiens GN=MXD3 PE=1 SV=1 - [MAD3_HUMAN]	0	0.068	1	1	1	1	3720000	206	23.5	9.2
P61962	DDB1- and CUL4-associated factor 7 OS=Homo sapiens GN=DCAF7 PE=1 SV=1 - [DCAF7_HUMAN]	19.88	0.0439	1	1	1	1	1672000	342	38.9	5.52
P61956	Small ubiquitin-related modifier 2 OS=Homo sapiens GN=SUMO2 PE=1 SV=3 - [SUMO2_HUMAN]	35.78	0.1263	3	1	1	1	9754000	95	10.9	5.5
Q14165	Malectin OS=Homo sapiens GN=MLEC PE=1 SV=1 - [MLEC_HUMAN]	0	0.0548	1	1	1	1	50760000	292	32.2	5.41
P09960	Leukotriene A-4 hydrolase OS=Homo sapiens GN=LTA4H PE=1 SV=2 - [LKHA4_HUMAN]	15.54	0.0295	1	1	1	1	1763000	611	69.2	6.18
P22415	Upstream stimulatory factor 1 OS=Homo sapiens GN=USF1 PE=1 SV=1 - [USF1_HUMAN]	0	0.0484	1	1	1	1		310	33.5	5.54
P12532	Creatine kinase U-type, mitochondrial OS=Homo sapiens GN=CKMT1A PE=1 SV=1 - [KCRU_HUMAN]	0	0.0384	1	1	1	1	6743000	417	47	8.34
Q8NI36	WD repeat-containing protein 36 OS=Homo sapiens GN=WDR36 PE=1 SV=1 - [WDR36_HUMAN]	14.47	0.0126	1	1	1	1	1474000	951	105.3	7.53
Q13724	Mannosyl-oligosaccharide glucosidase OS=Homo sapiens GN=MOGS PE=1 SV=5 - [MOGS_HUMAN]	19.72	0.0143	1	1	1	1	1699000	837	91.9	8.9
Q6MZW2	Follistatin-related protein 4 OS=Homo sapiens GN=FSTL4 PE=2 SV=3 - [FSTL4_HUMAN]	0	0.0119	1	1	1	1	2865000	842	93	6.32
Q53H12	Acylglycerol kinase, mitochondrial OS=Homo sapiens GN=AGK PE=1 SV=2 - [AGK_HUMAN]	0	0.0261	1	1	1	1		422	47.1	8.09
Q96EY1	DnaJ homolog subfamily A member 3, mitochondrial OS=Homo sapiens GN=DNAJA3 PE=1 SV=2 - [DNJA3_HUMAN]	0	0.0333	1	1	1	1	1351000	480	52.5	9.26
P63010	AP-2 complex subunit beta OS=Homo sapiens GN=AP2B1 PE=1 SV=1 - [AP2B1_HUMAN]	0	0.0107	1	1	1	1	2070000	937	104.5	5.38
Q8WZ79	Deoxyribonuclease-2-beta OS=Homo sapiens GN=DNASE2B PE=2 SV=1 - [DNS2B_HUMAN]	0	0.0332	1	1	1	1	46450000	361	41.7	9.31
P30086	Phosphatidylethanolamine-binding protein 1 OS=Homo sapiens GN=PEBP1 PE=1 SV=3 - [PEBP1_HUMAN]	0	0.0428	1	1	1	1	10980000	187	21	7.53
O94905	Erlin-2 OS=Homo sapiens GN=ERLIN2 PE=1 SV=1 - [ERLN2_HUMAN]	0	0.0354	2	1	1	1	2591000	339	37.8	5.62
Q9BUB5	MAP kinase-interacting serine/threonine-protein kinase 1 OS=Homo sapiens GN=MKNK1 PE=1 SV=1 - [MKNK1_HUMAN]	34.89	0.0258	1	1	1	1	5646000	465	51.3	6.68
O43854	EGF-like repeat and discoidin I-like domain-containing protein 3 OS=Homo sapiens GN=EDIL3 PE=1 SV=1 - [EDIL3_HUMAN]	0	0.0208	1	1	1	1	7221000	480	53.7	7.28
P56589	Peroxisomal biogenesis factor 3 OS=Homo sapiens GN=PEX3 PE=1 SV=1 - [PEX3_HUMAN]	0	0.0429	1	1	1	1		373	42.1	8.15
Q9BSJ8	Extended synaptotagmin-1 OS=Homo sapiens GN=ESYT1 PE=1 SV=1 - [ESYT1_HUMAN]	25.22	0.0118	1	1	1	1	1209000	1104	122.8	5.83
P11177	Pyruvate dehydrogenase E1 component subunit beta, mitochondrial OS=Homo sapiens GN=PDHB PE=1 SV=3 - [ODPB_HUMAN]	45.12	0.0446	1	1	1	1	1917000	359	39.2	6.65
Q8N684	Cleavage and polyadenylation specificity factor subunit 7 OS=Homo sapiens GN=CPSF7 PE=1 SV=1 - [CPSF7_HUMAN]	0	0.0234	1	1	1	1	3766000	471	52	8
Q15691	Microtubule-associated protein RP/EB family member 1 OS=Homo sapiens GN=MAPRE1 PE=1 SV=3 - [MARE1_HUMAN]	21.58	0.0299	1	1	1	1	2144000	268	30	5.14
P39687	Acidic leucine-rich nuclear phosphoprotein 32 family member A OS=Homo sapiens GN=ANP32A PE=1 SV=1 - [AN32A_HUMAN]	29.98	0.0321	1	1	1	1	9203000	249	28.6	4.09
P25789	Proteasome subunit alpha type-4 OS=Homo sapiens GN=PSMA4 PE=1 SV=1 - [PSA4_HUMAN]	0	0.0383	1	1	1	1	4525000	261	29.5	7.72
P12955	Xaa-Pro dipeptidase OS=Homo sapiens GN=PEPD PE=1 SV=3 - [PEPD_HUMAN]	0	0.0183	1	1	1	1	3057000	493	54.5	6
Q13185	Chromobox protein homolog 3 OS=Homo sapiens GN=CBX3 PE=1 SV=4 - [CBX3_HUMAN]	15.85	0.0765	1	1	1	1	830800	183	20.8	5.33
P38117	Electron transfer flavoprotein subunit beta OS=Homo sapiens GN=ETFB PE=1 SV=3 - [ETFB_HUMAN]	0	0.0353	1	1	1	1	2895000	255	27.8	8.1
P61221	ATP-binding cassette sub-family E member 1 OS=Homo sapiens GN=ABCE1 PE=1 SV=1 - [ABCE1_HUMAN]	0	0.0117	1	1	1	1	8267000	599	67.3	8.34
P62714	Serine/threonine-protein phosphatase 2A catalytic subunit beta isoform OS=Homo sapiens GN=PPP2CB PE=1 SV=1 - [PP2AB_HUMAN]	17.12	0.0356	2	1	1	1	4337000	309	35.6	5.43
O43852	Calumenin OS=Homo sapiens GN=CALU PE=1 SV=2 - [CALU_HUMAN]	17.29	0.0413	1	1	1	1	3863000	315	37.1	4.64
Q12815	Tastin OS=Homo sapiens GN=TROAP PE=1 SV=3 - [TROAP_HUMAN]	0	0.0167	1	1	1	1	6381000	778	83.8	7.36
O15355	Protein phosphatase 1G OS=Homo sapiens GN=PPM1G PE=1 SV=1 - [PPM1G_HUMAN]	13.76	0.0183	1	1	1	1	2069000	546	59.2	4.36
Q99714	3-hydroxyacyl-CoA dehydrogenase type-2 OS=Homo sapiens GN=HSD17B10 PE=1 SV=3 - [HCD2_HUMAN]	30.54	0.0307	1	1	1	1	10380000	261	26.9	7.78
O00232	26S proteasome non-ATPase regulatory subunit 12 OS=Homo sapiens GN=PSMD12 PE=1 SV=3 - [PSD12_HUMAN]	0	0.0219	1	1	1	1	1551000000	456	52.9	7.65
Q9H9B4	Sideroflexin-1 OS=Homo sapiens GN=SFXN1 PE=1 SV=4 - [SFXN1_HUMAN]	43.58	0.0311	1	1	1	1	5540000	322	35.6	9.07
P09936	Ubiquitin carboxyl-terminal hydrolase isozyme L1 OS=Homo sapiens GN=UCHL1 PE=1 SV=2 - [UCHL1_HUMAN]	0	0.0583	1	1	1	1	3469000	223	24.8	5.48
P29762	Cellular retinoic acid-binding protein 1 OS=Homo sapiens GN=CRABP1 PE=1 SV=2 - [RABP1_HUMAN]	0	0.1022	1	1	1	1	3141000	137	15.6	5.38
Q06787	Fragile X mental retardation protein 1 OS=Homo sapiens GN=FMR1 PE=1 SV=1 - [FMR1_HUMAN]	0	0.0174	2	1	1	1	16970000	632	71.1	7.42
P30926	Neuronal acetylcholine receptor subunit beta-4 OS=Homo sapiens GN=CHRNB4 PE=1 SV=2 - [ACHB4_HUMAN]	0	0.0301	1	1	1	1		498	56.3	8.35
P42677	40S ribosomal protein S27 OS=Homo sapiens GN=RPS27 PE=1 SV=3 - [RS27_HUMAN]	0	0.0952	2	1	1	1	4142000	84	9.5	9.45
Q86U42	Polyadenylate-binding protein 2 OS=Homo sapiens GN=PABPN1 PE=1 SV=3 - [PABP2_HUMAN]	42.69	0.0523	1	1	1	1	618700000	306	32.7	5.06
P62136	Serine/threonine-protein phosphatase PP1-alpha catalytic subunit OS=Homo sapiens GN=PPP1CA PE=1 SV=1 - [PP1A_HUMAN]	0	0.0333	1	1	1	1	3606000	330	37.5	6.33
P32322	Pyrroline-5-carboxylate reductase 1, mitochondrial OS=Homo sapiens GN=PYCR1 PE=1 SV=2 - [P5CR1_HUMAN]	18.65	0.0408	2	1	1	1	1256000	319	33.3	7.61
O96008	Mitochondrial import receptor subunit TOM40 homolog OS=Homo sapiens GN=TOMM40 PE=1 SV=1 - [TOM40_HUMAN]	24.54	0.0305	1	1	1	1	857500	361	37.9	7.25
P19105	Myosin regulatory light chain 12A OS=Homo sapiens GN=MYL12A PE=1 SV=2 - [ML12A_HUMAN]	0	0.0585	2	1	1	1	3088000	171	19.8	4.81
P62140	Serine/threonine-protein phosphatase PP1-beta catalytic subunit OS=Homo sapiens GN=PPP1CB PE=1 SV=3 - [PP1B_HUMAN]	39.47	0.0398	1	1	1	1	3327000	327	37.2	6.19
P61619	Protein transport protein Sec61 subunit alpha isoform 1 OS=Homo sapiens GN=SEC61A1 PE=1 SV=2 - [S61A1_HUMAN]	28.97	0.0231	2	1	1	1	5121000	476	52.2	8.06
Q9H3N1	Thioredoxin-related transmembrane protein 1 OS=Homo sapiens GN=TMX1 PE=1 SV=1 - [TMX1_HUMAN]	20.42	0.0429	1	1	1	1	2546000	280	31.8	4.98
Q15637	Splicing factor 1 OS=Homo sapiens GN=SF1 PE=1 SV=4 - [SF01_HUMAN]	0	0.0219	1	1	1	1	5272000	639	68.3	8.98
P98082	Disabled homolog 2 OS=Homo sapiens GN=DAB2 PE=1 SV=3 - [DAB2_HUMAN]	0	0.0156	1	1	1	1	1509000	770	82.4	5.53
P49006	MARCKS-related protein OS=Homo sapiens GN=MARCKSL1 PE=1 SV=2 - [MRP_HUMAN]	33.15	0.0769	1	1	1	1		195	19.5	4.67
P55209	Nucleosome assembly protein 1-like 1 OS=Homo sapiens GN=NAP1L1 PE=1 SV=1 - [NP1L1_HUMAN]	26.05	0.0179	1	1	1	1	6267000	391	45.3	4.46
Q86X55	Histone-arginine methyltransferase CARM1 OS=Homo sapiens GN=CARM1 PE=1 SV=3 - [CARM1_HUMAN]	0	0.0132	1	1	1	1		608	65.8	6.73
P48549	G protein-activated inward rectifier potassium channel 1 OS=Homo sapiens GN=KCNJ3 PE=1 SV=1 - [KCNJ3_HUMAN]	0	0.018	1	1	1	1	15400000	501	56.6	8.22
Q9Y4P8	WD repeat domain phosphoinositide-interacting protein 2 OS=Homo sapiens GN=WIPI2 PE=1 SV=1 - [WIPI2_HUMAN]	0	0.0507	1	1	1	1	9909000	454	49.4	6.46
Q08ER8	Zinc finger protein 543 OS=Homo sapiens GN=ZNF543 PE=1 SV=3 - [ZN543_HUMAN]	15.77	0.0133	1	1	1	1	18170000	600	68.4	7.9
Q9HBH9	MAP kinase-interacting serine/threonine-protein kinase 2 OS=Homo sapiens GN=MKNK2 PE=1 SV=3 - [MKNK2_HUMAN]	32.53	0.0323	1	1	1	1	4574000	465	51.8	6.19
Q96FV0	Leucine-rich repeat-containing protein 46 OS=Homo sapiens GN=LRRC46 PE=2 SV=1 - [LRC46_HUMAN]	0	0.0436	1	1	1	1	2667000	321	35.3	4.92
Q00973	Beta-1,4 N-acetylgalactosaminyltransferase 1 OS=Homo sapiens GN=B4GALNT1 PE=1 SV=2 - [B4GN1_HUMAN]	0	0.0263	1	1	1	1	3368000	533	58.8	8.69
O14756	17-beta-hydroxysteroid dehydrogenase type 6 OS=Homo sapiens GN=HSD17B6 PE=1 SV=1 - [H17B6_HUMAN]	0	0.0473	2	1	1	1	62840000	317	35.9	8.73
Q9Y4W2	Ribosomal biogenesis protein LAS1L OS=Homo sapiens GN=LAS1L PE=1 SV=2 - [LAS1L_HUMAN]	0	0.0232	1	1	1	1	20360000	734	83	4.73
O15247	Chloride intracellular channel protein 2 OS=Homo sapiens GN=CLIC2 PE=1 SV=3 - [CLIC2_HUMAN]	0	0.0324	1	1	1	1	21940000	247	28.3	5.59
Q9BRP1	Programmed cell death protein 2-like OS=Homo sapiens GN=PDCD2L PE=1 SV=1 - [PDD2L_HUMAN]	0	0.0335	1	1	1	1	5671000	358	39.4	4.86
Q8NF67	Putative ankyrin repeat domain-containing protein 20A12 pseudogene OS=Homo sapiens GN=ANKRD20A12P PE=5 SV=3 - [A2012_HUMAN]	0	0.0608	1	1	1	1	9615000	263	31.2	5.27
Q14160	Protein scribble homolog OS=Homo sapiens GN=SCRIB PE=1 SV=4 - [SCRIB_HUMAN]	0	0.008	1	1	1	1	965900	1630	174.8	5.07
Q96JB3	Hypermethylated in cancer 2 protein OS=Homo sapiens GN=HIC2 PE=1 SV=2 - [HIC2_HUMAN]	27.4	0.0163	1	1	1	1	3620000	615	66.1	6.38
Q8IYT1	Protein FAM71A OS=Homo sapiens GN=FAM71A PE=2 SV=2 - [FA71A_HUMAN]	0	0.0135	1	1	1	1	9766000	594	63.1	9.64
Q92616	Translational activator GCN1 OS=Homo sapiens GN=GCN1L1 PE=1 SV=6 - [GCN1L_HUMAN]	0	0.0071	1	1	1	1		2671	292.6	7.47
Q5CZC0	Fibrous sheath-interacting protein 2 OS=Homo sapiens GN=FSIP2 PE=2 SV=4 - [FSIP2_HUMAN]	27.99	0.001	1	1	1	1	5209000	6907	780.1	6.71
Q96JN2	Coiled-coil domain-containing protein 136 OS=Homo sapiens GN=CCDC136 PE=1 SV=3 - [CC136_HUMAN]	0	0.0121	1	1	1	1	10930000	1154	134	4.65
Q0VDD8	Dynein heavy chain 14, axonemal OS=Homo sapiens GN=DNAH14 PE=2 SV=3 - [DYH14_HUMAN]	0	0.004	1	1	1	1	7902000	3507	399.6	6.93
Q6ZRR7	Leucine-rich repeat-containing protein 9 OS=Homo sapiens GN=LRRC9 PE=2 SV=2 - [LRRC9_HUMAN]	0	0.0083	1	1	1	1	25500000	1453	166.8	7.65
A2VCL2	Coiled-coil domain-containing protein 162 OS=Homo sapiens GN=CCDC162P PE=2 SV=3 - [CC162_HUMAN]	0	0.0088	1	1	1	1	10220000	907	103.8	7.9
P23229	Integrin alpha-6 OS=Homo sapiens GN=ITGA6 PE=1 SV=5 - [ITA6_HUMAN]	0	0.0071	1	1	1	1	7280000	1130	126.5	6.61
Q9Y2R4	Probable ATP-dependent RNA helicase DDX52 OS=Homo sapiens GN=DDX52 PE=1 SV=3 - [DDX52_HUMAN]	41.39	0.0134	2	1	1	1	4824000	599	67.5	9.67
O14545	TRAF-type zinc finger domain-containing protein 1 OS=Homo sapiens GN=TRAFD1 PE=1 SV=1 - [TRAD1_HUMAN]	21.76	0.0172	1	1	1	1		582	64.8	5.29
Q04637	Eukaryotic translation initiation factor 4 gamma 1 OS=Homo sapiens GN=EIF4G1 PE=1 SV=4 - [IF4G1_HUMAN]	36.06	0.0069	1	1	1	1	3414000	1599	175.4	5.33
Q9NR31	GTP-binding protein SAR1a OS=Homo sapiens GN=SAR1A PE=1 SV=1 - [SAR1A_HUMAN]	18.76	0.0556	2	1	1	1	8636000	198	22.4	6.68
Q9Y4E1	WASH complex subunit FAM21C OS=Homo sapiens GN=FAM21C PE=1 SV=3 - [FA21C_HUMAN]	0	0.0053	2	1	1	1	2850000	1318	144.6	4.79
Q9NYJ8	TGF-beta-activated kinase 1 and MAP3K7-binding protein 2 OS=Homo sapiens GN=TAB2 PE=1 SV=1 - [TAB2_HUMAN]	0	0.0159	1	1	1	1	1665000	693	76.4	8.54
Q68DE3	Basic helix-loop-helix domain-containing protein KIAA2018 OS=Homo sapiens GN=KIAA2018 PE=1 SV=3 - [K2018_HUMAN]	0	0.0067	1	1	1	1	11200000	2245	241.5	7.61
Q9NX58	Cell growth-regulating nucleolar protein OS=Homo sapiens GN=LYAR PE=1 SV=2 - [LYAR_HUMAN]	21.84	0.0422	1	1	1	1	2887000	379	43.6	9.54
Q6IA86	Elongator complex protein 2 OS=Homo sapiens GN=ELP2 PE=1 SV=2 - [ELP2_HUMAN]	0	0.0157	1	1	1	1	1693000	826	92.4	5.96
D6RBM5	Putative ubiquitin carboxyl-terminal hydrolase 17-like protein 23 OS=Homo sapiens GN=USP17L23 PE=5 SV=1 - [U17LN_HUMAN]	0	0.082	18	1	1	1	49420000	183	20.3	7.47
Q7Z7K6	Centromere protein V OS=Homo sapiens GN=CENPV PE=1 SV=1 - [CENPV_HUMAN]	0	0.0473	1	1	1	1	2658000	275	29.9	9.73
Q56UQ5	TPT1-like protein OS=Homo sapiens PE=2 SV=2 - [TPT1L_HUMAN]	0	0.0929	2	1	1	1	5159000	140	15.7	6.19
P51148	Ras-related protein Rab-5C OS=Homo sapiens GN=RAB5C PE=1 SV=2 - [RAB5C_HUMAN]	18.58	0.0556	1	1	1	1	2817000	216	23.5	8.41
Q9HC38	Glyoxalase domain-containing protein 4 OS=Homo sapiens GN=GLOD4 PE=1 SV=1 - [GLOD4_HUMAN]	0	0.0319	1	1	1	1	3403000	313	34.8	5.6
Q8TE67	Epidermal growth factor receptor kinase substrate 8-like protein 3 OS=Homo sapiens GN=EPS8L3 PE=1 SV=2 - [ES8L3_HUMAN]	0	0.0169	1	1	1	1	22870000	593	66.8	7.99
O00273	DNA fragmentation factor subunit alpha OS=Homo sapiens GN=DFFA PE=1 SV=1 - [DFFA_HUMAN]	59.22	0.0483	1	1	1	1	733600	331	36.5	4.79
P30044	Peroxiredoxin-5, mitochondrial OS=Homo sapiens GN=PRDX5 PE=1 SV=4 - [PRDX5_HUMAN]	0	0.0421	1	1	1	1	25090000	214	22.1	8.7
Q99873	Protein arginine N-methyltransferase 1 OS=Homo sapiens GN=PRMT1 PE=1 SV=2 - [ANM1_HUMAN]	0	0.0305	1	1	1	1	4982000	361	41.5	5.43
Q6QHF9	Peroxisomal N(1)-acetyl-spermine/spermidine oxidase OS=Homo sapiens GN=PAOX PE=1 SV=3 - [PAOX_HUMAN]	0	0.0216	1	1	1	1	3588000	649	70.2	5.53

## Sheet: N-ERK5
Accession	Description	Score	Coverage	# Proteins	# Unique Peptides	# Peptides	# PSMs	Area	# AAs	MW [kDa]	calc. pI
Q13164	Mitogen-activated protein kinase 7 OS=Homo sapiens GN=MAPK7 PE=1 SV=2 - [MK07_HUMAN]	21581.3	0.4118	3	46	46	1302	34170000000	816	88.3	5.88
P11142	Heat shock cognate 71 kDa protein OS=Homo sapiens GN=HSPA8 PE=1 SV=1 - [HSP7C_HUMAN]	4496.82	0.5867	1	30	45	189	1861000000	646	70.9	5.52
P0DMV8	Heat shock 70 kDa protein 1A OS=Homo sapiens GN=HSPA1A PE=1 SV=1 - [HS71A_HUMAN]	4768.83	0.6583	3	34	51	188	1794000000	641	70	5.66
P11021	78 kDa glucose-regulated protein OS=Homo sapiens GN=HSPA5 PE=1 SV=2 - [GRP78_HUMAN]	3953.89	0.5994	2	44	45	157	608300000	654	72.3	5.16
Q9UQ35	Serine/arginine repetitive matrix protein 2 OS=Homo sapiens GN=SRRM2 PE=1 SV=2 - [SRRM2_HUMAN]	3526.22	0.1377	1	34	34	138	1840000000	2752	299.4	12.06
P04264	Keratin, type II cytoskeletal 1 OS=Homo sapiens GN=KRT1 PE=1 SV=6 - [K2C1_HUMAN]	2538.03	0.5062	1	32	37	101	463900000	644	66	8.12
P10809	60 kDa heat shock protein, mitochondrial OS=Homo sapiens GN=HSPD1 PE=1 SV=2 - [CH60_HUMAN]	2253.87	0.6928	1	37	37	91	249100000	573	61	5.87
P07437	Tubulin beta chain OS=Homo sapiens GN=TUBB PE=1 SV=2 - [TBB5_HUMAN]	1941.14	0.7275	4	6	27	88	331600000	444	49.6	4.89
P38646	Stress-70 protein, mitochondrial OS=Homo sapiens GN=HSPA9 PE=1 SV=2 - [GRP75_HUMAN]	1553.42	0.43	1	27	28	73	370200000	679	73.6	6.16
P68371	Tubulin beta-4B chain OS=Homo sapiens GN=TUBB4B PE=1 SV=1 - [TBB4B_HUMAN]	1405.96	0.6899	6	3	24	72	331600000	445	49.8	4.89
Q9NR30	Nucleolar RNA helicase 2 OS=Homo sapiens GN=DDX21 PE=1 SV=5 - [DDX21_HUMAN]	1271.78	0.4419	1	36	37	71	229500000	783	87.3	9.28
P05141	ADP/ATP translocase 2 OS=Homo sapiens GN=SLC25A5 PE=1 SV=7 - [ADT2_HUMAN]	1322.95	0.5134	2	6	20	67	644000000	298	32.8	9.69
P54652	Heat shock-related 70 kDa protein 2 OS=Homo sapiens GN=HSPA2 PE=1 SV=1 - [HSP72_HUMAN]	1689.45	0.2097	1	1	15	67	1674000000	639	70	5.74
P19338	Nucleolin OS=Homo sapiens GN=NCL PE=1 SV=3 - [NUCL_HUMAN]	1486.03	0.3451	1	28	28	62	142700000	710	76.6	4.7
P13645	Keratin, type I cytoskeletal 10 OS=Homo sapiens GN=KRT10 PE=1 SV=6 - [K1C10_HUMAN]	1500.58	0.4281	14	24	29	60	328500000	584	58.8	5.21
P36578	60S ribosomal protein L4 OS=Homo sapiens GN=RPL4 PE=1 SV=5 - [RL4_HUMAN]	981.61	0.5597	1	29	29	59	393300000	427	47.7	11.06
P17066	Heat shock 70 kDa protein 6 OS=Homo sapiens GN=HSPA6 PE=1 SV=2 - [HSP76_HUMAN]	1613.11	0.2395	2	1	18	58	1760000000	643	71	6.14
Q13885	Tubulin beta-2A chain OS=Homo sapiens GN=TUBB2A PE=1 SV=1 - [TBB2A_HUMAN]	1257.42	0.5236	4	2	20	58	316800000	445	49.9	4.89
P23396	40S ribosomal protein S3 OS=Homo sapiens GN=RPS3 PE=1 SV=2 - [RS3_HUMAN]	1367.87	0.8025	1	23	23	58	242200000	243	26.7	9.66
Q00839	Heterogeneous nuclear ribonucleoprotein U OS=Homo sapiens GN=HNRNPU PE=1 SV=6 - [HNRPU_HUMAN]	831.84	0.2982	1	29	29	55	326300000	825	90.5	6
P12236	ADP/ATP translocase 3 OS=Homo sapiens GN=SLC25A6 PE=1 SV=4 - [ADT3_HUMAN]	1005.96	0.4899	3	4	18	54	644000000	298	32.8	9.74
P39023	60S ribosomal protein L3 OS=Homo sapiens GN=RPL3 PE=1 SV=2 - [RL3_HUMAN]	934.53	0.531	2	25	25	53	332700000	403	46.1	10.18
P68363	Tubulin alpha-1B chain OS=Homo sapiens GN=TUBA1B PE=1 SV=1 - [TBA1B_HUMAN]	1148.96	0.4412	8	3	16	49	427200000	451	50.1	5.06
P63261	Actin, cytoplasmic 2 OS=Homo sapiens GN=ACTG1 PE=1 SV=1 - [ACTG_HUMAN]	976.2	0.5547	4	6	19	47	470700000	375	41.8	5.48
P08238	Heat shock protein HSP 90-beta OS=Homo sapiens GN=HSP90AB1 PE=1 SV=4 - [HS90B_HUMAN]	1059.4	0.4019	6	12	24	46	134200000	724	83.2	5.03
P52272	Heterogeneous nuclear ribonucleoprotein M OS=Homo sapiens GN=HNRNPM PE=1 SV=3 - [HNRPM_HUMAN]	835.08	0.4164	1	28	28	45	60060000	730	77.5	8.7
Q9BQE3	Tubulin alpha-1C chain OS=Homo sapiens GN=TUBA1C PE=1 SV=1 - [TBA1C_HUMAN]	1062.82	0.3608	3	1	14	45	427200000	449	49.9	5.1
P35908	Keratin, type II cytoskeletal 2 epidermal OS=Homo sapiens GN=KRT2 PE=1 SV=2 - [K22E_HUMAN]	1236.09	0.4053	7	19	25	43	269400000	639	65.4	8
P61247	40S ribosomal protein S3a OS=Homo sapiens GN=RPS3A PE=1 SV=2 - [RS3A_HUMAN]	1070.06	0.6212	1	20	20	42	269100000	264	29.9	9.73
P40939	Trifunctional enzyme subunit alpha, mitochondrial OS=Homo sapiens GN=HADHA PE=1 SV=2 - [ECHA_HUMAN]	623.25	0.3355	1	25	25	42	91260000	763	82.9	9.04
P68104	Elongation factor 1-alpha 1 OS=Homo sapiens GN=EEF1A1 PE=1 SV=1 - [EF1A1_HUMAN]	796.46	0.3398	3	15	15	41	482200000	462	50.1	9.01
P13489	Ribonuclease inhibitor OS=Homo sapiens GN=RNH1 PE=1 SV=2 - [RINI_HUMAN]	1090.47	0.3818	1	16	16	41	518900000	461	49.9	4.82
P35527	Keratin, type I cytoskeletal 9 OS=Homo sapiens GN=KRT9 PE=1 SV=3 - [K1C9_HUMAN]	904.78	0.4366	1	19	20	40	134900000	623	62	5.24
P13807	Glycogen [starch] synthase, muscle OS=Homo sapiens GN=GYS1 PE=1 SV=2 - [GYS1_HUMAN]	933.78	0.3039	2	18	18	40	124200000	737	83.7	6.18
Q8NF91	Nesprin-1 OS=Homo sapiens GN=SYNE1 PE=1 SV=4 - [SYNE1_HUMAN]	31.69	0.0022	1	1	1	39	2098000000	8797	1010.5	5.53
Q9Y265	RuvB-like 1 OS=Homo sapiens GN=RUVBL1 PE=1 SV=1 - [RUVB1_HUMAN]	675.21	0.4934	1	18	18	39	109100000	456	50.2	6.42
Q08211	ATP-dependent RNA helicase A OS=Homo sapiens GN=DHX9 PE=1 SV=4 - [DHX9_HUMAN]	656.85	0.2378	1	26	26	38	52560000	1270	140.9	6.84
Q13428	Treacle protein OS=Homo sapiens GN=TCOF1 PE=1 SV=3 - [TCOF_HUMAN]	590.75	0.1922	1	25	25	38	79490000	1488	152	9.04
P78347	General transcription factor II-I OS=Homo sapiens GN=GTF2I PE=1 SV=2 - [GTF2I_HUMAN]	555.49	0.2725	3	24	24	38	58760000	998	112.3	6.39
P62701	40S ribosomal protein S4, X isoform OS=Homo sapiens GN=RPS4X PE=1 SV=2 - [RS4X_HUMAN]	551.77	0.6388	3	19	19	37	302400000	263	29.6	10.15
Q9Y230	RuvB-like 2 OS=Homo sapiens GN=RUVBL2 PE=1 SV=3 - [RUVB2_HUMAN]	891.39	0.4644	1	20	20	37	94400000	463	51.1	5.64
P07900	Heat shock protein HSP 90-alpha OS=Homo sapiens GN=HSP90AA1 PE=1 SV=5 - [HS90A_HUMAN]	761.05	0.2992	6	11	20	36	125900000	732	84.6	5.02
P62424	60S ribosomal protein L7a OS=Homo sapiens GN=RPL7A PE=1 SV=2 - [RL7A_HUMAN]	994.27	0.3947	1	14	14	36	296900000	266	30	10.61
P17844	Probable ATP-dependent RNA helicase DDX5 OS=Homo sapiens GN=DDX5 PE=1 SV=1 - [DDX5_HUMAN]	569.97	0.3681	1	14	21	35	77060000	614	69.1	8.92
P18124	60S ribosomal protein L7 OS=Homo sapiens GN=RPL7 PE=1 SV=1 - [RL7_HUMAN]	368.41	0.5927	1	17	17	34	167100000	248	29.2	10.65
Q02878	60S ribosomal protein L6 OS=Homo sapiens GN=RPL6 PE=1 SV=3 - [RL6_HUMAN]	387.43	0.4931	1	16	16	34	275300000	288	32.7	10.58
P62241	40S ribosomal protein S8 OS=Homo sapiens GN=RPS8 PE=1 SV=2 - [RS8_HUMAN]	843.85	0.4567	1	13	13	33	232400000	208	24.2	10.32
P05388	60S acidic ribosomal protein P0 OS=Homo sapiens GN=RPLP0 PE=1 SV=1 - [RLA0_HUMAN]	719.34	0.5962	2	13	13	32	254200000	317	34.3	5.97
P06748	Nucleophosmin OS=Homo sapiens GN=NPM1 PE=1 SV=2 - [NPM_HUMAN]	650.49	0.4354	1	12	12	32	207100000	294	32.6	4.78
P13639	Elongation factor 2 OS=Homo sapiens GN=EEF2 PE=1 SV=4 - [EF2_HUMAN]	553.94	0.2587	1	18	19	30	67040000	858	95.3	6.83
P63267	Actin, gamma-enteric smooth muscle OS=Homo sapiens GN=ACTG2 PE=1 SV=1 - [ACTH_HUMAN]	429.19	0.3032	5	1	13	29	374800000	376	41.8	5.48
P16403	Histone H1.2 OS=Homo sapiens GN=HIST1H1C PE=1 SV=2 - [H12_HUMAN]	801.71	0.2864	4	3	12	28	201700000	213	21.4	10.93
O00571	ATP-dependent RNA helicase DDX3X OS=Homo sapiens GN=DDX3X PE=1 SV=3 - [DDX3X_HUMAN]	679.49	0.2825	2	15	16	27	39190000	662	73.2	7.18
P10412	Histone H1.4 OS=Homo sapiens GN=HIST1H1E PE=1 SV=2 - [H14_HUMAN]	786.95	0.2785	4	2	11	27	201700000	219	21.9	11.03
P46781	40S ribosomal protein S9 OS=Homo sapiens GN=RPS9 PE=1 SV=3 - [RS9_HUMAN]	259.3	0.4536	1	14	14	26	110800000	194	22.6	10.65
Q92841	Probable ATP-dependent RNA helicase DDX17 OS=Homo sapiens GN=DDX17 PE=1 SV=2 - [DDX17_HUMAN]	471.84	0.2647	1	10	17	26	77060000	729	80.2	8.27
P68400	Casein kinase II subunit alpha OS=Homo sapiens GN=CSNK2A1 PE=1 SV=1 - [CSK21_HUMAN]	656	0.3862	2	10	11	26	210000000	391	45.1	7.74
Q9UG63	ATP-binding cassette sub-family F member 2 OS=Homo sapiens GN=ABCF2 PE=1 SV=2 - [ABCF2_HUMAN]	275.91	0.2424	1	13	13	26	45780000	623	71.2	7.37
P27635	60S ribosomal protein L10 OS=Homo sapiens GN=RPL10 PE=1 SV=4 - [RL10_HUMAN]	374.21	0.5374	2	12	12	26	152400000	214	24.6	10.08
P08670	Vimentin OS=Homo sapiens GN=VIM PE=1 SV=4 - [VIME_HUMAN]	309.09	0.3283	3	14	15	25	80350000	466	53.6	5.12
P46777	60S ribosomal protein L5 OS=Homo sapiens GN=RPL5 PE=1 SV=3 - [RL5_HUMAN]	284.31	0.4545	1	16	16	25	105100000	297	34.3	9.72
P42704	Leucine-rich PPR motif-containing protein, mitochondrial OS=Homo sapiens GN=LRPPRC PE=1 SV=3 - [LPPRC_HUMAN]	373.15	0.1973	1	21	21	24	27940000	1394	157.8	6.13
P62753	40S ribosomal protein S6 OS=Homo sapiens GN=RPS6 PE=1 SV=1 - [RS6_HUMAN]	577.32	0.4096	1	12	12	24	216400000	249	28.7	10.84
P26373	60S ribosomal protein L13 OS=Homo sapiens GN=RPL13 PE=1 SV=4 - [RL13_HUMAN]	325.48	0.3744	1	13	13	23	202100000	211	24.2	11.65
Q6P2E9	Enhancer of mRNA-decapping protein 4 OS=Homo sapiens GN=EDC4 PE=1 SV=1 - [EDC4_HUMAN]	157.07	0.1456	1	14	14	23	26970000	1401	151.6	5.86
P13647	Keratin, type II cytoskeletal 5 OS=Homo sapiens GN=KRT5 PE=1 SV=3 - [K2C5_HUMAN]	261.57	0.1898	8	5	12	22	103700000	590	62.3	7.74
Q14978	Nucleolar and coiled-body phosphoprotein 1 OS=Homo sapiens GN=NOLC1 PE=1 SV=2 - [NOLC1_HUMAN]	281.14	0.1946	1	16	16	21	110800000	699	73.6	9.47
Q9NVI7	ATPase family AAA domain-containing protein 3A OS=Homo sapiens GN=ATAD3A PE=1 SV=2 - [ATD3A_HUMAN]	307.04	0.235	1	6	17	21	40160000	634	71.3	8.98
P50914	60S ribosomal protein L14 OS=Homo sapiens GN=RPL14 PE=1 SV=4 - [RL14_HUMAN]	484.29	0.3581	1	8	8	21	160200000	215	23.4	10.93
P04843	Dolichyl-diphosphooligosaccharide--protein glycosyltransferase subunit 1 OS=Homo sapiens GN=RPN1 PE=1 SV=1 - [RPN1_HUMAN]	314.89	0.2504	1	14	14	21	34200000	607	68.5	6.38
P62805	Histone H4 OS=Homo sapiens GN=HIST1H4A PE=1 SV=2 - [H4_HUMAN]	475.09	0.534	1	8	8	20	200300000	103	11.4	11.36
P05023	Sodium/potassium-transporting ATPase subunit alpha-1 OS=Homo sapiens GN=ATP1A1 PE=1 SV=1 - [AT1A1_HUMAN]	286.85	0.1857	5	10	17	20	38290000	1023	112.8	5.49
P52292	Importin subunit alpha-1 OS=Homo sapiens GN=KPNA2 PE=1 SV=1 - [IMA1_HUMAN]	567.53	0.2287	2	10	10	20	107100000	529	57.8	5.4
P06733	Alpha-enolase OS=Homo sapiens GN=ENO1 PE=1 SV=2 - [ENOA_HUMAN]	525.24	0.3779	3	13	13	20	73550000	434	47.1	7.39
P05387	60S acidic ribosomal protein P2 OS=Homo sapiens GN=RPLP2 PE=1 SV=1 - [RLA2_HUMAN]	522.4	0.7913	1	7	7	20	93890000	115	11.7	4.54
P62277	40S ribosomal protein S13 OS=Homo sapiens GN=RPS13 PE=1 SV=2 - [RS13_HUMAN]	400.8	0.4636	1	9	9	20	120000000	151	17.2	10.54
P49411	Elongation factor Tu, mitochondrial OS=Homo sapiens GN=TUFM PE=1 SV=2 - [EFTU_HUMAN]	395.78	0.3761	1	12	12	20	80590000	452	49.5	7.61
P25440	Bromodomain-containing protein 2 OS=Homo sapiens GN=BRD2 PE=1 SV=2 - [BRD2_HUMAN]	347.53	0.2222	3	14	14	19	40730000	801	88	9.09
P04259	Keratin, type II cytoskeletal 6B OS=Homo sapiens GN=KRT6B PE=1 SV=5 - [K2C6B_HUMAN]	310.49	0.1791	8	1	10	19	161700000	564	60	8
P25705	ATP synthase subunit alpha, mitochondrial OS=Homo sapiens GN=ATP5A1 PE=1 SV=1 - [ATPA_HUMAN]	224.76	0.2857	1	13	13	18	30010000	553	59.7	9.13
P06899	Histone H2B type 1-J OS=Homo sapiens GN=HIST1H2BJ PE=1 SV=3 - [H2B1J_HUMAN]	319.27	0.4683	7	2	7	18	463600000	126	13.9	10.32
P38919	Eukaryotic initiation factor 4A-III OS=Homo sapiens GN=EIF4A3 PE=1 SV=4 - [IF4A3_HUMAN]	295.03	0.3041	1	10	12	18	32330000	411	46.8	6.73
P18621	60S ribosomal protein L17 OS=Homo sapiens GN=RPL17 PE=1 SV=3 - [RL17_HUMAN]	203.95	0.4511	1	8	8	18	76540000	184	21.4	10.17
P32969	60S ribosomal protein L9 OS=Homo sapiens GN=RPL9 PE=1 SV=1 - [RL9_HUMAN]	260.64	0.375	1	8	8	18	56950000	192	21.8	9.95
Q00325	Phosphate carrier protein, mitochondrial OS=Homo sapiens GN=SLC25A3 PE=1 SV=2 - [MPCP_HUMAN]	241.82	0.2901	1	12	12	18	84850000	362	40.1	9.38
P62249	40S ribosomal protein S16 OS=Homo sapiens GN=RPS16 PE=1 SV=2 - [RS16_HUMAN]	283.31	0.5068	1	9	9	17	94020000	146	16.4	10.21
Q5T9A4	ATPase family AAA domain-containing protein 3B OS=Homo sapiens GN=ATAD3B PE=1 SV=1 - [ATD3B_HUMAN]	225.03	0.2052	1	3	14	17	35930000	648	72.5	9.2
Q9BQG0	Myb-binding protein 1A OS=Homo sapiens GN=MYBBP1A PE=1 SV=2 - [MBB1A_HUMAN]	254.68	0.1265	1	14	14	17	91350000	1328	148.8	9.28
O76021	Ribosomal L1 domain-containing protein 1 OS=Homo sapiens GN=RSL1D1 PE=1 SV=3 - [RL1D1_HUMAN]	186.66	0.2306	1	13	13	17	38520000	490	54.9	10.13
P09651	Heterogeneous nuclear ribonucleoprotein A1 OS=Homo sapiens GN=HNRNPA1 PE=1 SV=5 - [ROA1_HUMAN]	347.12	0.3548	2	10	10	17	76650000	372	38.7	9.13
P60842	Eukaryotic initiation factor 4A-I OS=Homo sapiens GN=EIF4A1 PE=1 SV=1 - [IF4A1_HUMAN]	299.2	0.2685	2	8	10	17	38530000	406	46.1	5.48
P62280	40S ribosomal protein S11 OS=Homo sapiens GN=RPS11 PE=1 SV=3 - [RS11_HUMAN]	300.63	0.5443	1	11	11	17	75960000	158	18.4	10.3
Q07020	60S ribosomal protein L18 OS=Homo sapiens GN=RPL18 PE=1 SV=2 - [RL18_HUMAN]	564.69	0.4734	1	9	9	17	122000000	188	21.6	11.72
P62906	60S ribosomal protein L10a OS=Homo sapiens GN=RPL10A PE=1 SV=2 - [RL10A_HUMAN]	288.55	0.3825	1	8	8	17	127300000	217	24.8	9.94
P06576	ATP synthase subunit beta, mitochondrial OS=Homo sapiens GN=ATP5B PE=1 SV=3 - [ATPB_HUMAN]	299.42	0.3535	1	11	11	17	36090000	529	56.5	5.4
P04637	Cellular tumor antigen p53 OS=Homo sapiens GN=TP53 PE=1 SV=4 - [P53_HUMAN]	339.36	0.374	1	14	14	17	51840000	393	43.6	6.79
P15880	40S ribosomal protein S2 OS=Homo sapiens GN=RPS2 PE=1 SV=2 - [RS2_HUMAN]	349.84	0.3003	1	9	9	16	203100000	293	31.3	10.24
Q16531	DNA damage-binding protein 1 OS=Homo sapiens GN=DDB1 PE=1 SV=1 - [DDB1_HUMAN]	195.59	0.1579	1	14	14	16	33970000	1140	126.9	5.26
O60814	Histone H2B type 1-K OS=Homo sapiens GN=HIST1H2BK PE=1 SV=3 - [H2B1K_HUMAN]	304.76	0.4603	9	1	6	16	463600000	126	13.9	10.32
O60832	H/ACA ribonucleoprotein complex subunit 4 OS=Homo sapiens GN=DKC1 PE=1 SV=3 - [DKC1_HUMAN]	133.9	0.2432	1	10	10	16	44500000	514	57.6	9.42
P55084	Trifunctional enzyme subunit beta, mitochondrial OS=Homo sapiens GN=HADHB PE=1 SV=3 - [ECHB_HUMAN]	230.53	0.2743	1	12	12	16	70760000	474	51.3	9.41
P09874	Poly [ADP-ribose] polymerase 1 OS=Homo sapiens GN=PARP1 PE=1 SV=4 - [PARP1_HUMAN]	199.1	0.141	1	11	11	15	26780000	1014	113	8.88
O00203	AP-3 complex subunit beta-1 OS=Homo sapiens GN=AP3B1 PE=1 SV=3 - [AP3B1_HUMAN]	112.47	0.1481	2	14	14	15	20470000	1094	121.2	6.04
Q9UJS0	Calcium-binding mitochondrial carrier protein Aralar2 OS=Homo sapiens GN=SLC25A13 PE=1 SV=2 - [CMC2_HUMAN]	162.99	0.197	1	9	10	15	22960000	675	74.1	8.62
P04406	Glyceraldehyde-3-phosphate dehydrogenase OS=Homo sapiens GN=GAPDH PE=1 SV=3 - [G3P_HUMAN]	233.25	0.3194	2	7	7	15	102600000	335	36	8.46
P14618	Pyruvate kinase PKM OS=Homo sapiens GN=PKM PE=1 SV=4 - [KPYM_HUMAN]	267.68	0.2844	1	12	12	15	21580000	531	57.9	7.84
P50991	T-complex protein 1 subunit delta OS=Homo sapiens GN=CCT4 PE=1 SV=4 - [TCPD_HUMAN]	295.63	0.1967	1	12	12	15	29500000	539	57.9	7.83
P62269	40S ribosomal protein S18 OS=Homo sapiens GN=RPS18 PE=1 SV=3 - [RS18_HUMAN]	341.71	0.4079	1	8	8	15	95240000	152	17.7	10.99
Q96HR8	H/ACA ribonucleoprotein complex non-core subunit NAF1 OS=Homo sapiens GN=NAF1 PE=1 SV=2 - [NAF1_HUMAN]	304.33	0.0951	1	5	5	15	70130000	494	53.7	4.87
Q6S8J3	POTE ankyrin domain family member E OS=Homo sapiens GN=POTEE PE=1 SV=3 - [POTEE_HUMAN]	368.48	0.0633	5	1	5	14	334600000	1075	121.3	6.2
P49368	T-complex protein 1 subunit gamma OS=Homo sapiens GN=CCT3 PE=1 SV=4 - [TCPG_HUMAN]	157.77	0.3083	1	12	12	14	34180000	545	60.5	6.49
P62081	40S ribosomal protein S7 OS=Homo sapiens GN=RPS7 PE=1 SV=1 - [RS7_HUMAN]	119.25	0.2784	1	6	6	14	48490000	194	22.1	10.1
P0CW22	40S ribosomal protein S17-like OS=Homo sapiens GN=RPS17L PE=1 SV=1 - [RS17L_HUMAN]	152.97	0.6222	1	7	7	14	71560000	135	15.5	9.85
Q9Y3I0	tRNA-splicing ligase RtcB homolog OS=Homo sapiens GN=RTCB PE=1 SV=1 - [RTCB_HUMAN]	211.06	0.2851	1	10	10	14	37050000	505	55.2	7.23
P30153	Serine/threonine-protein phosphatase 2A 65 kDa regulatory subunit A alpha isoform OS=Homo sapiens GN=PPP2R1A PE=1 SV=4 - [2AAA_HUMAN]	232.81	0.2615	2	11	11	14	42010000	589	65.3	5.11
P46087	Probable 28S rRNA (cytosine(4447)-C(5))-methyltransferase OS=Homo sapiens GN=NOP2 PE=1 SV=2 - [NOP2_HUMAN]	184.86	0.1502	1	10	10	13	96380000	812	89.2	9.23
P40429	60S ribosomal protein L13a OS=Homo sapiens GN=RPL13A PE=1 SV=2 - [RL13A_HUMAN]	229.27	0.4039	2	8	8	13	92710000	203	23.6	10.93
Q6P2Q9	Pre-mRNA-processing-splicing factor 8 OS=Homo sapiens GN=PRPF8 PE=1 SV=2 - [PRP8_HUMAN]	109.76	0.0642	1	12	12	13	10990000	2335	273.4	8.84
O75643	U5 small nuclear ribonucleoprotein 200 kDa helicase OS=Homo sapiens GN=SNRNP200 PE=1 SV=2 - [U520_HUMAN]	225.69	0.0581	1	11	11	13	12710000	2136	244.4	6.06
P61978	Heterogeneous nuclear ribonucleoprotein K OS=Homo sapiens GN=HNRNPK PE=1 SV=1 - [HNRPK_HUMAN]	313.49	0.2138	1	7	7	13	37280000	463	50.9	5.54
Q9BZE4	Nucleolar GTP-binding protein 1 OS=Homo sapiens GN=GTPBP4 PE=1 SV=3 - [NOG1_HUMAN]	193.03	0.1893	1	12	12	13	16830000	634	73.9	9.5
P04075	Fructose-bisphosphate aldolase A OS=Homo sapiens GN=ALDOA PE=1 SV=2 - [ALDOA_HUMAN]	179.24	0.2747	3	9	9	13	27830000	364	39.4	8.09
P62917	60S ribosomal protein L8 OS=Homo sapiens GN=RPL8 PE=1 SV=2 - [RL8_HUMAN]	178.1	0.2568	1	9	9	13	147600000	257	28	11.03
Q06830	Peroxiredoxin-1 OS=Homo sapiens GN=PRDX1 PE=1 SV=1 - [PRDX1_HUMAN]	206.29	0.4724	2	8	9	13	41600000	199	22.1	8.13
P07910	Heterogeneous nuclear ribonucleoproteins C1/C2 OS=Homo sapiens GN=HNRNPC PE=1 SV=4 - [HNRPC_HUMAN]	158.91	0.3431	5	10	10	12	101600000	306	33.6	5.08
P31943	Heterogeneous nuclear ribonucleoprotein H OS=Homo sapiens GN=HNRNPH1 PE=1 SV=4 - [HNRH1_HUMAN]	171.73	0.2472	1	4	7	12	44820000	449	49.2	6.3
O95831	Apoptosis-inducing factor 1, mitochondrial OS=Homo sapiens GN=AIFM1 PE=1 SV=1 - [AIFM1_HUMAN]	143.3	0.2643	1	11	11	12	28920000	613	66.9	8.95
P22626	Heterogeneous nuclear ribonucleoproteins A2/B1 OS=Homo sapiens GN=HNRNPA2B1 PE=1 SV=2 - [ROA2_HUMAN]	152.07	0.3598	1	10	10	12	45900000	353	37.4	8.95
Q14684	Ribosomal RNA processing protein 1 homolog B OS=Homo sapiens GN=RRP1B PE=1 SV=3 - [RRP1B_HUMAN]	161.22	0.1609	1	9	9	12	13940000	758	84.4	9.76
P78371	T-complex protein 1 subunit beta OS=Homo sapiens GN=CCT2 PE=1 SV=4 - [TCPB_HUMAN]	160.25	0.2224	1	9	9	12	21600000	535	57.5	6.46
P17987	T-complex protein 1 subunit alpha OS=Homo sapiens GN=TCP1 PE=1 SV=1 - [TCPA_HUMAN]	196.99	0.2176	1	10	10	12	36910000	556	60.3	6.11
P49327	Fatty acid synthase OS=Homo sapiens GN=FASN PE=1 SV=3 - [FAS_HUMAN]	152.78	0.0649	1	12	12	12	10510000	2511	273.3	6.44
Q02978	Mitochondrial 2-oxoglutarate/malate carrier protein OS=Homo sapiens GN=SLC25A11 PE=1 SV=3 - [M2OM_HUMAN]	260.47	0.2611	1	6	6	12	28750000	314	34	9.91
P22087	rRNA 2'-O-methyltransferase fibrillarin OS=Homo sapiens GN=FBL PE=1 SV=2 - [FBRL_HUMAN]	257.44	0.1963	2	5	5	11	49320000	321	33.8	10.18
P22314	Ubiquitin-like modifier-activating enzyme 1 OS=Homo sapiens GN=UBA1 PE=1 SV=3 - [UBA1_HUMAN]	172.45	0.087	1	7	7	11	9294000	1058	117.8	5.76
Q9Y5B9	FACT complex subunit SPT16 OS=Homo sapiens GN=SUPT16H PE=1 SV=1 - [SP16H_HUMAN]	151.18	0.0946	1	10	10	11	16830000	1047	119.8	5.66
O43143	Pre-mRNA-splicing factor ATP-dependent RNA helicase DHX15 OS=Homo sapiens GN=DHX15 PE=1 SV=2 - [DHX15_HUMAN]	150.3	0.1333	1	9	9	11	14930000	795	90.9	7.46
P38159	RNA-binding motif protein, X chromosome OS=Homo sapiens GN=RBMX PE=1 SV=3 - [RBMX_HUMAN]	182.61	0.1969	4	7	7	11	35160000	391	42.3	10.05
Q96A08	Histone H2B type 1-A OS=Homo sapiens GN=HIST1H2BA PE=1 SV=3 - [H2B1A_HUMAN]	109.47	0.2598	1	1	3	11	264000000	127	14.2	10.32
Q92499	ATP-dependent RNA helicase DDX1 OS=Homo sapiens GN=DDX1 PE=1 SV=2 - [DDX1_HUMAN]	76.51	0.15	1	9	9	11	52720000	740	82.4	7.23
Q14974	Importin subunit beta-1 OS=Homo sapiens GN=KPNB1 PE=1 SV=2 - [IMB1_HUMAN]	244.73	0.1244	1	8	8	11	38140000	876	97.1	4.78
P34932	Heat shock 70 kDa protein 4 OS=Homo sapiens GN=HSPA4 PE=1 SV=4 - [HSP74_HUMAN]	190.51	0.1571	1	9	9	11	26540000	840	94.3	5.19
Q9H0A0	N-acetyltransferase 10 OS=Homo sapiens GN=NAT10 PE=1 SV=2 - [NAT10_HUMAN]	83.16	0.1112	1	9	9	11	19770000	1025	115.7	8.27
P26641	Elongation factor 1-gamma OS=Homo sapiens GN=EEF1G PE=1 SV=3 - [EF1G_HUMAN]	184.82	0.2037	1	8	8	11	35130000	437	50.1	6.67
O14654	Insulin receptor substrate 4 OS=Homo sapiens GN=IRS4 PE=1 SV=1 - [IRS4_HUMAN]	156.95	0.0827	1	8	8	11	15440000	1257	133.7	8.44
P19784	Casein kinase II subunit alpha' OS=Homo sapiens GN=CSNK2A2 PE=1 SV=1 - [CSK22_HUMAN]	102.31	0.2343	1	6	7	11	30920000	350	41.2	8.56
Q9NZI8	Insulin-like growth factor 2 mRNA-binding protein 1 OS=Homo sapiens GN=IGF2BP1 PE=1 SV=2 - [IF2B1_HUMAN]	269.15	0.1854	3	8	8	11	27330000	577	63.4	9.2
P62829	60S ribosomal protein L23 OS=Homo sapiens GN=RPL23 PE=1 SV=1 - [RL23_HUMAN]	294.82	0.3929	1	6	6	11	86570000	140	14.9	10.51
P31689	DnaJ homolog subfamily A member 1 OS=Homo sapiens GN=DNAJA1 PE=1 SV=2 - [DNJA1_HUMAN]	78.17	0.2771	1	7	7	11	75670000	397	44.8	7.08
P00338	L-lactate dehydrogenase A chain OS=Homo sapiens GN=LDHA PE=1 SV=2 - [LDHA_HUMAN]	281.9	0.2229	3	5	6	11	40040000	332	36.7	8.27
Q96KK5	Histone H2A type 1-H OS=Homo sapiens GN=HIST1H2AH PE=1 SV=3 - [H2A1H_HUMAN]	159.25	0.2109	13	3	5	11	280600000	128	13.9	10.89
P12956	X-ray repair cross-complementing protein 6 OS=Homo sapiens GN=XRCC6 PE=1 SV=2 - [XRCC6_HUMAN]	133.08	0.1839	1	9	9	10	17990000	609	69.8	6.64
P13010	X-ray repair cross-complementing protein 5 OS=Homo sapiens GN=XRCC5 PE=1 SV=3 - [XRCC5_HUMAN]	100.51	0.1134	1	9	9	10	24890000	732	82.7	5.81
Q02543	60S ribosomal protein L18a OS=Homo sapiens GN=RPL18A PE=1 SV=2 - [RL18A_HUMAN]	94.4	0.3239	1	7	7	10	21730000	176	20.7	10.71
P46976	Glycogenin-1 OS=Homo sapiens GN=GYG1 PE=1 SV=4 - [GLYG_HUMAN]	94.57	0.2343	1	9	9	10	55310000	350	39.4	5.53
Q16629	Serine/arginine-rich splicing factor 7 OS=Homo sapiens GN=SRSF7 PE=1 SV=1 - [SRSF7_HUMAN]	91.69	0.2773	1	6	7	10	27600000	238	27.4	11.82
P07195	L-lactate dehydrogenase B chain OS=Homo sapiens GN=LDHB PE=1 SV=2 - [LDHB_HUMAN]	159.2	0.2275	3	6	7	10	48110000	334	36.6	6.05
P62263	40S ribosomal protein S14 OS=Homo sapiens GN=RPS14 PE=1 SV=3 - [RS14_HUMAN]	157.27	0.404	1	6	6	10	63960000	151	16.3	10.05
P62826	GTP-binding nuclear protein Ran OS=Homo sapiens GN=RAN PE=1 SV=3 - [RAN_HUMAN]	131.77	0.3009	1	6	6	10	41910000	216	24.4	7.49
P26368	Splicing factor U2AF 65 kDa subunit OS=Homo sapiens GN=U2AF2 PE=1 SV=4 - [U2AF2_HUMAN]	81.87	0.3011	1	7	7	10	34880000	475	53.5	9.09
P02533	Keratin, type I cytoskeletal 14 OS=Homo sapiens GN=KRT14 PE=1 SV=4 - [K1C14_HUMAN]	243.6	0.1377	14	3	8	10	240100000	472	51.5	5.16
O14862	Interferon-inducible protein AIM2 OS=Homo sapiens GN=AIM2 PE=1 SV=1 - [AIM2_HUMAN]	0	0.035	1	1	1	10	509200000	343	38.9	9.79
P41252	Isoleucine--tRNA ligase, cytoplasmic OS=Homo sapiens GN=IARS PE=1 SV=2 - [SYIC_HUMAN]	80.13	0.0943	1	9	9	9	11480000	1262	144.4	6.15
Q9BVP2	Guanine nucleotide-binding protein-like 3 OS=Homo sapiens GN=GNL3 PE=1 SV=2 - [GNL3_HUMAN]	90.23	0.1475	1	6	7	9	31960000	549	62	9.16
Q7L2E3	Putative ATP-dependent RNA helicase DHX30 OS=Homo sapiens GN=DHX30 PE=1 SV=1 - [DHX30_HUMAN]	131.64	0.0796	1	8	8	9	9153000	1194	133.9	8.78
Q9Y2X3	Nucleolar protein 58 OS=Homo sapiens GN=NOP58 PE=1 SV=1 - [NOP58_HUMAN]	143.14	0.1928	1	7	7	9	20930000	529	59.5	8.92
P62913	60S ribosomal protein L11 OS=Homo sapiens GN=RPL11 PE=1 SV=2 - [RL11_HUMAN]	134.5	0.2978	1	6	6	9	79720000	178	20.2	9.6
O75179	Ankyrin repeat domain-containing protein 17 OS=Homo sapiens GN=ANKRD17 PE=1 SV=3 - [ANR17_HUMAN]	145.39	0.0576	1	3	9	9	26200000	2603	274.1	6.52
O95373	Importin-7 OS=Homo sapiens GN=IPO7 PE=1 SV=1 - [IPO7_HUMAN]	163.6	0.0954	1	9	9	9	24430000	1038	119.4	4.82
P62841	40S ribosomal protein S15 OS=Homo sapiens GN=RPS15 PE=1 SV=2 - [RS15_HUMAN]	65.27	0.3172	1	3	3	9	33180000	145	17	10.39
P83731	60S ribosomal protein L24 OS=Homo sapiens GN=RPL24 PE=1 SV=1 - [RL24_HUMAN]	244.57	0.3885	1	6	6	9	84750000	157	17.8	11.25
Q92616	Translational activator GCN1 OS=Homo sapiens GN=GCN1L1 PE=1 SV=6 - [GCN1L_HUMAN]	115.65	0.0386	1	9	9	9	6616000	2671	292.6	7.47
Q96AG4	Leucine-rich repeat-containing protein 59 OS=Homo sapiens GN=LRRC59 PE=1 SV=1 - [LRC59_HUMAN]	124.21	0.2052	1	5	5	8	38910000	307	34.9	9.57
P55795	Heterogeneous nuclear ribonucleoprotein H2 OS=Homo sapiens GN=HNRNPH2 PE=1 SV=1 - [HNRH2_HUMAN]	146.54	0.1403	1	1	4	8	39230000	449	49.2	6.3
P46782	40S ribosomal protein S5 OS=Homo sapiens GN=RPS5 PE=1 SV=4 - [RS5_HUMAN]	108.4	0.1765	1	5	5	8	25950000	204	22.9	9.72
P62847	40S ribosomal protein S24 OS=Homo sapiens GN=RPS24 PE=1 SV=1 - [RS24_HUMAN]	183.44	0.2632	1	4	4	8	47350000	133	15.4	10.78
P36542	ATP synthase subunit gamma, mitochondrial OS=Homo sapiens GN=ATP5C1 PE=1 SV=1 - [ATPG_HUMAN]	79.02	0.2315	1	6	6	8	27550000	298	33	9.22
P68431	Histone H3.1 OS=Homo sapiens GN=HIST1H3A PE=1 SV=2 - [H31_HUMAN]	97.16	0.1985	5	3	3	8	429800000	136	15.4	11.12
Q99459	Cell division cycle 5-like protein OS=Homo sapiens GN=CDC5L PE=1 SV=2 - [CDC5L_HUMAN]	104.64	0.0798	1	7	7	8	32810000	802	92.2	8.18
Q01813	ATP-dependent 6-phosphofructokinase, platelet type OS=Homo sapiens GN=PFKP PE=1 SV=2 - [PFKAP_HUMAN]	112.16	0.1263	2	7	7	8	9230000	784	85.5	7.55
Q15029	116 kDa U5 small nuclear ribonucleoprotein component OS=Homo sapiens GN=EFTUD2 PE=1 SV=1 - [U5S1_HUMAN]	99.21	0.0751	1	5	6	8	46560000	972	109.4	5
Q5JTH9	RRP12-like protein OS=Homo sapiens GN=RRP12 PE=1 SV=2 - [RRP12_HUMAN]	134.89	0.0671	1	8	8	8	12620000	1297	143.6	8.75
Q99832	T-complex protein 1 subunit eta OS=Homo sapiens GN=CCT7 PE=1 SV=2 - [TCPH_HUMAN]	67.16	0.151	1	7	7	8	17220000	543	59.3	7.65
Q13733	Sodium/potassium-transporting ATPase subunit alpha-4 OS=Homo sapiens GN=ATP1A4 PE=1 SV=3 - [AT1A4_HUMAN]	25.07	0.0719	3	1	8	8	30260000	1029	114.1	6.64
Q12905	Interleukin enhancer-binding factor 2 OS=Homo sapiens GN=ILF2 PE=1 SV=2 - [ILF2_HUMAN]	229.15	0.1692	1	5	5	8	24080000	390	43	5.26
P50990	T-complex protein 1 subunit theta OS=Homo sapiens GN=CCT8 PE=1 SV=4 - [TCPQ_HUMAN]	165.19	0.1496	1	7	7	8	22710000	548	59.6	5.6
O43175	D-3-phosphoglycerate dehydrogenase OS=Homo sapiens GN=PHGDH PE=1 SV=4 - [SERA_HUMAN]	129.86	0.1351	1	6	6	8	15800000	533	56.6	6.71
P67870	Casein kinase II subunit beta OS=Homo sapiens GN=CSNK2B PE=1 SV=1 - [CSK2B_HUMAN]	107.88	0.2372	1	4	4	8	58230000	215	24.9	5.55
P61313	60S ribosomal protein L15 OS=Homo sapiens GN=RPL15 PE=1 SV=2 - [RL15_HUMAN]	105.46	0.299	1	6	6	8	91920000	204	24.1	11.62
Q8TDN6	Ribosome biogenesis protein BRX1 homolog OS=Homo sapiens GN=BRIX1 PE=1 SV=2 - [BRX1_HUMAN]	117.71	0.1728	1	5	5	8	21420000	353	41.4	9.92
P62854	40S ribosomal protein S26 OS=Homo sapiens GN=RPS26 PE=1 SV=3 - [RS26_HUMAN]	111.54	0.4	2	4	4	8	118000000	115	13	11
P30050	60S ribosomal protein L12 OS=Homo sapiens GN=RPL12 PE=1 SV=1 - [RL12_HUMAN]	192.44	0.4788	1	6	6	8	79010000	165	17.8	9.42
P62888	60S ribosomal protein L30 OS=Homo sapiens GN=RPL30 PE=1 SV=2 - [RL30_HUMAN]	228.95	0.4174	1	4	4	8	32780000	115	12.8	9.63
O00567	Nucleolar protein 56 OS=Homo sapiens GN=NOP56 PE=1 SV=4 - [NOP56_HUMAN]	134.02	0.1263	1	7	7	8	20090000	594	66	9.19
Q13163	Dual specificity mitogen-activated protein kinase kinase 5 OS=Homo sapiens GN=MAP2K5 PE=1 SV=2 - [MP2K5_HUMAN]	150.53	0.2321	1	7	7	8	17620000	448	50.1	6.39
Q9Y4R8	Telomere length regulation protein TEL2 homolog OS=Homo sapiens GN=TELO2 PE=1 SV=2 - [TELO2_HUMAN]	67.58	0.0789	1	6	6	7	7337000	837	91.7	5.76
Q14690	Protein RRP5 homolog OS=Homo sapiens GN=PDCD11 PE=1 SV=3 - [RRP5_HUMAN]	79.44	0.039	1	6	6	7	8701000	1871	208.6	8.87
Q13435	Splicing factor 3B subunit 2 OS=Homo sapiens GN=SF3B2 PE=1 SV=2 - [SF3B2_HUMAN]	76.84	0.0883	1	7	7	7	16710000	895	100.2	5.67
Q08945	FACT complex subunit SSRP1 OS=Homo sapiens GN=SSRP1 PE=1 SV=1 - [SSRP1_HUMAN]	131.55	0.0846	1	5	5	7	18990000	709	81	6.87
P20700	Lamin-B1 OS=Homo sapiens GN=LMNB1 PE=1 SV=2 - [LMNB1_HUMAN]	50.68	0.0973	2	7	7	7	7825000	586	66.4	5.16
Q9BQ39	ATP-dependent RNA helicase DDX50 OS=Homo sapiens GN=DDX50 PE=1 SV=1 - [DDX50_HUMAN]	139.74	0.0963	1	4	5	7	72180000	737	82.5	9.17
P02768	Serum albumin OS=Homo sapiens GN=ALB PE=1 SV=2 - [ALBU_HUMAN]	81.92	0.0673	1	4	4	7	70640000	609	69.3	6.28
Q14739	Lamin-B receptor OS=Homo sapiens GN=LBR PE=1 SV=2 - [LBR_HUMAN]	140.29	0.0764	1	4	4	7	28290000	615	70.7	9.36
P52597	Heterogeneous nuclear ribonucleoprotein F OS=Homo sapiens GN=HNRNPF PE=1 SV=3 - [HNRPF_HUMAN]	154.84	0.1301	1	3	3	7	52980000	415	45.6	5.58
Q9H307	Pinin OS=Homo sapiens GN=PNN PE=1 SV=4 - [PININ_HUMAN]	43.59	0.1255	1	7	7	7	27290000	717	81.6	7.14
Q13283	Ras GTPase-activating protein-binding protein 1 OS=Homo sapiens GN=G3BP1 PE=1 SV=1 - [G3BP1_HUMAN]	116.27	0.1416	1	4	5	7	16050000	466	52.1	5.52
Q8IWZ3	Ankyrin repeat and KH domain-containing protein 1 OS=Homo sapiens GN=ANKHD1 PE=1 SV=1 - [ANKH1_HUMAN]	112.74	0.0445	1	1	7	7	20530000	2542	269.3	5.73
P14625	Endoplasmin OS=Homo sapiens GN=HSP90B1 PE=1 SV=1 - [ENPL_HUMAN]	203.97	0.0511	2	3	5	7	40300000	803	92.4	4.84
O60506	Heterogeneous nuclear ribonucleoprotein Q OS=Homo sapiens GN=SYNCRIP PE=1 SV=2 - [HNRPQ_HUMAN]	181.03	0.0803	1	4	5	7	34750000	623	69.6	8.59
Q14498	RNA-binding protein 39 OS=Homo sapiens GN=RBM39 PE=1 SV=2 - [RBM39_HUMAN]	157.03	0.134	2	6	6	7	23320000	530	59.3	10.1
P48643	T-complex protein 1 subunit epsilon OS=Homo sapiens GN=CCT5 PE=1 SV=1 - [TCPE_HUMAN]	64.38	0.1368	1	5	5	7	12650000	541	59.6	5.66
O00148	ATP-dependent RNA helicase DDX39A OS=Homo sapiens GN=DDX39A PE=1 SV=2 - [DX39A_HUMAN]	187.6	0.1756	2	5	5	7	28400000	427	49.1	5.68
Q14839	Chromodomain-helicase-DNA-binding protein 4 OS=Homo sapiens GN=CHD4 PE=1 SV=2 - [CHD4_HUMAN]	81.68	0.0445	3	7	7	7	10410000	1912	217.9	5.86
P49959	Double-strand break repair protein MRE11A OS=Homo sapiens GN=MRE11A PE=1 SV=3 - [MRE11_HUMAN]	136.12	0.1144	1	6	6	7	7097000	708	80.5	5.9
Q07955	Serine/arginine-rich splicing factor 1 OS=Homo sapiens GN=SRSF1 PE=1 SV=2 - [SRSF1_HUMAN]	62.34	0.2379	1	5	5	7	24990000	248	27.7	10.36
P62851	40S ribosomal protein S25 OS=Homo sapiens GN=RPS25 PE=1 SV=1 - [RS25_HUMAN]	146.02	0.224	1	3	3	7	61730000	125	13.7	10.11
P61254	60S ribosomal protein L26 OS=Homo sapiens GN=RPL26 PE=1 SV=1 - [RL26_HUMAN]	110.77	0.3379	2	6	6	7	30550000	145	17.2	10.55
Q99613	Eukaryotic translation initiation factor 3 subunit C OS=Homo sapiens GN=EIF3C PE=1 SV=1 - [EIF3C_HUMAN]	82.82	0.0734	2	6	6	7	9157000	913	105.3	5.68
P62750	60S ribosomal protein L23a OS=Homo sapiens GN=RPL23A PE=1 SV=1 - [RL23A_HUMAN]	105.73	0.2821	1	5	5	7	46400000	156	17.7	10.45
P08865	40S ribosomal protein SA OS=Homo sapiens GN=RPSA PE=1 SV=4 - [RSSA_HUMAN]	139.67	0.1864	1	4	4	7	58480000	295	32.8	4.87
Q99623	Prohibitin-2 OS=Homo sapiens GN=PHB2 PE=1 SV=2 - [PHB2_HUMAN]	167.26	0.2876	1	7	7	7	16100000	299	33.3	9.83
Q9Y5A9	YTH domain-containing family protein 2 OS=Homo sapiens GN=YTHDF2 PE=1 SV=2 - [YTHD2_HUMAN]	52.47	0.0812	3	4	4	7	24910000	579	62.3	8.79
P62899	60S ribosomal protein L31 OS=Homo sapiens GN=RPL31 PE=1 SV=1 - [RL31_HUMAN]	131.05	0.28	1	3	3	7	44400000	125	14.5	10.54
P28482	Mitogen-activated protein kinase 1 OS=Homo sapiens GN=MAPK1 PE=1 SV=3 - [MK01_HUMAN]	119.72	0.1361	4	5	5	7	23080000	360	41.4	6.98
P63104	14-3-3 protein zeta/delta OS=Homo sapiens GN=YWHAZ PE=1 SV=1 - [1433Z_HUMAN]	119.02	0.2816	5	3	6	7	25450000	245	27.7	4.79
P46778	60S ribosomal protein L21 OS=Homo sapiens GN=RPL21 PE=1 SV=2 - [RL21_HUMAN]	49.72	0.3875	1	5	5	7	25890000	160	18.6	10.49
Q9UMS4	Pre-mRNA-processing factor 19 OS=Homo sapiens GN=PRPF19 PE=1 SV=1 - [PRP19_HUMAN]	67.29	0.1131	1	4	4	7	34370000	504	55.1	6.61
P61619	Protein transport protein Sec61 subunit alpha isoform 1 OS=Homo sapiens GN=SEC61A1 PE=1 SV=2 - [S61A1_HUMAN]	98.53	0.0819	2	5	5	7	29880000	476	52.2	8.06
Q07021	Complement component 1 Q subcomponent-binding protein, mitochondrial OS=Homo sapiens GN=C1QBP PE=1 SV=1 - [C1QBP_HUMAN]	231.06	0.2908	1	4	4	7	37930000	282	31.3	4.84
Q13247	Serine/arginine-rich splicing factor 6 OS=Homo sapiens GN=SRSF6 PE=1 SV=2 - [SRSF6_HUMAN]	124.32	0.0872	2	3	4	6	57330000	344	39.6	11.43
Q86US8	Telomerase-binding protein EST1A OS=Homo sapiens GN=SMG6 PE=1 SV=2 - [EST1A_HUMAN]	0	0.0099	1	1	1	6	626800000	1419	160.4	7.05
O14980	Exportin-1 OS=Homo sapiens GN=XPO1 PE=1 SV=1 - [XPO1_HUMAN]	37.55	0.0458	1	4	4	6	6872000	1071	123.3	6.06
P23246	Splicing factor, proline- and glutamine-rich OS=Homo sapiens GN=SFPQ PE=1 SV=2 - [SFPQ_HUMAN]	105.6	0.082	1	5	5	6	24200000	707	76.1	9.44
Q05D32	CTD small phosphatase-like protein 2 OS=Homo sapiens GN=CTDSPL2 PE=1 SV=2 - [CTSL2_HUMAN]	76.44	0.015	1	1	1	6	68940000	466	53	6.4
P06744	Glucose-6-phosphate isomerase OS=Homo sapiens GN=GPI PE=1 SV=4 - [G6PI_HUMAN]	56.71	0.0932	1	4	4	6	12490000	558	63.1	8.32
P27708	CAD protein OS=Homo sapiens GN=CAD PE=1 SV=3 - [PYR1_HUMAN]	109.41	0.0247	1	5	5	6	6030000	2225	242.8	6.46
P84098	60S ribosomal protein L19 OS=Homo sapiens GN=RPL19 PE=1 SV=1 - [RL19_HUMAN]	132.66	0.1786	1	4	4	6	50050000	196	23.5	11.47
P27348	14-3-3 protein theta OS=Homo sapiens GN=YWHAQ PE=1 SV=1 - [1433T_HUMAN]	79.16	0.1918	5	2	5	6	22130000	245	27.7	4.78
Q14683	Structural maintenance of chromosomes protein 1A OS=Homo sapiens GN=SMC1A PE=1 SV=2 - [SMC1A_HUMAN]	77.32	0.0641	1	6	6	6	9048000	1233	143.1	7.64
P35579	Myosin-9 OS=Homo sapiens GN=MYH9 PE=1 SV=4 - [MYH9_HUMAN]	100.83	0.0378	3	4	6	6	5032000	1960	226.4	5.6
Q9UHX1	Poly(U)-binding-splicing factor PUF60 OS=Homo sapiens GN=PUF60 PE=1 SV=1 - [PUF60_HUMAN]	60.83	0.1771	1	5	5	6	17040000	559	59.8	5.29
P63151	Serine/threonine-protein phosphatase 2A 55 kDa regulatory subunit B alpha isoform OS=Homo sapiens GN=PPP2R2A PE=1 SV=1 - [2ABA_HUMAN]	96.5	0.1991	2	6	6	6	15990000	447	51.7	6.2
Q8TEX9	Importin-4 OS=Homo sapiens GN=IPO4 PE=1 SV=2 - [IPO4_HUMAN]	75.89	0.0657	1	5	5	6	7787000	1081	118.6	4.96
P60866	40S ribosomal protein S20 OS=Homo sapiens GN=RPS20 PE=1 SV=1 - [RS20_HUMAN]	85.2	0.2857	1	3	3	6	22850000	119	13.4	9.94
P41091	Eukaryotic translation initiation factor 2 subunit 3 OS=Homo sapiens GN=EIF2S3 PE=1 SV=3 - [IF2G_HUMAN]	62.41	0.1758	2	6	6	6	18810000	472	51.1	8.4
P16615	Sarcoplasmic/endoplasmic reticulum calcium ATPase 2 OS=Homo sapiens GN=ATP2A2 PE=1 SV=1 - [AT2A2_HUMAN]	91.06	0.0537	3	5	5	6	15910000	1042	114.7	5.34
Q00610	Clathrin heavy chain 1 OS=Homo sapiens GN=CLTC PE=1 SV=5 - [CLH1_HUMAN]	94.38	0.049	2	6	6	6	7456000	1675	191.5	5.69
Q07065	Cytoskeleton-associated protein 4 OS=Homo sapiens GN=CKAP4 PE=1 SV=2 - [CKAP4_HUMAN]	71.68	0.1329	1	6	6	6	9746000	602	66	5.92
P18077	60S ribosomal protein L35a OS=Homo sapiens GN=RPL35A PE=1 SV=2 - [RL35A_HUMAN]	43.43	0.2909	1	4	4	6	20080000	110	12.5	11.06
P46779	60S ribosomal protein L28 OS=Homo sapiens GN=RPL28 PE=1 SV=3 - [RL28_HUMAN]	64.18	0.2044	1	4	4	6	43980000	137	15.7	12.02
P0C0S5	Histone H2A.Z OS=Homo sapiens GN=H2AFZ PE=1 SV=2 - [H2AZ_HUMAN]	139.55	0.2031	3	1	3	6	265000000	128	13.5	10.58
Q9Y224	UPF0568 protein C14orf166 OS=Homo sapiens GN=C14orf166 PE=1 SV=1 - [CN166_HUMAN]	68.54	0.1557	1	3	3	6	7596000	244	28.1	6.65
P62266	40S ribosomal protein S23 OS=Homo sapiens GN=RPS23 PE=1 SV=3 - [RS23_HUMAN]	157.16	0.2168	1	4	4	6	78360000	143	15.8	10.49
P07814	Bifunctional glutamate/proline--tRNA ligase OS=Homo sapiens GN=EPRS PE=1 SV=5 - [SYEP_HUMAN]	51.55	0.0357	1	6	6	6	11040000	1512	170.5	7.33
P04629	High affinity nerve growth factor receptor OS=Homo sapiens GN=NTRK1 PE=1 SV=4 - [NTRK1_HUMAN]	65.87	0.0101	3	1	1	6	815600000	796	87.4	6.64
Q96SB4	SRSF protein kinase 1 OS=Homo sapiens GN=SRPK1 PE=1 SV=2 - [SRPK1_HUMAN]	52.73	0.1191	3	5	5	6	11720000	655	74.3	6.16
O15355	Protein phosphatase 1G OS=Homo sapiens GN=PPM1G PE=1 SV=1 - [PPM1G_HUMAN]	121.46	0.1209	1	6	6	6	9762000	546	59.2	4.36
Q99714	3-hydroxyacyl-CoA dehydrogenase type-2 OS=Homo sapiens GN=HSD17B10 PE=1 SV=3 - [HCD2_HUMAN]	116.9	0.2605	1	3	3	6	12110000	261	26.9	7.78
Q6VN20	Ran-binding protein 10 OS=Homo sapiens GN=RANBP10 PE=1 SV=1 - [RBP10_HUMAN]	92.49	0.0903	1	4	4	6	9301000	620	67.2	6.77
P42677	40S ribosomal protein S27 OS=Homo sapiens GN=RPS27 PE=1 SV=3 - [RS27_HUMAN]	104.26	0.3095	2	3	3	6	30270000	84	9.5	9.45
P08574	Cytochrome c1, heme protein, mitochondrial OS=Homo sapiens GN=CYC1 PE=1 SV=3 - [CY1_HUMAN]	74.06	0.1231	1	4	4	6	31880000	325	35.4	9
Q86V81	THO complex subunit 4 OS=Homo sapiens GN=ALYREF PE=1 SV=3 - [THOC4_HUMAN]	122.58	0.1206	1	3	3	6	21740000	257	26.9	11.15
P11940	Polyadenylate-binding protein 1 OS=Homo sapiens GN=PABPC1 PE=1 SV=2 - [PABP1_HUMAN]	76.41	0.0833	2	3	4	5	13990000	636	70.6	9.5
P12004	Proliferating cell nuclear antigen OS=Homo sapiens GN=PCNA PE=1 SV=1 - [PCNA_HUMAN]	23.88	0.2261	1	5	5	5	10420000	261	28.8	4.69
P16989	Y-box-binding protein 3 OS=Homo sapiens GN=YBX3 PE=1 SV=4 - [YBOX3_HUMAN]	105.47	0.1532	2	1	4	5	13790000	372	40.1	9.77
P67809	Nuclease-sensitive element-binding protein 1 OS=Homo sapiens GN=YBX1 PE=1 SV=3 - [YBOX1_HUMAN]	118.47	0.1574	2	1	4	5	20470000	324	35.9	9.88
P49756	RNA-binding protein 25 OS=Homo sapiens GN=RBM25 PE=1 SV=3 - [RBM25_HUMAN]	99.82	0.0534	1	4	4	5	11860000	843	100.1	6.32
P49207	60S ribosomal protein L34 OS=Homo sapiens GN=RPL34 PE=1 SV=3 - [RL34_HUMAN]	66.37	0.2137	1	4	4	5	41300000	117	13.3	11.47
Q13085	Acetyl-CoA carboxylase 1 OS=Homo sapiens GN=ACACA PE=1 SV=2 - [ACACA_HUMAN]	28.32	0.0196	1	4	4	5	6069000	2346	265.4	6.37
O95757	Heat shock 70 kDa protein 4L OS=Homo sapiens GN=HSPA4L PE=1 SV=3 - [HS74L_HUMAN]	88.78	0.0799	1	4	5	5	3695000	839	94.5	5.88
P27824	Calnexin OS=Homo sapiens GN=CANX PE=1 SV=2 - [CALX_HUMAN]	95.2	0.0253	1	1	1	5	12030000	592	67.5	4.6
Q13064	Probable E3 ubiquitin-protein ligase makorin-3 OS=Homo sapiens GN=MKRN3 PE=1 SV=1 - [MKRN3_HUMAN]	23.18	0.0178	1	1	1	5	23330000	507	55.6	5.73
Q15393	Splicing factor 3B subunit 3 OS=Homo sapiens GN=SF3B3 PE=1 SV=4 - [SF3B3_HUMAN]	118.24	0.0477	1	4	4	5	12000000	1217	135.5	5.26
Q9UNF1	Melanoma-associated antigen D2 OS=Homo sapiens GN=MAGED2 PE=1 SV=2 - [MAGD2_HUMAN]	53.56	0.0578	1	4	4	5	4405000	606	64.9	9.32
Q8TDD1	ATP-dependent RNA helicase DDX54 OS=Homo sapiens GN=DDX54 PE=1 SV=2 - [DDX54_HUMAN]	52.75	0.0386	2	4	4	5	8990000	881	98.5	10.02
P31948	Stress-induced-phosphoprotein 1 OS=Homo sapiens GN=STIP1 PE=1 SV=1 - [STIP1_HUMAN]	13.6	0.0958	1	5	5	5	5320000	543	62.6	6.8
Q92878	DNA repair protein RAD50 OS=Homo sapiens GN=RAD50 PE=1 SV=1 - [RAD50_HUMAN]	61.44	0.0343	1	5	5	5	7972000	1312	153.8	6.89
Q15084	Protein disulfide-isomerase A6 OS=Homo sapiens GN=PDIA6 PE=1 SV=1 - [PDIA6_HUMAN]	110.39	0.0705	1	2	2	5	5749000	440	48.1	5.08
P46977	Dolichyl-diphosphooligosaccharide--protein glycosyltransferase subunit STT3A OS=Homo sapiens GN=STT3A PE=1 SV=2 - [STT3A_HUMAN]	90.92	0.061	2	5	5	5	11880000	705	80.5	8.07
Q9GZR7	ATP-dependent RNA helicase DDX24 OS=Homo sapiens GN=DDX24 PE=1 SV=1 - [DDX24_HUMAN]	43.23	0.0664	1	4	4	5	3719000	859	96.3	9.06
P04844	Dolichyl-diphosphooligosaccharide--protein glycosyltransferase subunit 2 OS=Homo sapiens GN=RPN2 PE=1 SV=3 - [RPN2_HUMAN]	76.17	0.1426	1	4	4	5	17580000	631	69.2	5.69
Q12906	Interleukin enhancer-binding factor 3 OS=Homo sapiens GN=ILF3 PE=1 SV=3 - [ILF3_HUMAN]	89.85	0.0615	2	5	5	5	13580000	894	95.3	8.76
Q13765	Nascent polypeptide-associated complex subunit alpha OS=Homo sapiens GN=NACA PE=1 SV=1 - [NACA_HUMAN]	117.83	0.2884	3	5	5	5	13270000	215	23.4	4.56
Q15365	Poly(rC)-binding protein 1 OS=Homo sapiens GN=PCBP1 PE=1 SV=2 - [PCBP1_HUMAN]	18.46	0.1685	1	3	3	5	18040000	356	37.5	7.09
P42285	Superkiller viralicidic activity 2-like 2 OS=Homo sapiens GN=SKIV2L2 PE=1 SV=3 - [SK2L2_HUMAN]	75.2	0.0259	1	3	3	5	7685000	1042	117.7	6.52
Q86WA8	Lon protease homolog 2, peroxisomal OS=Homo sapiens GN=LONP2 PE=1 SV=1 - [LONP2_HUMAN]	153.95	0.0563	1	4	4	5	16840000	852	94.6	7.3
P35268	60S ribosomal protein L22 OS=Homo sapiens GN=RPL22 PE=1 SV=2 - [RL22_HUMAN]	131.57	0.1953	1	3	3	5	33830000	128	14.8	9.19
P53396	ATP-citrate synthase OS=Homo sapiens GN=ACLY PE=1 SV=3 - [ACLY_HUMAN]	61.48	0.059	1	5	5	5	6494000	1101	120.8	7.33
O43865	Adenosylhomocysteinase 2 OS=Homo sapiens GN=AHCYL1 PE=1 SV=2 - [SAHH2_HUMAN]	72.59	0.0774	2	4	4	5	19260000	530	58.9	6.89
P53007	Tricarboxylate transport protein, mitochondrial OS=Homo sapiens GN=SLC25A1 PE=1 SV=2 - [TXTP_HUMAN]	62.05	0.164	1	5	5	5	15690000	311	34	9.89
P62258	14-3-3 protein epsilon OS=Homo sapiens GN=YWHAE PE=1 SV=1 - [1433E_HUMAN]	85.09	0.1569	4	2	4	5	27060000	255	29.2	4.74
P62244	40S ribosomal protein S15a OS=Homo sapiens GN=RPS15A PE=1 SV=2 - [RS15A_HUMAN]	83.04	0.2	1	3	3	5	32580000	130	14.8	10.13
P47914	60S ribosomal protein L29 OS=Homo sapiens GN=RPL29 PE=1 SV=2 - [RL29_HUMAN]	103.79	0.195	1	3	3	5	53560000	159	17.7	11.66
Q92900	Regulator of nonsense transcripts 1 OS=Homo sapiens GN=UPF1 PE=1 SV=2 - [RENT1_HUMAN]	49.93	0.0469	1	5	5	5	4939000	1129	124.3	6.61
Q00722	1-phosphatidylinositol 4,5-bisphosphate phosphodiesterase beta-2 OS=Homo sapiens GN=PLCB2 PE=1 SV=2 - [PLCB2_HUMAN]	0	0.011	1	1	1	5	9867000	1185	133.9	6.29
Q7Z2W4	Zinc finger CCCH-type antiviral protein 1 OS=Homo sapiens GN=ZC3HAV1 PE=1 SV=3 - [ZCCHV_HUMAN]	111.85	0.071	1	5	5	5	11400000	902	101.4	8.4
Q9UN86	Ras GTPase-activating protein-binding protein 2 OS=Homo sapiens GN=G3BP2 PE=1 SV=2 - [G3BP2_HUMAN]	47.44	0.0705	1	1	2	5	18450000	482	54.1	5.55
Q13724	Mannosyl-oligosaccharide glucosidase OS=Homo sapiens GN=MOGS PE=1 SV=5 - [MOGS_HUMAN]	72.95	0.0562	1	4	4	5	7177000	837	91.9	8.9
P61353	60S ribosomal protein L27 OS=Homo sapiens GN=RPL27 PE=1 SV=2 - [RL27_HUMAN]	87.25	0.3162	1	5	5	5	79210000	136	15.8	10.56
P61221	ATP-binding cassette sub-family E member 1 OS=Homo sapiens GN=ABCE1 PE=1 SV=1 - [ABCE1_HUMAN]	74.58	0.1035	1	5	5	5	15980000	599	67.3	8.34
Q9Y285	Phenylalanine--tRNA ligase alpha subunit OS=Homo sapiens GN=FARSA PE=1 SV=3 - [SYFA_HUMAN]	104.02	0.0768	1	4	4	5	38300000	508	57.5	7.8
Q9Y3T9	Nucleolar complex protein 2 homolog OS=Homo sapiens GN=NOC2L PE=1 SV=4 - [NOC2L_HUMAN]	84.24	0.0668	1	5	5	5	11710000	749	84.9	5.62
Q58FF6	Putative heat shock protein HSP 90-beta 4 OS=Homo sapiens GN=HSP90AB4P PE=5 SV=1 - [H90B4_HUMAN]	43.02	0.0871	1	1	3	5	24310000	505	58.2	4.73
P32119	Peroxiredoxin-2 OS=Homo sapiens GN=PRDX2 PE=1 SV=5 - [PRDX2_HUMAN]	103.98	0.2374	1	3	4	5	21190000	198	21.9	5.97
P22061	Protein-L-isoaspartate(D-aspartate) O-methyltransferase OS=Homo sapiens GN=PCMT1 PE=1 SV=4 - [PIMT_HUMAN]	62.6	0.2643	1	3	3	5	38460000	227	24.6	7.21
P39656	Dolichyl-diphosphooligosaccharide--protein glycosyltransferase 48 kDa subunit OS=Homo sapiens GN=DDOST PE=1 SV=4 - [OST48_HUMAN]	82.1	0.0921	1	4	4	5	15950000	456	50.8	6.55
P22392	Nucleoside diphosphate kinase B OS=Homo sapiens GN=NME2 PE=1 SV=1 - [NDKB_HUMAN]	65.24	0.1974	3	3	3	4	10240000	152	17.3	8.41
P33993	DNA replication licensing factor MCM7 OS=Homo sapiens GN=MCM7 PE=1 SV=4 - [MCM7_HUMAN]	39.21	0.0737	1	4	4	4	7770000	719	81.3	6.46
Q4AC94	C2 domain-containing protein 3 OS=Homo sapiens GN=C2CD3 PE=1 SV=4 - [C2CD3_HUMAN]	24.52	0.0034	1	1	1	4	6019000000	2353	260.2	7.12
Q14152	Eukaryotic translation initiation factor 3 subunit A OS=Homo sapiens GN=EIF3A PE=1 SV=1 - [EIF3A_HUMAN]	19.35	0.042	1	4	4	4	6506000	1382	166.5	6.79
Q8IXB1	DnaJ homolog subfamily C member 10 OS=Homo sapiens GN=DNAJC10 PE=1 SV=2 - [DJC10_HUMAN]	182.29	0.0303	1	2	2	4	15480000	793	91	7.18
Q9H0D6	5'-3' exoribonuclease 2 OS=Homo sapiens GN=XRN2 PE=1 SV=1 - [XRN2_HUMAN]	26.81	0.0484	1	4	4	4	2551000	950	108.5	7.47
Q15233	Non-POU domain-containing octamer-binding protein OS=Homo sapiens GN=NONO PE=1 SV=4 - [NONO_HUMAN]	74.35	0.1316	1	4	4	4	13520000	471	54.2	8.95
O43390	Heterogeneous nuclear ribonucleoprotein R OS=Homo sapiens GN=HNRNPR PE=1 SV=1 - [HNRPR_HUMAN]	90.11	0.0506	1	2	3	4	33440000	633	70.9	8.13
Q96EY7	Pentatricopeptide repeat domain-containing protein 3, mitochondrial OS=Homo sapiens GN=PTCD3 PE=1 SV=3 - [PTCD3_HUMAN]	62.42	0.0827	1	4	4	4	7899000	689	78.5	6.42
Q9Y383	Putative RNA-binding protein Luc7-like 2 OS=Homo sapiens GN=LUC7L2 PE=1 SV=2 - [LC7L2_HUMAN]	48.3	0.0969	2	4	4	4	8347000	392	46.5	10.01
Q96L93	Kinesin-like protein KIF16B OS=Homo sapiens GN=KIF16B PE=1 SV=2 - [KI16B_HUMAN]	24.58	0.0106	1	1	1	4	49360000	1317	151.9	6.16
Q92896	Golgi apparatus protein 1 OS=Homo sapiens GN=GLG1 PE=1 SV=2 - [GSLG1_HUMAN]	87.37	0.0348	1	3	3	4	7771000	1179	134.5	6.9
Q8IY37	Probable ATP-dependent RNA helicase DHX37 OS=Homo sapiens GN=DHX37 PE=1 SV=1 - [DHX37_HUMAN]	35.65	0.038	1	3	3	4	9489000	1157	129.5	8.1
Q9H0S4	Probable ATP-dependent RNA helicase DDX47 OS=Homo sapiens GN=DDX47 PE=1 SV=1 - [DDX47_HUMAN]	84.8	0.0791	1	3	3	4	10670000	455	50.6	9.1
Q8NI27	THO complex subunit 2 OS=Homo sapiens GN=THOC2 PE=1 SV=2 - [THOC2_HUMAN]	63.91	0.0138	1	2	2	4	6057000	1593	182.7	8.44
P84103	Serine/arginine-rich splicing factor 3 OS=Homo sapiens GN=SRSF3 PE=1 SV=1 - [SRSF3_HUMAN]	50.64	0.2439	1	2	3	4	45340000	164	19.3	11.65
O60684	Importin subunit alpha-7 OS=Homo sapiens GN=KPNA6 PE=1 SV=1 - [IMA7_HUMAN]	47.98	0.0653	2	2	3	4	3964000	536	60	4.98
Q9C0C9	E2/E3 hybrid ubiquitin-protein ligase UBE2O OS=Homo sapiens GN=UBE2O PE=1 SV=3 - [UBE2O_HUMAN]	30.77	0.0457	1	4	4	4	4169000	1292	141.2	5.12
O95696	Bromodomain-containing protein 1 OS=Homo sapiens GN=BRD1 PE=1 SV=1 - [BRD1_HUMAN]	0	0.0095	1	1	1	4		1058	119.4	8.6
Q13561	Dynactin subunit 2 OS=Homo sapiens GN=DCTN2 PE=1 SV=4 - [DCTN2_HUMAN]	0	0.0698	1	1	1	4	30590000	401	44.2	5.21
Q13243	Serine/arginine-rich splicing factor 5 OS=Homo sapiens GN=SRSF5 PE=1 SV=1 - [SRSF5_HUMAN]	106.69	0.1103	1	2	3	4	54340000	272	31.2	11.59
Q13045	Protein flightless-1 homolog OS=Homo sapiens GN=FLII PE=1 SV=2 - [FLII_HUMAN]	61.17	0.0252	1	3	3	4	6949000	1269	144.7	6.05
P56192	Methionine--tRNA ligase, cytoplasmic OS=Homo sapiens GN=MARS PE=1 SV=2 - [SYMC_HUMAN]	131.66	0.0456	1	4	4	4	11930000	900	101.1	6.16
Q92598	Heat shock protein 105 kDa OS=Homo sapiens GN=HSPH1 PE=1 SV=1 - [HS105_HUMAN]	130.68	0.0559	1	3	4	4	4550000	858	96.8	5.39
Q9H444	Charged multivesicular body protein 4b OS=Homo sapiens GN=CHMP4B PE=1 SV=1 - [CHM4B_HUMAN]	30.81	0.2277	1	4	4	4	6341000	224	24.9	4.82
O95793	Double-stranded RNA-binding protein Staufen homolog 1 OS=Homo sapiens GN=STAU1 PE=1 SV=2 - [STAU1_HUMAN]	31.26	0.0659	1	3	3	4	13300000	577	63.1	9.44
P09012	U1 small nuclear ribonucleoprotein A OS=Homo sapiens GN=SNRPA PE=1 SV=3 - [SNRPA_HUMAN]	55.25	0.1773	1	4	4	4	11660000	282	31.3	9.83
P42167	Lamina-associated polypeptide 2, isoforms beta/gamma OS=Homo sapiens GN=TMPO PE=1 SV=2 - [LAP2B_HUMAN]	73.03	0.0859	1	3	3	4	4789000	454	50.6	9.38
P30101	Protein disulfide-isomerase A3 OS=Homo sapiens GN=PDIA3 PE=1 SV=4 - [PDIA3_HUMAN]	57.41	0.0634	1	3	3	4	7203000	505	56.7	6.35
P14678	Small nuclear ribonucleoprotein-associated proteins B and B' OS=Homo sapiens GN=SNRPB PE=1 SV=2 - [RSMB_HUMAN]	125.29	0.0667	2	3	3	4	26890000	240	24.6	11.19
Q9H2F9	Coiled-coil domain-containing protein 68 OS=Homo sapiens GN=CCDC68 PE=1 SV=1 - [CCD68_HUMAN]	27.12	0.0239	1	1	1	4	100700000	335	38.8	8.65
P54136	Arginine--tRNA ligase, cytoplasmic OS=Homo sapiens GN=RARS PE=1 SV=2 - [SYRC_HUMAN]	48.44	0.0515	1	3	3	4	4403000	660	75.3	6.68
Q01780	Exosome component 10 OS=Homo sapiens GN=EXOSC10 PE=1 SV=2 - [EXOSX_HUMAN]	66.45	0.0734	1	4	4	4	6616000	885	100.8	8.46
Q13601	KRR1 small subunit processome component homolog OS=Homo sapiens GN=KRR1 PE=1 SV=4 - [KRR1_HUMAN]	98.97	0.084	1	3	3	4	10590000	381	43.6	9.77
P54368	Ornithine decarboxylase antizyme 1 OS=Homo sapiens GN=OAZ1 PE=1 SV=3 - [OAZ1_HUMAN]	0	0.1667	1	2	2	4	60970000	228	25.4	7.5
Q9UKD2	mRNA turnover protein 4 homolog OS=Homo sapiens GN=MRTO4 PE=1 SV=2 - [MRT4_HUMAN]	35.86	0.2218	1	4	4	4	3676000	239	27.5	8.29
P11150	Hepatic triacylglycerol lipase OS=Homo sapiens GN=LIPC PE=1 SV=3 - [LIPC_HUMAN]	0	0.0281	1	1	1	4	13710000	499	55.9	9.04
Q9HCM4	Band 4.1-like protein 5 OS=Homo sapiens GN=EPB41L5 PE=1 SV=3 - [E41L5_HUMAN]	62.1	0.06	2	3	3	4	4542000	733	81.8	6.58
P42766	60S ribosomal protein L35 OS=Homo sapiens GN=RPL35 PE=1 SV=2 - [RL35_HUMAN]	125.96	0.2927	1	3	3	4	26160000	123	14.5	11.05
Q9NSD9	Phenylalanine--tRNA ligase beta subunit OS=Homo sapiens GN=FARSB PE=1 SV=3 - [SYFB_HUMAN]	70.4	0.0679	1	4	4	4	6130000	589	66.1	6.84
O75367	Core histone macro-H2A.1 OS=Homo sapiens GN=H2AFY PE=1 SV=4 - [H2AY_HUMAN]	30.95	0.0591	2	2	2	4	15110000	372	39.6	9.79
Q9UJZ1	Stomatin-like protein 2, mitochondrial OS=Homo sapiens GN=STOML2 PE=1 SV=1 - [STML2_HUMAN]	49.32	0.1854	1	3	3	4	3086000	356	38.5	7.39
Q96EY1	DnaJ homolog subfamily A member 3, mitochondrial OS=Homo sapiens GN=DNAJA3 PE=1 SV=2 - [DNJA3_HUMAN]	67.9	0.0604	1	3	3	4	9593000	480	52.5	9.26
Q8WUM0	Nuclear pore complex protein Nup133 OS=Homo sapiens GN=NUP133 PE=1 SV=2 - [NU133_HUMAN]	61.14	0.0346	1	3	3	4	5562000	1156	128.9	5.1
P62995	Transformer-2 protein homolog beta OS=Homo sapiens GN=TRA2B PE=1 SV=1 - [TRA2B_HUMAN]	69.22	0.1736	1	4	4	4	8068000	288	33.6	11.25
P00558	Phosphoglycerate kinase 1 OS=Homo sapiens GN=PGK1 PE=1 SV=3 - [PGK1_HUMAN]	32.56	0.0935	2	3	3	4	17870000	417	44.6	8.1
Q9P258	Protein RCC2 OS=Homo sapiens GN=RCC2 PE=1 SV=2 - [RCC2_HUMAN]	31.89	0.0728	1	4	4	4	7564000	522	56	8.78
P50402	Emerin OS=Homo sapiens GN=EMD PE=1 SV=1 - [EMD_HUMAN]	77.83	0.1693	1	4	4	4	10620000	254	29	5.5
O60762	Dolichol-phosphate mannosyltransferase subunit 1 OS=Homo sapiens GN=DPM1 PE=1 SV=1 - [DPM1_HUMAN]	57.24	0.1308	1	3	3	4	7729000	260	29.6	9.57
P36873	Serine/threonine-protein phosphatase PP1-gamma catalytic subunit OS=Homo sapiens GN=PPP1CC PE=1 SV=1 - [PP1G_HUMAN]	34.37	0.0743	2	1	2	4	960100000	323	37	6.54
P62140	Serine/threonine-protein phosphatase PP1-beta catalytic subunit OS=Homo sapiens GN=PPP1CB PE=1 SV=3 - [PP1B_HUMAN]	94.29	0.0642	1	1	2	4	12450000	327	37.2	6.19
Q6DKJ4	Nucleoredoxin OS=Homo sapiens GN=NXN PE=1 SV=2 - [NXN_HUMAN]	66.76	0.092	1	2	2	4	10790000	435	48.4	4.97
Q9UM00	Transmembrane and coiled-coil domain-containing protein 1 OS=Homo sapiens GN=TMCO1 PE=1 SV=1 - [TMCO1_HUMAN]	56.48	0.1702	1	3	3	4	6782000	188	21.2	9.74
Q99729	Heterogeneous nuclear ribonucleoprotein A/B OS=Homo sapiens GN=HNRNPAB PE=1 SV=2 - [ROAA_HUMAN]	77.13	0.0904	1	3	3	4	7596000	332	36.2	8.21
P06493	Cyclin-dependent kinase 1 OS=Homo sapiens GN=CDK1 PE=1 SV=3 - [CDK1_HUMAN]	39.11	0.1347	26	3	4	4	3481000	297	34.1	8.4
B2RPK0	Putative high mobility group protein B1-like 1 OS=Homo sapiens GN=HMGB1P1 PE=5 SV=1 - [HGB1A_HUMAN]	0	0.109	3	2	2	4	44320000	211	24.2	6.21
Q9NW13	RNA-binding protein 28 OS=Homo sapiens GN=RBM28 PE=1 SV=3 - [RBM28_HUMAN]	18.47	0.0435	1	3	3	3	9298000	759	85.7	9.22
P51398	28S ribosomal protein S29, mitochondrial OS=Homo sapiens GN=DAP3 PE=1 SV=1 - [RT29_HUMAN]	32.81	0.0829	1	3	3	3	7803000	398	45.5	8.88
P53618	Coatomer subunit beta OS=Homo sapiens GN=COPB1 PE=1 SV=3 - [COPB_HUMAN]	71.12	0.0115	1	1	1	3	2307000	953	107.1	6.05
O60264	SWI/SNF-related matrix-associated actin-dependent regulator of chromatin subfamily A member 5 OS=Homo sapiens GN=SMARCA5 PE=1 SV=1 - [SMCA5_HUMAN]	41.59	0.0323	1	3	3	3	4277000	1052	121.8	8.09
P22695	Cytochrome b-c1 complex subunit 2, mitochondrial OS=Homo sapiens GN=UQCRC2 PE=1 SV=3 - [QCR2_HUMAN]	48.94	0.0751	1	3	3	3	84930000	453	48.4	8.63
O15047	Histone-lysine N-methyltransferase SETD1A OS=Homo sapiens GN=SETD1A PE=1 SV=3 - [SET1A_HUMAN]	26.3	0.0141	1	2	2	3	12660000	1707	185.9	5.14
O60884	DnaJ homolog subfamily A member 2 OS=Homo sapiens GN=DNAJA2 PE=1 SV=1 - [DNJA2_HUMAN]	45.61	0.0752	1	3	3	3	20720000	412	45.7	6.48
P0CG48	Polyubiquitin-C OS=Homo sapiens GN=UBC PE=1 SV=3 - [UBC_HUMAN]	108.99	0.4467	4	2	2	3	61370000	685	77	7.66
Q14103	Heterogeneous nuclear ribonucleoprotein D0 OS=Homo sapiens GN=HNRNPD PE=1 SV=1 - [HNRPD_HUMAN]	26.97	0.0704	1	1	2	3	15000000	355	38.4	7.81
P51114	Fragile X mental retardation syndrome-related protein 1 OS=Homo sapiens GN=FXR1 PE=1 SV=3 - [FXR1_HUMAN]	69.29	0.0419	3	2	2	3	17450000	621	69.7	6.15
P40227	T-complex protein 1 subunit zeta OS=Homo sapiens GN=CCT6A PE=1 SV=3 - [TCPZ_HUMAN]	28.62	0.0847	1	3	3	3	8795000	531	58	6.68
O14979	Heterogeneous nuclear ribonucleoprotein D-like OS=Homo sapiens GN=HNRNPDL PE=1 SV=3 - [HNRDL_HUMAN]	26.97	0.0952	1	2	3	3	10370000	420	46.4	9.57
O75534	Cold shock domain-containing protein E1 OS=Homo sapiens GN=CSDE1 PE=1 SV=2 - [CSDE1_HUMAN]	19.09	0.0351	1	3	3	3	4656000	798	88.8	6.25
Q99456	Keratin, type I cytoskeletal 12 OS=Homo sapiens GN=KRT12 PE=1 SV=1 - [K1C12_HUMAN]	66.65	0.0729	1	1	3	3	73130000	494	53.5	4.78
P23284	Peptidyl-prolyl cis-trans isomerase B OS=Homo sapiens GN=PPIB PE=1 SV=2 - [PPIB_HUMAN]	59.17	0.1389	1	3	3	3	10750000	216	23.7	9.41
P11388	DNA topoisomerase 2-alpha OS=Homo sapiens GN=TOP2A PE=1 SV=3 - [TOP2A_HUMAN]	58.95	0.015	2	2	2	3	3479000	1531	174.3	8.72
O95573	Long-chain-fatty-acid--CoA ligase 3 OS=Homo sapiens GN=ACSL3 PE=1 SV=3 - [ACSL3_HUMAN]	0	0.0278	1	2	2	3	5886000	720	80.4	8.38
P07305	Histone H1.0 OS=Homo sapiens GN=H1F0 PE=1 SV=3 - [H10_HUMAN]	18.77	0.1082	1	2	2	3	5624000	194	20.9	10.84
P51610	Host cell factor 1 OS=Homo sapiens GN=HCFC1 PE=1 SV=2 - [HCFC1_HUMAN]	15.12	0.0211	1	3	3	3	7260000	2035	208.6	7.46
P63244	Guanine nucleotide-binding protein subunit beta-2-like 1 OS=Homo sapiens GN=GNB2L1 PE=1 SV=3 - [GBLP_HUMAN]	41.73	0.0789	1	2	2	3	24380000	317	35.1	7.69
Q15050	Ribosome biogenesis regulatory protein homolog OS=Homo sapiens GN=RRS1 PE=1 SV=2 - [RRS1_HUMAN]	44.48	0.1041	1	3	3	3	6203000	365	41.2	10.7
Q9UL15	BAG family molecular chaperone regulator 5 OS=Homo sapiens GN=BAG5 PE=1 SV=1 - [BAG5_HUMAN]	32.28	0.1141	1	3	3	3	9626000	447	51.2	6.05
O15042	U2 snRNP-associated SURP motif-containing protein OS=Homo sapiens GN=U2SURP PE=1 SV=2 - [SR140_HUMAN]	41.94	0.034	1	3	3	3	4431000	1029	118.2	8.47
P14868	Aspartate--tRNA ligase, cytoplasmic OS=Homo sapiens GN=DARS PE=1 SV=2 - [SYDC_HUMAN]	42.24	0.0778	1	3	3	3	8466000	501	57.1	6.55
Q9HCK8	Chromodomain-helicase-DNA-binding protein 8 OS=Homo sapiens GN=CHD8 PE=1 SV=5 - [CHD8_HUMAN]	27.81	0.0229	1	3	3	3	5617000	2581	290.3	6.47
Q9NRZ9	Lymphoid-specific helicase OS=Homo sapiens GN=HELLS PE=1 SV=1 - [HELLS_HUMAN]	60.3	0.0263	1	2	2	3	9365000	838	97	7.93
Q13823	Nucleolar GTP-binding protein 2 OS=Homo sapiens GN=GNL2 PE=1 SV=1 - [NOG2_HUMAN]	50.93	0.0534	1	3	3	3	5154000	731	83.6	9.25
P35749	Myosin-11 OS=Homo sapiens GN=MYH11 PE=1 SV=3 - [MYH11_HUMAN]	34.65	0.0218	2	1	3	3	4999000	1972	227.2	5.5
O43790	Keratin, type II cuticular Hb6 OS=Homo sapiens GN=KRT86 PE=1 SV=1 - [KRT86_HUMAN]	0	0.0432	4	1	2	3	76190000	486	53.5	5.66
Q01081	Splicing factor U2AF 35 kDa subunit OS=Homo sapiens GN=U2AF1 PE=1 SV=3 - [U2AF1_HUMAN]	49.06	0.0875	1	2	2	3	29320000	240	27.9	8.81
Q16891	MICOS complex subunit MIC60 OS=Homo sapiens GN=IMMT PE=1 SV=1 - [MIC60_HUMAN]	49.19	0.0567	1	3	3	3	5211000	758	83.6	6.48
Q9UJV9	Probable ATP-dependent RNA helicase DDX41 OS=Homo sapiens GN=DDX41 PE=1 SV=2 - [DDX41_HUMAN]	35.83	0.0611	1	3	3	3	4938000	622	69.8	6.84
Q9NZ01	Very-long-chain enoyl-CoA reductase OS=Homo sapiens GN=TECR PE=1 SV=1 - [TECR_HUMAN]	34.4	0.0974	1	3	3	3	6476000	308	36	9.45
P53621	Coatomer subunit alpha OS=Homo sapiens GN=COPA PE=1 SV=2 - [COPA_HUMAN]	0	0.0384	1	3	3	3	5438000	1224	138.3	7.66
Q96HS1	Serine/threonine-protein phosphatase PGAM5, mitochondrial OS=Homo sapiens GN=PGAM5 PE=1 SV=2 - [PGAM5_HUMAN]	47.36	0.1142	1	3	3	3	8777000	289	32	8.68
Q9UNE7	E3 ubiquitin-protein ligase CHIP OS=Homo sapiens GN=STUB1 PE=1 SV=2 - [CHIP_HUMAN]	90.05	0.1056	1	3	3	3	20890000	303	34.8	5.87
Q13895	Bystin OS=Homo sapiens GN=BYSL PE=1 SV=3 - [BYST_HUMAN]	78.83	0.0732	1	3	3	3	7564000	437	49.6	8.12
Q07666	KH domain-containing, RNA-binding, signal transduction-associated protein 1 OS=Homo sapiens GN=KHDRBS1 PE=1 SV=1 - [KHDR1_HUMAN]	26	0.0632	2	3	3	3	11820000	443	48.2	8.66
Q9UQ80	Proliferation-associated protein 2G4 OS=Homo sapiens GN=PA2G4 PE=1 SV=3 - [PA2G4_HUMAN]	0	0.0736	1	3	3	3	5644000	394	43.8	6.55
Q15311	RalA-binding protein 1 OS=Homo sapiens GN=RALBP1 PE=1 SV=3 - [RBP1_HUMAN]	0	0.0214	1	1	1	3	1246000000	655	76	5.88
P05198	Eukaryotic translation initiation factor 2 subunit 1 OS=Homo sapiens GN=EIF2S1 PE=1 SV=3 - [IF2A_HUMAN]	40.97	0.0698	1	2	2	3	5990000	315	36.1	5.08
O94973	AP-2 complex subunit alpha-2 OS=Homo sapiens GN=AP2A2 PE=1 SV=2 - [AP2A2_HUMAN]	17.14	0.0256	2	2	2	3	4304000	939	103.9	6.96
Q9HCG8	Pre-mRNA-splicing factor CWC22 homolog OS=Homo sapiens GN=CWC22 PE=1 SV=3 - [CWC22_HUMAN]	102.39	0.0176	1	1	1	3	21320000	908	105.4	7.03
Q9H0U9	Testis-specific Y-encoded-like protein 1 OS=Homo sapiens GN=TSPYL1 PE=1 SV=3 - [TSYL1_HUMAN]	33.1	0.0915	1	3	3	3	3038000	437	49.2	5.45
Q9NVN8	Guanine nucleotide-binding protein-like 3-like protein OS=Homo sapiens GN=GNL3L PE=1 SV=1 - [GNL3L_HUMAN]	20.09	0.0636	1	2	3	3	4235000	582	65.5	8.44
P52294	Importin subunit alpha-5 OS=Homo sapiens GN=KPNA1 PE=1 SV=3 - [IMA5_HUMAN]	55.24	0.0465	1	1	2	3	8780000	538	60.2	5.01
Q8IWS0	PHD finger protein 6 OS=Homo sapiens GN=PHF6 PE=1 SV=1 - [PHF6_HUMAN]	33.2	0.0466	1	3	3	3	10760000	365	41.3	8.68
P07237	Protein disulfide-isomerase OS=Homo sapiens GN=P4HB PE=1 SV=3 - [PDIA1_HUMAN]	55.32	0.0768	1	3	3	3	7444000	508	57.1	4.87
Q9P035	Very-long-chain (3R)-3-hydroxyacyl-CoA dehydratase 3 OS=Homo sapiens GN=HACD3 PE=1 SV=2 - [HACD3_HUMAN]	106.65	0.1077	1	3	3	3	7356000	362	43.1	8.94
Q8NC51	Plasminogen activator inhibitor 1 RNA-binding protein OS=Homo sapiens GN=SERBP1 PE=1 SV=2 - [PAIRB_HUMAN]	31.24	0.098	1	3	3	3	14970000	408	44.9	8.65
P53985	Monocarboxylate transporter 1 OS=Homo sapiens GN=SLC16A1 PE=1 SV=3 - [MOT1_HUMAN]	25.44	0.07	1	3	3	3	8675000	500	53.9	8.66
Q01105	Protein SET OS=Homo sapiens GN=SET PE=1 SV=3 - [SET_HUMAN]	37.98	0.0931	2	2	2	3	6120000	290	33.5	4.32
O94921	Cyclin-dependent kinase 14 OS=Homo sapiens GN=CDK14 PE=1 SV=3 - [CDK14_HUMAN]	33.93	0.0426	26	1	2	3	138200000	469	53	8.92
P62910	60S ribosomal protein L32 OS=Homo sapiens GN=RPL32 PE=1 SV=2 - [RL32_HUMAN]	37.67	0.1704	1	2	2	3	12030000	135	15.8	11.33
Q9BVJ6	U3 small nucleolar RNA-associated protein 14 homolog A OS=Homo sapiens GN=UTP14A PE=1 SV=1 - [UT14A_HUMAN]	20.94	0.0506	2	3	3	3	2879000	771	87.9	7.87
P56182	Ribosomal RNA processing protein 1 homolog A OS=Homo sapiens GN=RRP1 PE=1 SV=1 - [RRP1_HUMAN]	77.42	0.0933	1	3	3	3	5876000	461	52.8	9.33
O95816	BAG family molecular chaperone regulator 2 OS=Homo sapiens GN=BAG2 PE=1 SV=1 - [BAG2_HUMAN]	49.91	0.2133	1	3	3	3	9744000	211	23.8	6.7
P02794	Ferritin heavy chain OS=Homo sapiens GN=FTH1 PE=1 SV=2 - [FRIH_HUMAN]	45.02	0.0874	1	2	2	3	8692000	183	21.2	5.55
O43660	Pleiotropic regulator 1 OS=Homo sapiens GN=PLRG1 PE=1 SV=1 - [PLRG1_HUMAN]	16.77	0.0428	1	2	2	3	5361000	514	57.2	9.17
Q53GQ0	Very-long-chain 3-oxoacyl-CoA reductase OS=Homo sapiens GN=HSD17B12 PE=1 SV=2 - [DHB12_HUMAN]	37.57	0.0994	1	2	2	3	19670000	312	34.3	9.32
P60174	Triosephosphate isomerase OS=Homo sapiens GN=TPI1 PE=1 SV=3 - [TPIS_HUMAN]	106.25	0.1329	1	3	3	3	9878000	286	30.8	5.92
P12277	Creatine kinase B-type OS=Homo sapiens GN=CKB PE=1 SV=1 - [KCRB_HUMAN]	94.13	0.1102	1	3	3	3	18190000	381	42.6	5.59
P35232	Prohibitin OS=Homo sapiens GN=PHB PE=1 SV=1 - [PHB_HUMAN]	65.95	0.1287	1	3	3	3	7880000	272	29.8	5.76
P63173	60S ribosomal protein L38 OS=Homo sapiens GN=RPL38 PE=1 SV=2 - [RL38_HUMAN]	29.58	0.3286	1	2	2	3	14400000	70	8.2	10.1
Q9UBX3	Mitochondrial dicarboxylate carrier OS=Homo sapiens GN=SLC25A10 PE=1 SV=2 - [DIC_HUMAN]	53.05	0.0801	1	3	3	3	7352000	287	31.3	9.54
P50395	Rab GDP dissociation inhibitor beta OS=Homo sapiens GN=GDI2 PE=1 SV=2 - [GDIB_HUMAN]	0	0.0449	2	2	2	3	6211000	445	50.6	6.47
P05386	60S acidic ribosomal protein P1 OS=Homo sapiens GN=RPLP1 PE=1 SV=1 - [RLA1_HUMAN]	72.51	0.3772	1	1	1	3	45460000	114	11.5	4.32
Q9H7D7	WD repeat-containing protein 26 OS=Homo sapiens GN=WDR26 PE=1 SV=3 - [WDR26_HUMAN]	47.08	0.0454	1	3	3	3	13070000	661	72.1	6.16
Q9Y4W2	Ribosomal biogenesis protein LAS1L OS=Homo sapiens GN=LAS1L PE=1 SV=2 - [LAS1L_HUMAN]	45.22	0.0695	1	3	3	3	8707000	734	83	4.73
Q3ZCQ8	Mitochondrial import inner membrane translocase subunit TIM50 OS=Homo sapiens GN=TIMM50 PE=1 SV=2 - [TIM50_HUMAN]	66.66	0.0708	1	3	3	3	3879000	353	39.6	8.37
Q6P158	Putative ATP-dependent RNA helicase DHX57 OS=Homo sapiens GN=DHX57 PE=1 SV=2 - [DHX57_HUMAN]	34.43	0.0289	1	2	3	3	4317000	1386	155.5	7.71
Q16363	Laminin subunit alpha-4 OS=Homo sapiens GN=LAMA4 PE=1 SV=4 - [LAMA4_HUMAN]	0	0.0066	1	1	1	3	6563000	1823	202.4	6.28
Q9NNW5	WD repeat-containing protein 6 OS=Homo sapiens GN=WDR6 PE=1 SV=1 - [WDR6_HUMAN]	29.42	0.0303	1	3	3	3	4557000	1121	121.6	6.87
P25205	DNA replication licensing factor MCM3 OS=Homo sapiens GN=MCM3 PE=1 SV=3 - [MCM3_HUMAN]	54.57	0.0272	1	2	2	3	6926000	808	90.9	5.77
Q8NCA5	Protein FAM98A OS=Homo sapiens GN=FAM98A PE=1 SV=1 - [FA98A_HUMAN]	55.06	0.0771	2	3	3	3	7477000	519	55.4	9.03
O75400	Pre-mRNA-processing factor 40 homolog A OS=Homo sapiens GN=PRPF40A PE=1 SV=2 - [PR40A_HUMAN]	24.3	0.0554	1	3	3	3	10670000	957	108.7	7.56
Q13310	Polyadenylate-binding protein 4 OS=Homo sapiens GN=PABPC4 PE=1 SV=1 - [PABP4_HUMAN]	57.13	0.0481	1	1	2	2	7626000	644	70.7	9.26
Q9Y2I7	1-phosphatidylinositol 3-phosphate 5-kinase OS=Homo sapiens GN=PIKFYVE PE=1 SV=3 - [FYV1_HUMAN]	0	0.0043	1	1	1	2	57390000	2098	237	6.7
Q9NQT8	Kinesin-like protein KIF13B OS=Homo sapiens GN=KIF13B PE=1 SV=2 - [KI13B_HUMAN]	0	0.0071	1	1	1	2		1826	202.7	5.88
P43246	DNA mismatch repair protein Msh2 OS=Homo sapiens GN=MSH2 PE=1 SV=1 - [MSH2_HUMAN]	0	0.0246	1	2	2	2	7465000	934	104.7	5.77
P07202	Thyroid peroxidase OS=Homo sapiens GN=TPO PE=1 SV=4 - [PERT_HUMAN]	0	0.0204	1	1	1	2	48850000	933	102.9	6.76
P33991	DNA replication licensing factor MCM4 OS=Homo sapiens GN=MCM4 PE=1 SV=5 - [MCM4_HUMAN]	30.75	0.0243	1	2	2	2	3445000	863	96.5	6.74
Q13123	Protein Red OS=Homo sapiens GN=IK PE=1 SV=3 - [RED_HUMAN]	20.17	0.0431	1	2	2	2	5044000	557	65.6	6.64
Q15287	RNA-binding protein with serine-rich domain 1 OS=Homo sapiens GN=RNPS1 PE=1 SV=1 - [RNPS1_HUMAN]	16.48	0.0262	1	1	1	2	10740000	305	34.2	11.84
Q86UE4	Protein LYRIC OS=Homo sapiens GN=MTDH PE=1 SV=2 - [LYRIC_HUMAN]	51.04	0.0412	1	2	2	2	8119000	582	63.8	9.32
O75533	Splicing factor 3B subunit 1 OS=Homo sapiens GN=SF3B1 PE=1 SV=3 - [SF3B1_HUMAN]	38.26	0.0123	1	1	1	2	8304000	1304	145.7	7.09
Q13501	Sequestosome-1 OS=Homo sapiens GN=SQSTM1 PE=1 SV=1 - [SQSTM_HUMAN]	51.88	0.0841	1	2	2	2	3477000	440	47.7	5.22
P42680	Tyrosine-protein kinase Tec OS=Homo sapiens GN=TEC PE=1 SV=2 - [TEC_HUMAN]	22.06	0.0127	1	1	1	2	27980000	631	73.5	8.44
Q15046	Lysine--tRNA ligase OS=Homo sapiens GN=KARS PE=1 SV=3 - [SYK_HUMAN]	73.79	0.0402	1	2	2	2	9334000	597	68	6.35
Q2TBE0	CWF19-like protein 2 OS=Homo sapiens GN=CWF19L2 PE=1 SV=4 - [C19L2_HUMAN]	0	0.0134	1	1	1	2	32350000	894	103.7	8.65
P46060	Ran GTPase-activating protein 1 OS=Homo sapiens GN=RANGAP1 PE=1 SV=1 - [RAGP1_HUMAN]	55.98	0.0375	1	2	2	2	7207000	587	63.5	4.68
Q9NV70	Exocyst complex component 1 OS=Homo sapiens GN=EXOC1 PE=1 SV=4 - [EXOC1_HUMAN]	25.64	0.0291	1	2	2	2	2672000	894	101.9	6.61
P18085	ADP-ribosylation factor 4 OS=Homo sapiens GN=ARF4 PE=1 SV=3 - [ARF4_HUMAN]	48.15	0.1167	4	2	2	2	13180000	180	20.5	7.14
P26038	Moesin OS=Homo sapiens GN=MSN PE=1 SV=3 - [MOES_HUMAN]	44.51	0.0156	3	1	1	2	6175000	577	67.8	6.4
O43242	26S proteasome non-ATPase regulatory subunit 3 OS=Homo sapiens GN=PSMD3 PE=1 SV=2 - [PSMD3_HUMAN]	23.81	0.0524	1	2	2	2	2930000	534	60.9	8.44
P35606	Coatomer subunit beta' OS=Homo sapiens GN=COPB2 PE=1 SV=2 - [COPB2_HUMAN]	26.84	0.0199	1	2	2	2	4230000	906	102.4	5.27
Q92945	Far upstream element-binding protein 2 OS=Homo sapiens GN=KHSRP PE=1 SV=4 - [FUBP2_HUMAN]	52.99	0.0281	3	2	2	2	4059000	711	73.1	7.3
Q9Y3Z3	Deoxynucleoside triphosphate triphosphohydrolase SAMHD1 OS=Homo sapiens GN=SAMHD1 PE=1 SV=2 - [SAMH1_HUMAN]	0	0.0463	1	2	2	2	4467000	626	72.2	7.14
O94906	Pre-mRNA-processing factor 6 OS=Homo sapiens GN=PRPF6 PE=1 SV=1 - [PRP6_HUMAN]	32.08	0.0234	1	2	2	2	5121000	941	106.9	8.25
Q8WTT2	Nucleolar complex protein 3 homolog OS=Homo sapiens GN=NOC3L PE=1 SV=1 - [NOC3L_HUMAN]	0	0.0163	1	1	1	2	6997000	800	92.5	9.17
Q9NVP1	ATP-dependent RNA helicase DDX18 OS=Homo sapiens GN=DDX18 PE=1 SV=2 - [DDX18_HUMAN]	61.99	0.0418	1	2	2	2	9099000	670	75.4	9.5
Q8WVX9	Fatty acyl-CoA reductase 1 OS=Homo sapiens GN=FAR1 PE=1 SV=1 - [FACR1_HUMAN]	20.3	0.0485	1	2	2	2	5636000	515	59.3	9.17
Q16698	2,4-dienoyl-CoA reductase, mitochondrial OS=Homo sapiens GN=DECR1 PE=1 SV=1 - [DECR_HUMAN]	0	0.0687	1	2	2	2	6519000	335	36	9.28
P82650	28S ribosomal protein S22, mitochondrial OS=Homo sapiens GN=MRPS22 PE=1 SV=1 - [RT22_HUMAN]	47.68	0.0639	1	2	2	2	8235000	360	41.3	7.9
P55072	Transitional endoplasmic reticulum ATPase OS=Homo sapiens GN=VCP PE=1 SV=4 - [TERA_HUMAN]	13.93	0.0211	1	2	2	2	3909000	806	89.3	5.26
Q9H2U1	ATP-dependent RNA helicase DHX36 OS=Homo sapiens GN=DHX36 PE=1 SV=2 - [DHX36_HUMAN]	0	0.0248	1	1	2	2	4234000	1008	114.7	7.68
Q03701	CCAAT/enhancer-binding protein zeta OS=Homo sapiens GN=CEBPZ PE=1 SV=3 - [CEBPZ_HUMAN]	51.35	0.0199	1	2	2	2	10770000	1054	120.9	5.94
Q15459	Splicing factor 3A subunit 1 OS=Homo sapiens GN=SF3A1 PE=1 SV=1 - [SF3A1_HUMAN]	0	0.0227	1	2	2	2	3845000	793	88.8	5.22
Q9H7B2	Ribosome production factor 2 homolog OS=Homo sapiens GN=RPF2 PE=1 SV=2 - [RPF2_HUMAN]	40.62	0.0261	1	1	1	2	8529000	306	35.6	9.99
P43243	Matrin-3 OS=Homo sapiens GN=MATR3 PE=1 SV=2 - [MATR3_HUMAN]	19.43	0.0331	1	2	2	2	11010000	847	94.6	6.25
P46783	40S ribosomal protein S10 OS=Homo sapiens GN=RPS10 PE=1 SV=1 - [RS10_HUMAN]	73.25	0.0848	2	1	1	2	4810000	165	18.9	10.15
O95602	DNA-directed RNA polymerase I subunit RPA1 OS=Homo sapiens GN=POLR1A PE=1 SV=2 - [RPA1_HUMAN]	24.23	0.018	1	2	2	2	2544000	1720	194.7	7.03
Q16630	Cleavage and polyadenylation specificity factor subunit 6 OS=Homo sapiens GN=CPSF6 PE=1 SV=2 - [CPSF6_HUMAN]	0	0.0544	1	2	2	2	5067000	551	59.2	7.15
Q86VM9	Zinc finger CCCH domain-containing protein 18 OS=Homo sapiens GN=ZC3H18 PE=1 SV=2 - [ZCH18_HUMAN]	28.4	0.021	1	2	2	2	1437000	953	106.3	8.32
P39019	40S ribosomal protein S19 OS=Homo sapiens GN=RPS19 PE=1 SV=2 - [RS19_HUMAN]	42.36	0.1517	1	2	2	2	14690000	145	16.1	10.32
Q12788	Transducin beta-like protein 3 OS=Homo sapiens GN=TBL3 PE=1 SV=2 - [TBL3_HUMAN]	38.8	0.0297	1	2	2	2	4157000	808	89	6.9
Q96GQ7	Probable ATP-dependent RNA helicase DDX27 OS=Homo sapiens GN=DDX27 PE=1 SV=2 - [DDX27_HUMAN]	32.74	0.0289	1	2	2	2	3413000	796	89.8	9.28
P57088	Transmembrane protein 33 OS=Homo sapiens GN=TMEM33 PE=1 SV=2 - [TMM33_HUMAN]	89.62	0.0486	1	1	1	2	29930000	247	28	9.7
Q9UQE7	Structural maintenance of chromosomes protein 3 OS=Homo sapiens GN=SMC3 PE=1 SV=2 - [SMC3_HUMAN]	24.3	0.0181	1	2	2	2	3432000	1217	141.5	7.18
O43149	Zinc finger ZZ-type and EF-hand domain-containing protein 1 OS=Homo sapiens GN=ZZEF1 PE=1 SV=6 - [ZZEF1_HUMAN]	0	0.0047	1	1	1	2	45540000	2961	330.9	5.95
O43684	Mitotic checkpoint protein BUB3 OS=Homo sapiens GN=BUB3 PE=1 SV=1 - [BUB3_HUMAN]	49.44	0.064	1	2	2	2	4493000	328	37.1	6.84
Q9BUZ4	TNF receptor-associated factor 4 OS=Homo sapiens GN=TRAF4 PE=1 SV=1 - [TRAF4_HUMAN]	29.64	0.0149	1	1	1	2	175200000	470	53.5	8.15
Q96PK6	RNA-binding protein 14 OS=Homo sapiens GN=RBM14 PE=1 SV=2 - [RBM14_HUMAN]	25.81	0.0344	1	2	2	2	9258000	669	69.4	9.67
Q06265	Exosome complex component RRP45 OS=Homo sapiens GN=EXOSC9 PE=1 SV=3 - [EXOS9_HUMAN]	68.7	0.0478	1	2	2	2	9950000	439	48.9	5.29
O00231	26S proteasome non-ATPase regulatory subunit 11 OS=Homo sapiens GN=PSMD11 PE=1 SV=3 - [PSD11_HUMAN]	0	0.0569	1	2	2	2	14560000	422	47.4	6.48
Q92522	Histone H1x OS=Homo sapiens GN=H1FX PE=1 SV=1 - [H1X_HUMAN]	37.82	0.0704	1	1	1	2	8023000	213	22.5	10.76
O94776	Metastasis-associated protein MTA2 OS=Homo sapiens GN=MTA2 PE=1 SV=1 - [MTA2_HUMAN]	0	0.015	1	1	1	2		668	75	9.66
P11498	Pyruvate carboxylase, mitochondrial OS=Homo sapiens GN=PC PE=1 SV=2 - [PYC_HUMAN]	0	0.0178	1	2	2	2	4949000	1178	129.6	6.84
Q14697	Neutral alpha-glucosidase AB OS=Homo sapiens GN=GANAB PE=1 SV=3 - [GANAB_HUMAN]	13.92	0.0466	1	2	2	2	2043000	944	106.8	6.14
Q09028	Histone-binding protein RBBP4 OS=Homo sapiens GN=RBBP4 PE=1 SV=3 - [RBBP4_HUMAN]	26.64	0.0541	2	2	2	2	10920000	425	47.6	4.89
P13667	Protein disulfide-isomerase A4 OS=Homo sapiens GN=PDIA4 PE=1 SV=2 - [PDIA4_HUMAN]	75.12	0.0357	1	2	2	2	8600000	645	72.9	5.07
Q14008	Cytoskeleton-associated protein 5 OS=Homo sapiens GN=CKAP5 PE=1 SV=3 - [CKAP5_HUMAN]	48.65	0.0148	1	2	2	2	6824000	2032	225.4	7.8
P53350	Serine/threonine-protein kinase PLK1 OS=Homo sapiens GN=PLK1 PE=1 SV=1 - [PLK1_HUMAN]	28	0.0431	1	2	2	2	8868000	603	68.2	8.91
Q92541	RNA polymerase-associated protein RTF1 homolog OS=Homo sapiens GN=RTF1 PE=1 SV=4 - [RTF1_HUMAN]	39.17	0.0423	1	2	2	2	7457000	710	80.3	8.15
P35998	26S protease regulatory subunit 7 OS=Homo sapiens GN=PSMC2 PE=1 SV=3 - [PRS7_HUMAN]	0	0.0716	1	2	2	2	8410000	433	48.6	5.95
Q6KB66	Keratin, type II cytoskeletal 80 OS=Homo sapiens GN=KRT80 PE=1 SV=2 - [K2C80_HUMAN]	52.42	0.0465	1	1	2	2	11380000	452	50.5	5.67
P48729	Casein kinase I isoform alpha OS=Homo sapiens GN=CSNK1A1 PE=1 SV=2 - [KC1A_HUMAN]	20.23	0.0534	2	2	2	2	4400000	337	38.9	9.57
Q9NPJ6	Mediator of RNA polymerase II transcription subunit 4 OS=Homo sapiens GN=MED4 PE=1 SV=1 - [MED4_HUMAN]	0	0.1074	1	2	2	2	3553000	270	29.7	5.1
Q9Y4W6	AFG3-like protein 2 OS=Homo sapiens GN=AFG3L2 PE=1 SV=2 - [AFG32_HUMAN]	14.32	0.0201	1	2	2	2	1131000	797	88.5	8.66
P14616	Insulin receptor-related protein OS=Homo sapiens GN=INSRR PE=1 SV=2 - [INSRR_HUMAN]	0	0.0062	3	1	1	2	127100000	1297	143.6	6.47
Q7KZF4	Staphylococcal nuclease domain-containing protein 1 OS=Homo sapiens GN=SND1 PE=1 SV=1 - [SND1_HUMAN]	26.88	0.0209	1	2	2	2	2996000	910	101.9	7.17
P62937	Peptidyl-prolyl cis-trans isomerase A OS=Homo sapiens GN=PPIA PE=1 SV=2 - [PPIA_HUMAN]	30.97	0.1636	1	2	2	2	20500000	165	18	7.81
Q5C9Z4	Nucleolar MIF4G domain-containing protein 1 OS=Homo sapiens GN=NOM1 PE=1 SV=1 - [NOM1_HUMAN]	37.15	0.0279	1	2	2	2	2798000	860	96.2	8.1
P04004	Vitronectin OS=Homo sapiens GN=VTN PE=1 SV=1 - [VTNC_HUMAN]	79.05	0.0314	1	1	1	2	27420000	478	54.3	5.8
P08195	4F2 cell-surface antigen heavy chain OS=Homo sapiens GN=SLC3A2 PE=1 SV=3 - [4F2_HUMAN]	20.63	0.054	1	2	2	2	5490000	630	68	5.01
O00533	Neural cell adhesion molecule L1-like protein OS=Homo sapiens GN=CHL1 PE=1 SV=4 - [NCHL1_HUMAN]	0	0.0066	1	1	1	2	165600000	1208	135	5.76
P29692	Elongation factor 1-delta OS=Homo sapiens GN=EEF1D PE=1 SV=5 - [EF1D_HUMAN]	61.28	0.0427	1	1	1	2	19520000	281	31.1	5.01
P42574	Caspase-3 OS=Homo sapiens GN=CASP3 PE=1 SV=2 - [CASP3_HUMAN]	0	0.0397	1	1	1	2	82730000	277	31.6	6.54
Q96EB6	NAD-dependent protein deacetylase sirtuin-1 OS=Homo sapiens GN=SIRT1 PE=1 SV=2 - [SIR1_HUMAN]	0	0.0361	1	2	2	2	8330000	747	81.6	4.67
Q8IZL9	Cyclin-dependent kinase 20 OS=Homo sapiens GN=CDK20 PE=1 SV=1 - [CDK20_HUMAN]	33.93	0.0462	26	1	2	2	6000000	346	38.7	6.76
Q9Y4P3	Transducin beta-like protein 2 OS=Homo sapiens GN=TBL2 PE=1 SV=1 - [TBL2_HUMAN]	50.68	0.0828	1	2	2	2	5853000	447	49.8	9.44
Q9Y277	Voltage-dependent anion-selective channel protein 3 OS=Homo sapiens GN=VDAC3 PE=1 SV=1 - [VDAC3_HUMAN]	33.85	0.106	2	2	2	2	6834000	283	30.6	8.66
P22234	Multifunctional protein ADE2 OS=Homo sapiens GN=PAICS PE=1 SV=3 - [PUR6_HUMAN]	43.77	0.0588	1	2	2	2	9811000	425	47	7.23
Q9HCC0	Methylcrotonoyl-CoA carboxylase beta chain, mitochondrial OS=Homo sapiens GN=MCCC2 PE=1 SV=1 - [MCCB_HUMAN]	48.17	0.0515	1	2	2	2	5686000	563	61.3	7.68
P12268	Inosine-5'-monophosphate dehydrogenase 2 OS=Homo sapiens GN=IMPDH2 PE=1 SV=2 - [IMDH2_HUMAN]	45.51	0.0389	2	2	2	2	13040000	514	55.8	6.9
Q9Y5Q8	General transcription factor 3C polypeptide 5 OS=Homo sapiens GN=GTF3C5 PE=1 SV=2 - [TF3C5_HUMAN]	32.4	0.0539	1	2	2	2	3374000	519	59.5	6.9
Q96A65	Exocyst complex component 4 OS=Homo sapiens GN=EXOC4 PE=1 SV=1 - [EXOC4_HUMAN]	22.5	0.0216	1	2	2	2	2209000	974	110.4	6.49
Q92698	DNA repair and recombination protein RAD54-like OS=Homo sapiens GN=RAD54L PE=1 SV=2 - [RAD54_HUMAN]	0	0.0254	1	1	1	2	136700000	747	84.3	8.56
Q9H0U4	Ras-related protein Rab-1B OS=Homo sapiens GN=RAB1B PE=1 SV=1 - [RAB1B_HUMAN]	22.5	0.0945	9	2	2	2	5925000	201	22.2	5.73
Q9Y3U8	60S ribosomal protein L36 OS=Homo sapiens GN=RPL36 PE=1 SV=3 - [RL36_HUMAN]	31.21	0.2095	1	2	2	2	11630000	105	12.2	11.59
Q9NZJ7	Mitochondrial carrier homolog 1 OS=Homo sapiens GN=MTCH1 PE=1 SV=1 - [MTCH1_HUMAN]	17.81	0.0617	1	2	2	2	2391000	389	41.5	9.32
P08237	ATP-dependent 6-phosphofructokinase, muscle type OS=Homo sapiens GN=PFKM PE=1 SV=2 - [PFKAM_HUMAN]	42.6	0.0321	1	2	2	2	11120000	780	85.1	7.99
Q15008	26S proteasome non-ATPase regulatory subunit 6 OS=Homo sapiens GN=PSMD6 PE=1 SV=1 - [PSMD6_HUMAN]	40.71	0.0386	1	1	1	2	3660000	389	45.5	5.62
Q6ZMU5	Tripartite motif-containing protein 72 OS=Homo sapiens GN=TRIM72 PE=1 SV=2 - [TRI72_HUMAN]	0	0.0294	1	1	1	2	10580000	477	52.7	6.48
P00505	Aspartate aminotransferase, mitochondrial OS=Homo sapiens GN=GOT2 PE=1 SV=3 - [AATM_HUMAN]	21.95	0.093	1	2	2	2	6011000	430	47.5	9.01
Q9UJP4	Kelch-like protein 21 OS=Homo sapiens GN=KLHL21 PE=1 SV=4 - [KLH21_HUMAN]	32.92	0.0469	1	2	2	2	10790000	597	66.6	5.36
O00178	GTP-binding protein 1 OS=Homo sapiens GN=GTPBP1 PE=1 SV=3 - [GTPB1_HUMAN]	49.77	0.0404	1	2	2	2	4720000	669	72.4	8.34
Q15020	Squamous cell carcinoma antigen recognized by T-cells 3 OS=Homo sapiens GN=SART3 PE=1 SV=1 - [SART3_HUMAN]	31.9	0.0301	1	2	2	2	29250000	963	109.9	5.57
Q9BUQ8	Probable ATP-dependent RNA helicase DDX23 OS=Homo sapiens GN=DDX23 PE=1 SV=3 - [DDX23_HUMAN]	43.01	0.0244	1	2	2	2	8020000	820	95.5	9.55
P08243	Asparagine synthetase [glutamine-hydrolyzing] OS=Homo sapiens GN=ASNS PE=1 SV=4 - [ASNS_HUMAN]	38.68	0.041	1	2	2	2	3364000	561	64.3	6.86
O00541	Pescadillo homolog OS=Homo sapiens GN=PES1 PE=1 SV=1 - [PESC_HUMAN]	40.17	0.0306	1	2	2	2	17290000	588	68	7.33
Q12769	Nuclear pore complex protein Nup160 OS=Homo sapiens GN=NUP160 PE=1 SV=3 - [NU160_HUMAN]	18.37	0.0084	1	1	1	2	4353000	1436	162	5.5
O75746	Calcium-binding mitochondrial carrier protein Aralar1 OS=Homo sapiens GN=SLC25A12 PE=1 SV=2 - [CMC1_HUMAN]	43.84	0.031	1	1	2	2	14700000	678	74.7	8.38
Q12798	Centrin-1 OS=Homo sapiens GN=CETN1 PE=1 SV=1 - [CETN1_HUMAN]	0	0.093	1	1	1	2	200500000	172	19.6	4.88
P55884	Eukaryotic translation initiation factor 3 subunit B OS=Homo sapiens GN=EIF3B PE=1 SV=3 - [EIF3B_HUMAN]	50.43	0.0283	1	2	2	2	10640000	814	92.4	5
Q8IUR7	Armadillo repeat-containing protein 8 OS=Homo sapiens GN=ARMC8 PE=1 SV=2 - [ARMC8_HUMAN]	58.01	0.0342	1	2	2	2	7342000	673	75.5	6.73
P49910	Zinc finger protein 165 OS=Homo sapiens GN=ZNF165 PE=1 SV=1 - [ZN165_HUMAN]	0	0.0412	1	1	1	2	29300000	485	55.7	7.17
P63010	AP-2 complex subunit beta OS=Homo sapiens GN=AP2B1 PE=1 SV=1 - [AP2B1_HUMAN]	0	0.0213	2	2	2	2	9286000	937	104.5	5.38
O14925	Mitochondrial import inner membrane translocase subunit Tim23 OS=Homo sapiens GN=TIMM23 PE=1 SV=1 - [TIM23_HUMAN]	29.43	0.1292	2	2	2	2	6956000	209	21.9	8.6
P40926	Malate dehydrogenase, mitochondrial OS=Homo sapiens GN=MDH2 PE=1 SV=3 - [MDHM_HUMAN]	0	0.0503	1	2	2	2	30730000	338	35.5	8.68
O15160	DNA-directed RNA polymerases I and III subunit RPAC1 OS=Homo sapiens GN=POLR1C PE=1 SV=1 - [RPAC1_HUMAN]	43.14	0.0896	1	2	2	2	6620000	346	39.2	5.5
P62191	26S protease regulatory subunit 4 OS=Homo sapiens GN=PSMC1 PE=1 SV=1 - [PRS4_HUMAN]	27.66	0.075	3	2	2	2	6182000	440	49.2	6.21
P46776	60S ribosomal protein L27a OS=Homo sapiens GN=RPL27A PE=1 SV=2 - [RL27A_HUMAN]	134.27	0.0743	1	1	1	2	154800000	148	16.6	11
O75821	Eukaryotic translation initiation factor 3 subunit G OS=Homo sapiens GN=EIF3G PE=1 SV=2 - [EIF3G_HUMAN]	51.45	0.0781	1	2	2	2	12910000	320	35.6	6.13
Q92552	28S ribosomal protein S27, mitochondrial OS=Homo sapiens GN=MRPS27 PE=1 SV=3 - [RT27_HUMAN]	31.41	0.0459	1	2	2	2	5873000	414	47.6	6.18
Q9BTT6	Leucine-rich repeat-containing protein 1 OS=Homo sapiens GN=LRRC1 PE=1 SV=1 - [LRRC1_HUMAN]	21.05	0.0477	1	1	2	2	2630000	524	59.2	5.02
Q9H9B4	Sideroflexin-1 OS=Homo sapiens GN=SFXN1 PE=1 SV=4 - [SFXN1_HUMAN]	0	0.059	1	2	2	2	11260000	322	35.6	9.07
P27797	Calreticulin OS=Homo sapiens GN=CALR PE=1 SV=1 - [CALR_HUMAN]	21.69	0.0432	1	2	2	2	2782000	417	48.1	4.44
P43307	Translocon-associated protein subunit alpha OS=Homo sapiens GN=SSR1 PE=1 SV=3 - [SSRA_HUMAN]	0	0.0385	1	1	1	2	25050000	286	32.2	4.49
P25398	40S ribosomal protein S12 OS=Homo sapiens GN=RPS12 PE=1 SV=3 - [RS12_HUMAN]	51.37	0.1894	1	2	2	2	22160000	132	14.5	7.21
P15259	Phosphoglycerate mutase 2 OS=Homo sapiens GN=PGAM2 PE=1 SV=3 - [PGAM2_HUMAN]	65.28	0.0435	2	1	1	2	12980000	253	28.7	8.88
O95626	Acidic leucine-rich nuclear phosphoprotein 32 family member D OS=Homo sapiens GN=ANP32D PE=2 SV=2 - [AN32D_HUMAN]	0	0.0687	4	1	1	2	7989000	131	14.8	5.02
Q15758	Neutral amino acid transporter B(0) OS=Homo sapiens GN=SLC1A5 PE=1 SV=2 - [AAAT_HUMAN]	86.67	0.0444	1	2	2	2	11740000	541	56.6	5.48
P52655	Transcription initiation factor IIA subunit 1 OS=Homo sapiens GN=GTF2A1 PE=1 SV=1 - [TF2AA_HUMAN]	76.22	0.0585	1	2	2	2	14610000	376	41.5	4.55
P55209	Nucleosome assembly protein 1-like 1 OS=Homo sapiens GN=NAP1L1 PE=1 SV=1 - [NP1L1_HUMAN]	86.74	0.0895	1	2	2	2	19210000	391	45.3	4.46
Q9BXI3	Cytosolic 5'-nucleotidase 1A OS=Homo sapiens GN=NT5C1A PE=2 SV=1 - [5NT1A_HUMAN]	0	0.0217	1	1	1	2	177400000	368	41	6.55
Q9UHI6	Probable ATP-dependent RNA helicase DDX20 OS=Homo sapiens GN=DDX20 PE=1 SV=2 - [DDX20_HUMAN]	33.03	0.0267	1	2	2	2	4791000	824	92.2	6.95
Q9BRP1	Programmed cell death protein 2-like OS=Homo sapiens GN=PDCD2L PE=1 SV=1 - [PDD2L_HUMAN]	0	0.0615	1	2	2	2	24320000	358	39.4	4.86
Q14160	Protein scribble homolog OS=Homo sapiens GN=SCRIB PE=1 SV=4 - [SCRIB_HUMAN]	23.37	0.0166	1	1	2	2	2351000	1630	174.8	5.07
Q9P2E9	Ribosome-binding protein 1 OS=Homo sapiens GN=RRBP1 PE=1 SV=4 - [RRBP1_HUMAN]	21.88	0.0156	1	2	2	2	1092000	1410	152.4	8.6
Q5SY16	Polynucleotide 5'-hydroxyl-kinase NOL9 OS=Homo sapiens GN=NOL9 PE=1 SV=1 - [NOL9_HUMAN]	41.36	0.0513	1	2	2	2	9433000	702	79.3	9.13
Q9NX58	Cell growth-regulating nucleolar protein OS=Homo sapiens GN=LYAR PE=1 SV=2 - [LYAR_HUMAN]	109.58	0.0422	1	2	2	2	10630000	379	43.6	9.54
Q8IZP2	Putative protein FAM10A4 OS=Homo sapiens GN=ST13P4 PE=5 SV=1 - [ST134_HUMAN]	53.18	0.0583	3	1	1	2	3296000	240	27.4	5.08
P09848	Lactase-phlorizin hydrolase OS=Homo sapiens GN=LCT PE=1 SV=3 - [LPH_HUMAN]	0	0.0036	1	1	1	1	36000000	1927	218.4	6.34
Q96TA2	ATP-dependent zinc metalloprotease YME1L1 OS=Homo sapiens GN=YME1L1 PE=1 SV=2 - [YMEL1_HUMAN]	26.53	0.0259	1	1	1	1	8905000	773	86.4	8.76
P51532	Transcription activator BRG1 OS=Homo sapiens GN=SMARCA4 PE=1 SV=2 - [SMCA4_HUMAN]	0	0.0043	1	1	1	1	4636000	1647	184.5	7.88
O60841	Eukaryotic translation initiation factor 5B OS=Homo sapiens GN=EIF5B PE=1 SV=4 - [IF2P_HUMAN]	41.37	0.0172	1	1	1	1		1220	138.7	5.49
O00505	Importin subunit alpha-4 OS=Homo sapiens GN=KPNA3 PE=1 SV=2 - [IMA4_HUMAN]	0	0.025	1	1	1	1	3087000	521	57.8	4.94
Q15024	Exosome complex component RRP42 OS=Homo sapiens GN=EXOSC7 PE=1 SV=3 - [EXOS7_HUMAN]	52.86	0.0515	1	1	1	1	5177000	291	31.8	5.19
Q2NL82	Pre-rRNA-processing protein TSR1 homolog OS=Homo sapiens GN=TSR1 PE=1 SV=1 - [TSR1_HUMAN]	0	0.0199	1	1	1	1	4385000	804	91.8	7.42
Q9BSK4	Protein fem-1 homolog A OS=Homo sapiens GN=FEM1A PE=1 SV=1 - [FEM1A_HUMAN]	0	0.0105	1	1	1	1	3476000	669	73.6	6.07
Q9H8V3	Protein ECT2 OS=Homo sapiens GN=ECT2 PE=1 SV=4 - [ECT2_HUMAN]	0	0.012	1	1	1	1	3454000	914	103.4	7.71
P13535	Myosin-8 OS=Homo sapiens GN=MYH8 PE=1 SV=3 - [MYH8_HUMAN]	0	0.0036	4	1	1	1		1937	222.6	5.74
P57740	Nuclear pore complex protein Nup107 OS=Homo sapiens GN=NUP107 PE=1 SV=1 - [NU107_HUMAN]	33.03	0.0076	1	1	1	1	6356000	925	106.3	5.43
Q9NYC9	Dynein heavy chain 9, axonemal OS=Homo sapiens GN=DNAH9 PE=1 SV=3 - [DYH9_HUMAN]	22.68	0.0016	1	1	1	1	58990000	4486	511.6	5.91
Q99569	Plakophilin-4 OS=Homo sapiens GN=PKP4 PE=1 SV=2 - [PKP4_HUMAN]	0	0.0092	1	1	1	1	19020000	1192	131.8	8.94
Q7Z460	CLIP-associating protein 1 OS=Homo sapiens GN=CLASP1 PE=1 SV=1 - [CLAP1_HUMAN]	0	0.0059	1	1	1	1		1538	169.3	9.03
P37108	Signal recognition particle 14 kDa protein OS=Homo sapiens GN=SRP14 PE=1 SV=2 - [SRP14_HUMAN]	51.64	0.1029	1	1	1	1	6141000	136	14.6	10.04
A1A5B4	Anoctamin-9 OS=Homo sapiens GN=ANO9 PE=2 SV=3 - [ANO9_HUMAN]	0	0.0102	1	1	1	1		782	90.3	8.16
Q5TB30	DEP domain-containing protein 1A OS=Homo sapiens GN=DEPDC1 PE=1 SV=2 - [DEP1A_HUMAN]	0	0.0271	1	1	1	1	19820000	811	92.9	8.68
Q9NTJ3	Structural maintenance of chromosomes protein 4 OS=Homo sapiens GN=SMC4 PE=1 SV=2 - [SMC4_HUMAN]	0	0.0078	1	1	1	1	871500	1288	147.1	6.79
P02788	Lactotransferrin OS=Homo sapiens GN=LTF PE=1 SV=6 - [TRFL_HUMAN]	15.28	0.0127	1	1	1	1	2541000	710	78.1	8.12
Q00587	Cdc42 effector protein 1 OS=Homo sapiens GN=CDC42EP1 PE=1 SV=1 - [BORG5_HUMAN]	0	0.023	1	1	1	1	2766000	391	40.3	7.15
Q8IYB3	Serine/arginine repetitive matrix protein 1 OS=Homo sapiens GN=SRRM1 PE=1 SV=2 - [SRRM1_HUMAN]	19.63	0.0111	1	1	1	1	884000	904	102.3	11.84
P26196	Probable ATP-dependent RNA helicase DDX6 OS=Homo sapiens GN=DDX6 PE=1 SV=2 - [DDX6_HUMAN]	0	0.0311	1	1	1	1	2257000	483	54.4	8.66
Q6PD62	RNA polymerase-associated protein CTR9 homolog OS=Homo sapiens GN=CTR9 PE=1 SV=1 - [CTR9_HUMAN]	35.85	0.0162	1	1	1	1		1173	133.4	6.77
Q8IZD9	Dedicator of cytokinesis protein 3 OS=Homo sapiens GN=DOCK3 PE=1 SV=1 - [DOCK3_HUMAN]	0	0.0044	1	1	1	1		2030	233	6.98
Q8IY81	pre-rRNA processing protein FTSJ3 OS=Homo sapiens GN=FTSJ3 PE=1 SV=2 - [SPB1_HUMAN]	31.49	0.0213	1	1	1	1	6642000	847	96.5	8.4
Q7KZN9	Cytochrome c oxidase assembly protein COX15 homolog OS=Homo sapiens GN=COX15 PE=1 SV=1 - [COX15_HUMAN]	22.6	0.0171	1	1	1	1	166800000	410	46	9.82
P37837	Transaldolase OS=Homo sapiens GN=TALDO1 PE=1 SV=2 - [TALDO_HUMAN]	0	0.0237	1	1	1	1	6205000	337	37.5	6.81
O43818	U3 small nucleolar RNA-interacting protein 2 OS=Homo sapiens GN=RRP9 PE=1 SV=1 - [U3IP2_HUMAN]	16	0.0147	1	1	1	1	14510000	475	51.8	7.85
Q8IWA0	WD repeat-containing protein 75 OS=Homo sapiens GN=WDR75 PE=1 SV=1 - [WDR75_HUMAN]	0	0.0108	1	1	1	1	2125000	830	94.4	5.96
Q13547	Histone deacetylase 1 OS=Homo sapiens GN=HDAC1 PE=1 SV=1 - [HDAC1_HUMAN]	0	0.0249	2	1	1	1	3643000	482	55.1	5.48
Q12789	General transcription factor 3C polypeptide 1 OS=Homo sapiens GN=GTF3C1 PE=1 SV=4 - [TF3C1_HUMAN]	0	0.0043	1	1	1	1	2213000	2109	238.7	7.3
Q9UIW2	Plexin-A1 OS=Homo sapiens GN=PLXNA1 PE=1 SV=3 - [PLXA1_HUMAN]	0	0.0121	1	1	1	1	299600000	1896	210.9	6.92
P53804	E3 ubiquitin-protein ligase TTC3 OS=Homo sapiens GN=TTC3 PE=1 SV=2 - [TTC3_HUMAN]	0	0.0069	1	1	1	1		2025	229.7	7.52
Q9NYP7	Elongation of very long chain fatty acids protein 5 OS=Homo sapiens GN=ELOVL5 PE=1 SV=1 - [ELOV5_HUMAN]	0	0.0368	1	1	1	1		299	35.3	9.42
Q9Y262	Eukaryotic translation initiation factor 3 subunit L OS=Homo sapiens GN=EIF3L PE=1 SV=1 - [EIF3L_HUMAN]	39.97	0.023	1	1	1	1	5115000	564	66.7	6.34
Q9Y2W1	Thyroid hormone receptor-associated protein 3 OS=Homo sapiens GN=THRAP3 PE=1 SV=2 - [TR150_HUMAN]	17.6	0.0094	1	1	1	1	2726000	955	108.6	10.15
Q6V702	Uncharacterized protein C4orf22 OS=Homo sapiens GN=C4orf22 PE=2 SV=4 - [CD022_HUMAN]	0	0.073	1	1	1	1	16580000	233	26.9	5.44
Q15424	Scaffold attachment factor B1 OS=Homo sapiens GN=SAFB PE=1 SV=4 - [SAFB1_HUMAN]	23.81	0.0087	1	1	1	1	8585000	915	102.6	5.47
P62314	Small nuclear ribonucleoprotein Sm D1 OS=Homo sapiens GN=SNRPD1 PE=1 SV=1 - [SMD1_HUMAN]	40.43	0.1092	1	1	1	1	8267000	119	13.3	11.56
Q70JA7	Chondroitin sulfate synthase 3 OS=Homo sapiens GN=CHSY3 PE=2 SV=3 - [CHSS3_HUMAN]	0	0.017	1	1	1	1	240800000	882	100.2	8.75
Q13813	Spectrin alpha chain, non-erythrocytic 1 OS=Homo sapiens GN=SPTAN1 PE=1 SV=3 - [SPTN1_HUMAN]	0	0.0032	1	1	1	1	15870000	2472	284.4	5.35
P49736	DNA replication licensing factor MCM2 OS=Homo sapiens GN=MCM2 PE=1 SV=4 - [MCM2_HUMAN]	21.5	0.0111	1	1	1	1	3045000	904	101.8	5.52
Q9BVS4	Serine/threonine-protein kinase RIO2 OS=Homo sapiens GN=RIOK2 PE=1 SV=2 - [RIOK2_HUMAN]	43.38	0.0308	1	1	1	1	1475000	552	63.2	5.94
Q9NYF8	Bcl-2-associated transcription factor 1 OS=Homo sapiens GN=BCLAF1 PE=1 SV=2 - [BCLF1_HUMAN]	29.22	0.0098	1	1	1	1	8414000	920	106.1	9.98
Q9NPI1	Bromodomain-containing protein 7 OS=Homo sapiens GN=BRD7 PE=1 SV=1 - [BRD7_HUMAN]	14.62	0.02	1	1	1	1		651	74.1	6.39
Q13868	Exosome complex component RRP4 OS=Homo sapiens GN=EXOSC2 PE=1 SV=2 - [EXOS2_HUMAN]	0	0.0614	1	1	1	1	1301000	293	32.8	7.5
Q8TDX7	Serine/threonine-protein kinase Nek7 OS=Homo sapiens GN=NEK7 PE=1 SV=1 - [NEK7_HUMAN]	0	0.0265	2	1	1	1	133500000	302	34.5	8.25
P08253	72 kDa type IV collagenase OS=Homo sapiens GN=MMP2 PE=1 SV=2 - [MMP2_HUMAN]	0	0.0182	1	1	1	1	3311000	660	73.8	5.47
Q99615	DnaJ homolog subfamily C member 7 OS=Homo sapiens GN=DNAJC7 PE=1 SV=2 - [DNJC7_HUMAN]	0	0.0364	1	1	1	1	3167000	494	56.4	6.96
Q5RKV6	Exosome complex component MTR3 OS=Homo sapiens GN=EXOSC6 PE=1 SV=1 - [EXOS6_HUMAN]	16.53	0.0588	1	1	1	1	8394000	272	28.2	6.28
Q8N2S1	Latent-transforming growth factor beta-binding protein 4 OS=Homo sapiens GN=LTBP4 PE=1 SV=2 - [LTBP4_HUMAN]	0	0.0074	1	1	1	1	33230000	1624	173.3	5.43
P08621	U1 small nuclear ribonucleoprotein 70 kDa OS=Homo sapiens GN=SNRNP70 PE=1 SV=2 - [RU17_HUMAN]	0	0.0206	1	1	1	1		437	51.5	9.94
O60231	Putative pre-mRNA-splicing factor ATP-dependent RNA helicase DHX16 OS=Homo sapiens GN=DHX16 PE=1 SV=2 - [DHX16_HUMAN]	43.24	0.0115	1	1	1	1		1041	119.2	6.8
Q13573	SNW domain-containing protein 1 OS=Homo sapiens GN=SNW1 PE=1 SV=1 - [SNW1_HUMAN]	15.19	0.0205	1	1	1	1	6721000	536	61.5	9.52
Q92806	G protein-activated inward rectifier potassium channel 3 OS=Homo sapiens GN=KCNJ9 PE=2 SV=2 - [KCNJ9_HUMAN]	0	0.0407	1	1	1	1		393	44	4.96
Q8N5S1	Solute carrier family 25 member 41 OS=Homo sapiens GN=SLC25A41 PE=2 SV=2 - [S2541_HUMAN]	0	0.0351	1	1	1	1	2820000	370	40.8	9.22
Q96QK1	Vacuolar protein sorting-associated protein 35 OS=Homo sapiens GN=VPS35 PE=1 SV=2 - [VPS35_HUMAN]	0	0.0113	1	1	1	1	2443000	796	91.6	5.49
Q7Z2Z2	Elongation factor Tu GTP-binding domain-containing protein 1 OS=Homo sapiens GN=EFTUD1 PE=1 SV=2 - [ETUD1_HUMAN]	0	0.0071	1	1	1	1	10330000	1120	125.3	5.91
P31040	Succinate dehydrogenase [ubiquinone] flavoprotein subunit, mitochondrial OS=Homo sapiens GN=SDHA PE=1 SV=2 - [SDHA_HUMAN]	33.33	0.0105	1	1	1	1	3626000	664	72.6	7.39
Q5VZL5	Zinc finger MYM-type protein 4 OS=Homo sapiens GN=ZMYM4 PE=1 SV=1 - [ZMYM4_HUMAN]	0	0.0058	1	1	1	1	1259000000	1548	172.7	6.84
O15078	Centrosomal protein of 290 kDa OS=Homo sapiens GN=CEP290 PE=1 SV=2 - [CE290_HUMAN]	0	0.0056	1	1	1	1	27450000	2479	290.2	5.95
Q7L1Q6	Basic leucine zipper and W2 domain-containing protein 1 OS=Homo sapiens GN=BZW1 PE=1 SV=1 - [BZW1_HUMAN]	27.28	0.0239	1	1	1	1	1681000	419	48	5.92
P02792	Ferritin light chain OS=Homo sapiens GN=FTL PE=1 SV=2 - [FRIL_HUMAN]	34.82	0.0857	1	1	1	1	5170000	175	20	5.78
P00966	Argininosuccinate synthase OS=Homo sapiens GN=ASS1 PE=1 SV=2 - [ASSY_HUMAN]	0	0.0194	1	1	1	1	53550000	412	46.5	8.02
P31942	Heterogeneous nuclear ribonucleoprotein H3 OS=Homo sapiens GN=HNRNPH3 PE=1 SV=2 - [HNRH3_HUMAN]	22.81	0.0347	1	1	1	1	7021000	346	36.9	6.87
P27816	Microtubule-associated protein 4 OS=Homo sapiens GN=MAP4 PE=1 SV=3 - [MAP4_HUMAN]	0	0.0095	1	1	1	1	1400000	1152	120.9	5.43
Q8N7W2	BEN domain-containing protein 7 OS=Homo sapiens GN=BEND7 PE=1 SV=2 - [BEND7_HUMAN]	0	0.0212	1	1	1	1		519	57.5	9.13
Q9NQZ6	Zinc finger C4H2 domain-containing protein OS=Homo sapiens GN=ZC4H2 PE=1 SV=1 - [ZC4H2_HUMAN]	0	0.0357	1	1	1	1	4645000	224	26.2	7.14
P48730	Casein kinase I isoform delta OS=Homo sapiens GN=CSNK1D PE=1 SV=2 - [KC1D_HUMAN]	42.23	0.0289	2	1	1	1	4894000	415	47.3	9.74
Q8NCQ5	F-box only protein 15 OS=Homo sapiens GN=FBXO15 PE=2 SV=2 - [FBX15_HUMAN]	0	0.0176	1	1	1	1	70400000	510	57.2	8.6
Q8NCF5	NFATC2-interacting protein OS=Homo sapiens GN=NFATC2IP PE=1 SV=1 - [NF2IP_HUMAN]	0	0.0334	1	1	1	1	300800000	419	45.8	6.6
P27695	DNA-(apurinic or apyrimidinic site) lyase OS=Homo sapiens GN=APEX1 PE=1 SV=2 - [APEX1_HUMAN]	0	0.0283	1	1	1	1	3085000	318	35.5	8.12
Q96LD4	Tripartite motif-containing protein 47 OS=Homo sapiens GN=TRIM47 PE=1 SV=2 - [TRI47_HUMAN]	0	0.0235	1	1	1	1	3428000	638	69.5	6.44
Q9BXJ9	N-alpha-acetyltransferase 15, NatA auxiliary subunit OS=Homo sapiens GN=NAA15 PE=1 SV=1 - [NAA15_HUMAN]	32.2	0.015	1	1	1	1	1592000	866	101.2	7.42
Q6P1M0	Long-chain fatty acid transport protein 4 OS=Homo sapiens GN=SLC27A4 PE=1 SV=1 - [S27A4_HUMAN]	0	0.0156	1	1	1	1	2440000	643	72	8.47
Q9HAV4	Exportin-5 OS=Homo sapiens GN=XPO5 PE=1 SV=1 - [XPO5_HUMAN]	0	0.0125	1	1	1	1	17980000	1204	136.2	5.8
O75665	Oral-facial-digital syndrome 1 protein OS=Homo sapiens GN=OFD1 PE=1 SV=1 - [OFD1_HUMAN]	0	0.0128	1	1	1	1	37540000	1012	116.6	6.1
Q96RN5	Mediator of RNA polymerase II transcription subunit 15 OS=Homo sapiens GN=MED15 PE=1 SV=2 - [MED15_HUMAN]	0	0.014	1	1	1	1	8850000	788	86.7	9.42
P20585	DNA mismatch repair protein Msh3 OS=Homo sapiens GN=MSH3 PE=1 SV=4 - [MSH3_HUMAN]	0	0.0158	1	1	1	1	15340000	1137	127.3	8.02
P06737	Glycogen phosphorylase, liver form OS=Homo sapiens GN=PYGL PE=1 SV=4 - [PYGL_HUMAN]	0	0.0142	1	1	1	1	2271000	847	97.1	7.17
Q15363	Transmembrane emp24 domain-containing protein 2 OS=Homo sapiens GN=TMED2 PE=1 SV=1 - [TMED2_HUMAN]	17.51	0.0448	1	1	1	1	995000	201	22.7	5.17
Q9UPA5	Protein bassoon OS=Homo sapiens GN=BSN PE=2 SV=4 - [BSN_HUMAN]	0	0.0033	1	1	1	1	16260000	3926	416.2	7.55
Q9BXY0	Protein MAK16 homolog OS=Homo sapiens GN=MAK16 PE=1 SV=2 - [MAK16_HUMAN]	38.04	0.06	1	1	1	1	2365000	300	35.3	5.38
Q63HR2	Tensin-2 OS=Homo sapiens GN=TNS2 PE=1 SV=2 - [TNS2_HUMAN]	0	0.0057	1	1	1	1	33150000	1409	152.5	8.35
P26639	Threonine--tRNA ligase, cytoplasmic OS=Homo sapiens GN=TARS PE=1 SV=3 - [SYTC_HUMAN]	0	0.0194	1	1	1	1	3205000	723	83.4	6.67
Q96GR2	Long-chain-fatty-acid--CoA ligase ACSBG1 OS=Homo sapiens GN=ACSBG1 PE=2 SV=2 - [ACBG1_HUMAN]	0	0.0193	1	1	1	1	23150000	724	81.2	6.02
Q969P6	DNA topoisomerase I, mitochondrial OS=Homo sapiens GN=TOP1MT PE=1 SV=1 - [TOP1M_HUMAN]	0	0.0216	2	1	1	1	1603000	601	69.8	9.41
P51991	Heterogeneous nuclear ribonucleoprotein A3 OS=Homo sapiens GN=HNRNPA3 PE=1 SV=2 - [ROA3_HUMAN]	30.05	0.0423	1	1	1	1	12920000	378	39.6	9.01
Q8WUY1	Protein THEM6 OS=Homo sapiens GN=THEM6 PE=1 SV=2 - [THEM6_HUMAN]	0	0.0385	1	1	1	1	5155000	208	23.8	9.55
O94952	F-box only protein 21 OS=Homo sapiens GN=FBXO21 PE=2 SV=2 - [FBX21_HUMAN]	0	0.0287	1	1	1	1	8302000	628	72.2	6.09
Q9H6S0	Probable ATP-dependent RNA helicase YTHDC2 OS=Homo sapiens GN=YTHDC2 PE=1 SV=2 - [YTDC2_HUMAN]	0	0.0063	1	1	1	1	2881000	1430	160.1	8.4
P67775	Serine/threonine-protein phosphatase 2A catalytic subunit alpha isoform OS=Homo sapiens GN=PPP2CA PE=1 SV=1 - [PP2AA_HUMAN]	0	0.0421	1	1	1	1	2059000	309	35.6	5.54
P78536	Disintegrin and metalloproteinase domain-containing protein 17 OS=Homo sapiens GN=ADAM17 PE=1 SV=1 - [ADA17_HUMAN]	20.41	0.0243	1	1	1	1	884000000	824	93	5.76
Q9H583	HEAT repeat-containing protein 1 OS=Homo sapiens GN=HEATR1 PE=1 SV=3 - [HEAT1_HUMAN]	25.82	0.0051	1	1	1	1	2648000	2144	242.2	6.54
Q6MZZ7	Calpain-13 OS=Homo sapiens GN=CAPN13 PE=1 SV=2 - [CAN13_HUMAN]	0	0.0239	1	1	1	1	16650000	669	76.6	7.39
Q9UGP8	Translocation protein SEC63 homolog OS=Homo sapiens GN=SEC63 PE=1 SV=2 - [SEC63_HUMAN]	0	0.0105	1	1	1	1	4017000	760	87.9	5.31
Q86WG5	Myotubularin-related protein 13 OS=Homo sapiens GN=SBF2 PE=1 SV=1 - [MTMRD_HUMAN]	0	0.0108	1	1	1	1		1849	208.3	7.06
Q8WU90	Zinc finger CCCH domain-containing protein 15 OS=Homo sapiens GN=ZC3H15 PE=1 SV=1 - [ZC3HF_HUMAN]	0	0.0329	1	1	1	1	15340000	426	48.6	5.31
Q6PI48	Aspartate--tRNA ligase, mitochondrial OS=Homo sapiens GN=DARS2 PE=1 SV=1 - [SYDM_HUMAN]	56.15	0.014	1	1	1	1	1781000	645	73.5	8.02
Q7L8L6	FAST kinase domain-containing protein 5 OS=Homo sapiens GN=FASTKD5 PE=1 SV=1 - [FAKD5_HUMAN]	0	0.0131	1	1	1	1	2706000	764	86.5	8.13
Q9NQ55	Suppressor of SWI4 1 homolog OS=Homo sapiens GN=PPAN PE=2 SV=1 - [SSF1_HUMAN]	46.82	0.0211	1	1	1	1	1854000	473	53.2	10.13
P50416	Carnitine O-palmitoyltransferase 1, liver isoform OS=Homo sapiens GN=CPT1A PE=1 SV=2 - [CPT1A_HUMAN]	77.33	0.0181	1	1	1	1	3614000	773	88.3	8.65
P55060	Exportin-2 OS=Homo sapiens GN=CSE1L PE=1 SV=3 - [XPO2_HUMAN]	49.26	0.0082	1	1	1	1	6373000	971	110.3	5.77
Q8N2G8	GH3 domain-containing protein OS=Homo sapiens GN=GHDC PE=1 SV=2 - [GHDC_HUMAN]	0	0.0226	1	1	1	1		530	57.5	7.88
Q8N1F7	Nuclear pore complex protein Nup93 OS=Homo sapiens GN=NUP93 PE=1 SV=2 - [NUP93_HUMAN]	0	0.011	1	1	1	1	1261000	819	93.4	5.72
Q9BU76	Multiple myeloma tumor-associated protein 2 OS=Homo sapiens GN=MMTAG2 PE=1 SV=1 - [MMTA2_HUMAN]	29.51	0.0494	1	1	1	1	2954000	263	29.4	10.02
P35520	Cystathionine beta-synthase OS=Homo sapiens GN=CBS PE=1 SV=2 - [CBS_HUMAN]	0	0.0145	1	1	1	1	8733000	551	60.5	6.65
Q9NY93	Probable ATP-dependent RNA helicase DDX56 OS=Homo sapiens GN=DDX56 PE=1 SV=1 - [DDX56_HUMAN]	22.12	0.0256	1	1	1	1		547	61.6	9.26
O95470	Sphingosine-1-phosphate lyase 1 OS=Homo sapiens GN=SGPL1 PE=1 SV=3 - [SGPL1_HUMAN]	33.22	0.0264	1	1	1	1	2584000	568	63.5	9.16
Q01130	Serine/arginine-rich splicing factor 2 OS=Homo sapiens GN=SRSF2 PE=1 SV=4 - [SRSF2_HUMAN]	39.55	0.0362	2	1	1	1	71880000	221	25.5	11.85
Q15269	Periodic tryptophan protein 2 homolog OS=Homo sapiens GN=PWP2 PE=2 SV=2 - [PWP2_HUMAN]	22.59	0.0174	1	1	1	1	3201000	919	102.4	6.15
O00311	Cell division cycle 7-related protein kinase OS=Homo sapiens GN=CDC7 PE=1 SV=1 - [CDC7_HUMAN]	0	0.0139	1	1	1	1	8344000	574	63.8	8.73
P42696	RNA-binding protein 34 OS=Homo sapiens GN=RBM34 PE=1 SV=2 - [RBM34_HUMAN]	18.59	0.0233	1	1	1	1	3891000	430	48.5	10.11
Q96NH3	Protein broad-minded OS=Homo sapiens GN=TBC1D32 PE=2 SV=4 - [BROMI_HUMAN]	0	0.0088	1	1	1	1	284900000	1257	144.7	6.74
Q9UK73	Protein fem-1 homolog B OS=Homo sapiens GN=FEM1B PE=1 SV=1 - [FEM1B_HUMAN]	0	0.0159	1	1	1	1	1220000	627	70.2	6.61
P60228	Eukaryotic translation initiation factor 3 subunit E OS=Homo sapiens GN=EIF3E PE=1 SV=1 - [EIF3E_HUMAN]	30.19	0.018	1	1	1	1	3377000	445	52.2	6.04
Q7Z7F7	39S ribosomal protein L55, mitochondrial OS=Homo sapiens GN=MRPL55 PE=1 SV=1 - [RM55_HUMAN]	24.73	0.0703	1	1	1	1	94070000	128	15.1	11.15
Q96QF7	Acidic repeat-containing protein OS=Homo sapiens GN=ACRC PE=2 SV=1 - [ACRC_HUMAN]	0	0.0101	1	1	1	1	3321000	691	76.1	4.6
Q96CT7	Coiled-coil domain-containing protein 124 OS=Homo sapiens GN=CCDC124 PE=1 SV=1 - [CC124_HUMAN]	17.37	0.1031	1	1	1	1	3405000	223	25.8	9.54
Q13155	Aminoacyl tRNA synthase complex-interacting multifunctional protein 2 OS=Homo sapiens GN=AIMP2 PE=1 SV=2 - [AIMP2_HUMAN]	41.14	0.0281	1	1	1	1	445000	320	35.3	8.22
Q12904	Aminoacyl tRNA synthase complex-interacting multifunctional protein 1 OS=Homo sapiens GN=AIMP1 PE=1 SV=2 - [AIMP1_HUMAN]	0	0.0577	1	1	1	1	13970000	312	34.3	8.43
P49321	Nuclear autoantigenic sperm protein OS=Homo sapiens GN=NASP PE=1 SV=2 - [NASP_HUMAN]	20	0.0165	1	1	1	1	9403000	788	85.2	4.3
Q3MJ13	WD repeat-containing protein 72 OS=Homo sapiens GN=WDR72 PE=2 SV=2 - [WDR72_HUMAN]	0	0.0073	1	1	1	1	2131000	1102	123.3	6.67
Q13616	Cullin-1 OS=Homo sapiens GN=CUL1 PE=1 SV=2 - [CUL1_HUMAN]	0	0.0168	1	1	1	1	6855000	776	89.6	8
Q9BZI7	Regulator of nonsense transcripts 3B OS=Homo sapiens GN=UPF3B PE=1 SV=1 - [REN3B_HUMAN]	0	0.0186	1	1	1	1	1564000	483	57.7	9.48
P00387	NADH-cytochrome b5 reductase 3 OS=Homo sapiens GN=CYB5R3 PE=1 SV=3 - [NB5R3_HUMAN]	17.67	0.0432	1	1	1	1	42040000	301	34.2	7.59
Q9P270	SLAIN motif-containing protein 2 OS=Homo sapiens GN=SLAIN2 PE=1 SV=2 - [SLAI2_HUMAN]	0	0.0207	1	1	1	1	11020000	581	62.5	9.45
P14866	Heterogeneous nuclear ribonucleoprotein L OS=Homo sapiens GN=HNRNPL PE=1 SV=2 - [HNRPL_HUMAN]	13.29	0.0153	1	1	1	1		589	64.1	8.22
O43166	Signal-induced proliferation-associated 1-like protein 1 OS=Homo sapiens GN=SIPA1L1 PE=1 SV=4 - [SI1L1_HUMAN]	0	0.0044	1	1	1	1	69650000	1804	199.9	8.19
O00267	Transcription elongation factor SPT5 OS=Homo sapiens GN=SUPT5H PE=1 SV=1 - [SPT5H_HUMAN]	15.98	0.0175	1	1	1	1		1087	120.9	5.06
P29401	Transketolase OS=Homo sapiens GN=TKT PE=1 SV=3 - [TKT_HUMAN]	0	0.0144	1	1	1	1	6059000	623	67.8	7.66
Q9Y463	Dual specificity tyrosine-phosphorylation-regulated kinase 1B OS=Homo sapiens GN=DYRK1B PE=1 SV=1 - [DYR1B_HUMAN]	0	0.0111	2	1	1	1	2624000	629	69.2	9.13
Q14814	Myocyte-specific enhancer factor 2D OS=Homo sapiens GN=MEF2D PE=1 SV=1 - [MEF2D_HUMAN]	26.62	0.0211	1	1	1	1	9673000	521	55.9	7.88
Q8N766	ER membrane protein complex subunit 1 OS=Homo sapiens GN=EMC1 PE=1 SV=1 - [EMC1_HUMAN]	0	0.0161	1	1	1	1	1373000	993	111.7	7.66
Q96JD6	1,5-anhydro-D-fructose reductase OS=Homo sapiens GN=AKR1E2 PE=1 SV=2 - [AKCL2_HUMAN]	0	0.025	2	1	1	1	12820000	320	36.6	7.49
Q9Y678	Coatomer subunit gamma-1 OS=Homo sapiens GN=COPG1 PE=1 SV=1 - [COPG1_HUMAN]	0	0.0206	1	1	1	1	2592000	874	97.7	5.47
P35637	RNA-binding protein FUS OS=Homo sapiens GN=FUS PE=1 SV=1 - [FUS_HUMAN]	0	0.0323	1	1	1	1	5410000	526	53.4	9.36
Q9BYN8	28S ribosomal protein S26, mitochondrial OS=Homo sapiens GN=MRPS26 PE=1 SV=1 - [RT26_HUMAN]	0	0.0341	1	1	1	1	7903000	205	24.2	10.39
Q49A88	Coiled-coil domain-containing protein 14 OS=Homo sapiens GN=CCDC14 PE=1 SV=3 - [CCD14_HUMAN]	0	0.0073	1	1	1	1	8999000	953	106.2	8.4
Q8IY82	Dynein regulatory complex subunit 7 OS=Homo sapiens GN=DRC7 PE=1 SV=3 - [DRC7_HUMAN]	0	0.008	1	1	1	1	15430000	874	103.4	5.67
Q6PKG0	La-related protein 1 OS=Homo sapiens GN=LARP1 PE=1 SV=2 - [LARP1_HUMAN]	27.14	0.0119	1	1	1	1	1061000	1096	123.4	8.82
O95450	A disintegrin and metalloproteinase with thrombospondin motifs 2 OS=Homo sapiens GN=ADAMTS2 PE=2 SV=2 - [ATS2_HUMAN]	0	0.0066	1	1	1	1	1574000	1211	134.7	7.15
Q9Y2Q9	28S ribosomal protein S28, mitochondrial OS=Homo sapiens GN=MRPS28 PE=1 SV=1 - [RT28_HUMAN]	35.01	0.0481	1	1	1	1	2428000	187	20.8	9.1
Q9UM21	Alpha-1,3-mannosyl-glycoprotein 4-beta-N-acetylglucosaminyltransferase A OS=Homo sapiens GN=MGAT4A PE=1 SV=1 - [MGT4A_HUMAN]	0	0.0262	1	1	1	1		535	61.5	7.4
Q9Y5M8	Signal recognition particle receptor subunit beta OS=Homo sapiens GN=SRPRB PE=1 SV=3 - [SRPRB_HUMAN]	36.14	0.0517	1	1	1	1	13590000	271	29.7	9.04
Q9ULX3	RNA-binding protein NOB1 OS=Homo sapiens GN=NOB1 PE=1 SV=1 - [NOB1_HUMAN]	40.15	0.0364	1	1	1	1	9781000	412	46.6	7.18
P61289	Proteasome activator complex subunit 3 OS=Homo sapiens GN=PSME3 PE=1 SV=1 - [PSME3_HUMAN]	31.24	0.0591	1	1	1	1	2478000	254	29.5	5.95
O43823	A-kinase anchor protein 8 OS=Homo sapiens GN=AKAP8 PE=1 SV=1 - [AKAP8_HUMAN]	0	0.0116	1	1	1	1	3028000	692	76.1	5.15
Q14444	Caprin-1 OS=Homo sapiens GN=CAPRIN1 PE=1 SV=2 - [CAPR1_HUMAN]	31.59	0.0155	1	1	1	1	7646000	709	78.3	5.25
Q15293	Reticulocalbin-1 OS=Homo sapiens GN=RCN1 PE=1 SV=1 - [RCN1_HUMAN]	14.77	0.0393	1	1	1	1	2630000	331	38.9	5
Q8WYA1	Aryl hydrocarbon receptor nuclear translocator-like protein 2 OS=Homo sapiens GN=ARNTL2 PE=1 SV=2 - [BMAL2_HUMAN]	0	0.0346	1	1	1	1	15850000	636	70.8	7.37
A1XBS5	Protein FAM92A1 OS=Homo sapiens GN=FAM92A1 PE=1 SV=2 - [F92A1_HUMAN]	29.72	0.045	1	1	1	1	6182000	289	33.4	6.21
P08133	Annexin A6 OS=Homo sapiens GN=ANXA6 PE=1 SV=3 - [ANXA6_HUMAN]	0	0.0238	1	1	1	1	35430000	673	75.8	5.6
Q15366	Poly(rC)-binding protein 2 OS=Homo sapiens GN=PCBP2 PE=1 SV=1 - [PCBP2_HUMAN]	63.32	0.0301	1	1	1	1	14120000	365	38.6	6.79
P09622	Dihydrolipoyl dehydrogenase, mitochondrial OS=Homo sapiens GN=DLD PE=1 SV=2 - [DLDH_HUMAN]	20.89	0.0275	1	1	1	1	3039000	509	54.1	7.85
P28331	NADH-ubiquinone oxidoreductase 75 kDa subunit, mitochondrial OS=Homo sapiens GN=NDUFS1 PE=1 SV=3 - [NDUS1_HUMAN]	0	0.0193	1	1	1	1	2550000	727	79.4	6.23
P07477	Trypsin-1 OS=Homo sapiens GN=PRSS1 PE=1 SV=1 - [TRY1_HUMAN]	29.06	0.0405	1	1	1	1	50580000	247	26.5	6.51
P11172	Uridine 5'-monophosphate synthase OS=Homo sapiens GN=UMPS PE=1 SV=1 - [UMPS_HUMAN]	0	0.0188	1	1	1	1	1060000000	480	52.2	7.24
Q96L96	Alpha-protein kinase 3 OS=Homo sapiens GN=ALPK3 PE=2 SV=2 - [ALPK3_HUMAN]	0	0.0037	1	1	1	1	3853000	1907	201.1	7.58
Q7L0Y3	Mitochondrial ribonuclease P protein 1 OS=Homo sapiens GN=TRMT10C PE=1 SV=2 - [MRRP1_HUMAN]	22.25	0.0273	1	1	1	1	2225000	403	47.3	9.36
O76041	Nebulette OS=Homo sapiens GN=NEBL PE=1 SV=1 - [NEBL_HUMAN]	0	0.0158	1	1	1	1	88080000	1014	116.4	7.99
Q3KNS1	Patched domain-containing protein 3 OS=Homo sapiens GN=PTCHD3 PE=1 SV=3 - [PTHD3_HUMAN]	19.24	0.0091	1	1	1	1	37630000	767	86.8	6.24
O15303	Metabotropic glutamate receptor 6 OS=Homo sapiens GN=GRM6 PE=1 SV=2 - [GRM6_HUMAN]	0	0.0171	1	1	1	1	20600000	877	95.4	8.02
P47897	Glutamine--tRNA ligase OS=Homo sapiens GN=QARS PE=1 SV=1 - [SYQ_HUMAN]	0	0.0116	1	1	1	1	3933000	775	87.7	7.15
P28062	Proteasome subunit beta type-8 OS=Homo sapiens GN=PSMB8 PE=1 SV=3 - [PSB8_HUMAN]	0	0.0326	1	1	1	1	5309000	276	30.3	7.43
H3BPM6	MKRN2 opposite strand protein OS=Homo sapiens GN=MKRN2OS PE=4 SV=1 - [MKROS_HUMAN]	0	0.0538	1	1	1	1	6087000	223	25.4	6.25
Q96JC9	ELL-associated factor 1 OS=Homo sapiens GN=EAF1 PE=1 SV=1 - [EAF1_HUMAN]	0	0.0299	1	1	1	1	15650000	268	29	5.4
P02748	Complement component C9 OS=Homo sapiens GN=C9 PE=1 SV=2 - [CO9_HUMAN]	51.32	0.0161	1	1	1	1	12130000	559	63.1	5.59
Q9Y6X8	Zinc fingers and homeoboxes protein 2 OS=Homo sapiens GN=ZHX2 PE=1 SV=1 - [ZHX2_HUMAN]	0	0.0251	1	1	1	1	4092000	837	92.2	6.86
P43686	26S protease regulatory subunit 6B OS=Homo sapiens GN=PSMC4 PE=1 SV=2 - [PRS6B_HUMAN]	0	0.0455	1	1	1	1		418	47.3	5.21
Q02790	Peptidyl-prolyl cis-trans isomerase FKBP4 OS=Homo sapiens GN=FKBP4 PE=1 SV=3 - [FKBP4_HUMAN]	17.57	0.037	1	1	1	1	1380000	459	51.8	5.43
P68402	Platelet-activating factor acetylhydrolase IB subunit beta OS=Homo sapiens GN=PAFAH1B2 PE=1 SV=1 - [PA1B2_HUMAN]	15.94	0.0393	1	1	1	1	1053000	229	25.6	5.92
P05455	Lupus La protein OS=Homo sapiens GN=SSB PE=1 SV=2 - [LA_HUMAN]	33.46	0.0368	1	1	1	1	7178000	408	46.8	7.12
Q9Y399	28S ribosomal protein S2, mitochondrial OS=Homo sapiens GN=MRPS2 PE=1 SV=1 - [RT02_HUMAN]	35.32	0.027	1	1	1	1	8444000	296	33.2	9.26
P60981	Destrin OS=Homo sapiens GN=DSTN PE=1 SV=3 - [DEST_HUMAN]	0	0.0424	3	1	1	1	2163000	165	18.5	7.85
Q5H9R7	Serine/threonine-protein phosphatase 6 regulatory subunit 3 OS=Homo sapiens GN=PPP6R3 PE=1 SV=2 - [PP6R3_HUMAN]	0	0.008	1	1	1	1	15260000	873	97.6	4.6
O43707	Alpha-actinin-4 OS=Homo sapiens GN=ACTN4 PE=1 SV=2 - [ACTN4_HUMAN]	0	0.0088	1	1	1	1	2127000	911	104.8	5.44
Q9H467	CUE domain-containing protein 2 OS=Homo sapiens GN=CUEDC2 PE=1 SV=1 - [CUED2_HUMAN]	0	0.0314	1	1	1	1	2388000	287	32	4.81
Q6PI26	Protein SHQ1 homolog OS=Homo sapiens GN=SHQ1 PE=1 SV=2 - [SHQ1_HUMAN]	38.81	0.026	1	1	1	1	1515000	577	65.1	4.79
P40938	Replication factor C subunit 3 OS=Homo sapiens GN=RFC3 PE=1 SV=2 - [RFC3_HUMAN]	13.7	0.0337	1	1	1	1	8079000	356	40.5	8.34
O75934	Pre-mRNA-splicing factor SPF27 OS=Homo sapiens GN=BCAS2 PE=1 SV=1 - [SPF27_HUMAN]	15.66	0.0578	1	1	1	1	5415000	225	26.1	5.66
Q9HC36	rRNA methyltransferase 3, mitochondrial OS=Homo sapiens GN=RNMTL1 PE=1 SV=2 - [MRM3_HUMAN]	16.33	0.0214	1	1	1	1	3888000	420	47	8.73
P09661	U2 small nuclear ribonucleoprotein A' OS=Homo sapiens GN=SNRPA1 PE=1 SV=2 - [RU2A_HUMAN]	15.99	0.0745	1	1	1	1	5360000	255	28.4	8.62
P55268	Laminin subunit beta-2 OS=Homo sapiens GN=LAMB2 PE=1 SV=2 - [LAMB2_HUMAN]	0	0.0206	1	1	1	1	23470000	1798	195.9	6.52
Q15061	WD repeat-containing protein 43 OS=Homo sapiens GN=WDR43 PE=1 SV=3 - [WDR43_HUMAN]	0	0.0133	1	1	1	1	545100	677	74.8	5.57
Q68EN5	Uncharacterized protein KIAA0895-like OS=Homo sapiens GN=KIAA0895L PE=2 SV=1 - [K895L_HUMAN]	0	0.0212	1	1	1	1	2895000	471	53.4	9.17
Q32M84	BTB/POZ domain-containing protein 16 OS=Homo sapiens GN=BTBD16 PE=2 SV=2 - [BTBDG_HUMAN]	0	0.0138	1	1	1	1	4629000	506	58.4	9.2
Q13309	S-phase kinase-associated protein 2 OS=Homo sapiens GN=SKP2 PE=1 SV=2 - [SKP2_HUMAN]	0	0.0236	1	1	1	1	3405000	424	47.7	7.11
O75190	DnaJ homolog subfamily B member 6 OS=Homo sapiens GN=DNAJB6 PE=1 SV=2 - [DNJB6_HUMAN]	55.45	0.0337	1	1	1	1	9146000	326	36.1	9.16
O95478	Ribosome biogenesis protein NSA2 homolog OS=Homo sapiens GN=NSA2 PE=1 SV=1 - [NSA2_HUMAN]	21.96	0.0346	1	1	1	1	9317000	260	30	10.27
P11474	Steroid hormone receptor ERR1 OS=Homo sapiens GN=ESRRA PE=1 SV=3 - [ERR1_HUMAN]	40.6	0.0213	2	1	1	1	2385000	423	45.5	6.38
Q9H9Y6	DNA-directed RNA polymerase I subunit RPA2 OS=Homo sapiens GN=POLR1B PE=1 SV=2 - [RPA2_HUMAN]	18.8	0.0123	1	1	1	1	1945000	1135	128.1	7.83
P26599	Polypyrimidine tract-binding protein 1 OS=Homo sapiens GN=PTBP1 PE=1 SV=1 - [PTBP1_HUMAN]	0	0.0207	1	1	1	1	6625000	531	57.2	9.17
Q9NQT5	Exosome complex component RRP40 OS=Homo sapiens GN=EXOSC3 PE=1 SV=3 - [EXOS3_HUMAN]	64.51	0.0545	1	1	1	1	11290000	275	29.6	8.1
Q99848	Probable rRNA-processing protein EBP2 OS=Homo sapiens GN=EBNA1BP2 PE=1 SV=2 - [EBP2_HUMAN]	15.52	0.0523	1	1	1	1	4862000	306	34.8	10.1
Q9H4B4	Serine/threonine-protein kinase PLK3 OS=Homo sapiens GN=PLK3 PE=1 SV=2 - [PLK3_HUMAN]	0	0.0108	1	1	1	1	3558000	646	71.6	9.16
Q8N448	Ligand of Numb protein X 2 OS=Homo sapiens GN=LNX2 PE=1 SV=1 - [LNX2_HUMAN]	0	0.0159	1	1	1	1	26090000	690	76	6.64
P30419	Glycylpeptide N-tetradecanoyltransferase 1 OS=Homo sapiens GN=NMT1 PE=1 SV=2 - [NMT1_HUMAN]	32.57	0.0141	2	1	1	1	3251000	496	56.8	7.8
Q8WYA6	Beta-catenin-like protein 1 OS=Homo sapiens GN=CTNNBL1 PE=1 SV=1 - [CTBL1_HUMAN]	33.59	0.0142	1	1	1	1	5912000	563	65.1	5.05
P04181	Ornithine aminotransferase, mitochondrial OS=Homo sapiens GN=OAT PE=1 SV=1 - [OAT_HUMAN]	21.27	0.0319	1	1	1	1	3087000	439	48.5	7.03
Q8IYS2	Uncharacterized protein KIAA2013 OS=Homo sapiens GN=KIAA2013 PE=2 SV=1 - [K2013_HUMAN]	0	0.0126	1	1	1	1	20590000	634	69.1	8.19
Q86VP6	Cullin-associated NEDD8-dissociated protein 1 OS=Homo sapiens GN=CAND1 PE=1 SV=2 - [CAND1_HUMAN]	22.41	0.0098	1	1	1	1	1029000	1230	136.3	5.78
P82675	28S ribosomal protein S5, mitochondrial OS=Homo sapiens GN=MRPS5 PE=1 SV=2 - [RT05_HUMAN]	29.1	0.0372	1	1	1	1	2752000	430	48	9.92
Q9Y6J0	Calcineurin-binding protein cabin-1 OS=Homo sapiens GN=CABIN1 PE=1 SV=1 - [CABIN_HUMAN]	0	0.0036	1	1	1	1	6714000	2220	246.2	6.02
Q8WXI9	Transcriptional repressor p66-beta OS=Homo sapiens GN=GATAD2B PE=1 SV=1 - [P66B_HUMAN]	16.61	0.0185	2	1	1	1	3883000	593	65.2	9.7
Q9BX66	Sorbin and SH3 domain-containing protein 1 OS=Homo sapiens GN=SORBS1 PE=1 SV=3 - [SRBS1_HUMAN]	0	0.0101	1	1	1	1	42710000	1292	142.4	6.84
P34897	Serine hydroxymethyltransferase, mitochondrial OS=Homo sapiens GN=SHMT2 PE=1 SV=3 - [GLYM_HUMAN]	14.42	0.0218	1	1	1	1	4220000	504	56	8.53
Q96EU6	Ribosomal RNA processing protein 36 homolog OS=Homo sapiens GN=RRP36 PE=1 SV=1 - [RRP36_HUMAN]	0	0.0425	1	1	1	1		259	29.8	10.17
Q15014	Mortality factor 4-like protein 2 OS=Homo sapiens GN=MORF4L2 PE=1 SV=1 - [MO4L2_HUMAN]	0	0.0313	1	1	1	1	6439000	288	32.3	9.72
Q5T1A1	DC-STAMP domain-containing protein 2 OS=Homo sapiens GN=DCST2 PE=2 SV=2 - [DCST2_HUMAN]	0	0.0155	1	1	1	1	22920000	773	86.2	8.16
Q15181	Inorganic pyrophosphatase OS=Homo sapiens GN=PPA1 PE=1 SV=2 - [IPYR_HUMAN]	30.35	0.0311	1	1	1	1	13580000	289	32.6	5.86
O75694	Nuclear pore complex protein Nup155 OS=Homo sapiens GN=NUP155 PE=1 SV=1 - [NU155_HUMAN]	48.52	0.0129	1	1	1	1	553000	1391	155.1	6.16
O15534	Period circadian protein homolog 1 OS=Homo sapiens GN=PER1 PE=1 SV=2 - [PER1_HUMAN]	0	0.0078	1	1	1	1	21940000	1290	136.1	6.09
Q7Z3U7	Protein MON2 homolog OS=Homo sapiens GN=MON2 PE=1 SV=3 - [MON2_HUMAN]	0	0.0052	1	1	1	1	3310000	1717	190.2	6.06
P00367	Glutamate dehydrogenase 1, mitochondrial OS=Homo sapiens GN=GLUD1 PE=1 SV=2 - [DHE3_HUMAN]	34.4	0.0197	2	1	1	1	3845000	558	61.4	7.8
Q7Z7L1	Schlafen family member 11 OS=Homo sapiens GN=SLFN11 PE=1 SV=2 - [SLN11_HUMAN]	0	0.0111	1	1	1	1	21630000	901	102.8	7.77
O00487	26S proteasome non-ATPase regulatory subunit 14 OS=Homo sapiens GN=PSMD14 PE=1 SV=1 - [PSDE_HUMAN]	39.93	0.0226	1	1	1	1	5319000	310	34.6	6.52
P25788	Proteasome subunit alpha type-3 OS=Homo sapiens GN=PSMA3 PE=1 SV=2 - [PSA3_HUMAN]	0	0.0353	1	1	1	1		255	28.4	5.33
Q6PGP7	Tetratricopeptide repeat protein 37 OS=Homo sapiens GN=TTC37 PE=1 SV=1 - [TTC37_HUMAN]	0	0.0045	2	1	1	1	78150000	1564	175.4	7.53
P40197	Platelet glycoprotein V OS=Homo sapiens GN=GP5 PE=1 SV=1 - [GPV_HUMAN]	0	0.0196	1	1	1	1	8946000	560	60.9	9.63
O14787	Transportin-2 OS=Homo sapiens GN=TNPO2 PE=1 SV=3 - [TNPO2_HUMAN]	35.92	0.01	2	1	1	1	4257000	897	101.3	5.01
Q6P1J9	Parafibromin OS=Homo sapiens GN=CDC73 PE=1 SV=1 - [CDC73_HUMAN]	25.37	0.0188	1	1	1	1	3067000	531	60.5	9.61
Q9NYH9	U3 small nucleolar RNA-associated protein 6 homolog OS=Homo sapiens GN=UTP6 PE=2 SV=2 - [UTP6_HUMAN]	0	0.0184	1	1	1	1	29890000	597	70.1	7.28
Q9BZZ5	Apoptosis inhibitor 5 OS=Homo sapiens GN=API5 PE=1 SV=3 - [API5_HUMAN]	15.2	0.0153	1	1	1	1		524	59	7.34
Q6P4A7	Sideroflexin-4 OS=Homo sapiens GN=SFXN4 PE=1 SV=1 - [SFXN4_HUMAN]	58.13	0.0356	1	1	1	1	3585000	337	38	9.19
Q9UBS4	DnaJ homolog subfamily B member 11 OS=Homo sapiens GN=DNAJB11 PE=1 SV=1 - [DJB11_HUMAN]	0	0.0475	1	1	1	1	2714000	358	40.5	6.18
Q13057	Bifunctional coenzyme A synthase OS=Homo sapiens GN=COASY PE=1 SV=4 - [COASY_HUMAN]	35.33	0.0124	1	1	1	1	21740000	564	62.3	6.99
Q9BYG3	MKI67 FHA domain-interacting nucleolar phosphoprotein OS=Homo sapiens GN=NIFK PE=1 SV=1 - [MK67I_HUMAN]	72.01	0.0478	1	1	1	1	4451000	293	34.2	9.88
Q9Y3L5	Ras-related protein Rap-2c OS=Homo sapiens GN=RAP2C PE=1 SV=1 - [RAP2C_HUMAN]	0	0.0492	2	1	1	1	4356000	183	20.7	4.94
Q9BRX2	Protein pelota homolog OS=Homo sapiens GN=PELO PE=1 SV=2 - [PELO_HUMAN]	0	0.0286	1	1	1	1	624100	385	43.3	6.34
Q9UET6	Putative tRNA (cytidine(32)/guanosine(34)-2'-O)-methyltransferase OS=Homo sapiens GN=FTSJ1 PE=1 SV=2 - [TRM7_HUMAN]	37.08	0.0486	1	1	1	1	13080000	329	36.1	5.69
Q9NVD3	SET domain-containing protein 4 OS=Homo sapiens GN=SETD4 PE=2 SV=1 - [SETD4_HUMAN]	16.31	0.0182	1	1	1	1	25930000	440	50.4	8.22
Q13347	Eukaryotic translation initiation factor 3 subunit I OS=Homo sapiens GN=EIF3I PE=1 SV=1 - [EIF3I_HUMAN]	25.75	0.0338	1	1	1	1	9390000	325	36.5	5.64
Q9NVU7	Protein SDA1 homolog OS=Homo sapiens GN=SDAD1 PE=1 SV=3 - [SDA1_HUMAN]	0	0.016	1	1	1	1		687	79.8	9.25
O95072	Meiotic recombination protein REC8 homolog OS=Homo sapiens GN=REC8 PE=1 SV=1 - [REC8_HUMAN]	0	0.0183	1	1	1	1	1686000	547	62.6	5.01
Q96P67	Probable G-protein coupled receptor 82 OS=Homo sapiens GN=GPR82 PE=2 SV=1 - [GPR82_HUMAN]	0	0.0298	1	1	1	1	59580000	336	38.4	9.03
O95433	Activator of 90 kDa heat shock protein ATPase homolog 1 OS=Homo sapiens GN=AHSA1 PE=1 SV=1 - [AHSA1_HUMAN]	14.3	0.074	1	1	1	1	7804000	338	38.3	5.53
P17706	Tyrosine-protein phosphatase non-receptor type 2 OS=Homo sapiens GN=PTPN2 PE=1 SV=2 - [PTN2_HUMAN]	0	0.0313	1	1	1	1	2170000	415	48.4	8.29
Q92791	Synaptonemal complex protein SC65 OS=Homo sapiens GN=P3H4 PE=1 SV=1 - [SC65_HUMAN]	0	0.016	1	1	1	1	9144000	437	50.3	4.77
Q9H6F5	Coiled-coil domain-containing protein 86 OS=Homo sapiens GN=CCDC86 PE=1 SV=1 - [CCD86_HUMAN]	30.65	0.0306	1	1	1	1	2151000	360	40.2	10.33
Q7Z2T5	TRMT1-like protein OS=Homo sapiens GN=TRMT1L PE=1 SV=2 - [TRM1L_HUMAN]	0	0.0109	1	1	1	1	2425000	733	81.7	7.88
Q9HCM9	E3 ubiquitin-protein ligase TRIM39 OS=Homo sapiens GN=TRIM39 PE=1 SV=2 - [TRI39_HUMAN]	0	0.0135	1	1	1	1	6553000	518	59.7	7.68
Q96BZ4	Phospholipase D4 OS=Homo sapiens GN=PLD4 PE=2 SV=2 - [PLD4_HUMAN]	0	0.0138	1	1	1	1	118000000	506	55.6	8.35
Q13445	Transmembrane emp24 domain-containing protein 1 OS=Homo sapiens GN=TMED1 PE=1 SV=1 - [TMED1_HUMAN]	56.19	0.0396	1	1	1	1	18410000	227	25.2	4.48
Q9Y5H1	Protocadherin gamma-A2 OS=Homo sapiens GN=PCDHGA2 PE=2 SV=1 - [PCDG2_HUMAN]	0	0.0118	1	1	1	1	5997000	932	101.4	5.01
Q9H210	Olfactory receptor 2D2 OS=Homo sapiens GN=OR2D2 PE=2 SV=4 - [OR2D2_HUMAN]	0	0.0325	1	1	1	1	3718000	308	34.1	9.13
Q9ULZ3	Apoptosis-associated speck-like protein containing a CARD OS=Homo sapiens GN=PYCARD PE=1 SV=2 - [ASC_HUMAN]	0	0.0359	1	1	1	1	5019000	195	21.6	6.34
Q5VT98	PRAME family member 20 OS=Homo sapiens GN=PRAMEF20 PE=3 SV=2 - [PRA20_HUMAN]	0	0.0168	4	1	1	1	13870000	475	54.7	8.06
O94761	ATP-dependent DNA helicase Q4 OS=Homo sapiens GN=RECQL4 PE=1 SV=1 - [RECQ4_HUMAN]	0	0.0058	1	1	1	1		1208	133	8.09
P12532	Creatine kinase U-type, mitochondrial OS=Homo sapiens GN=CKMT1A PE=1 SV=1 - [KCRU_HUMAN]	0	0.0384	2	1	1	1	1189000	417	47	8.34
Q969J2	Zinc finger protein with KRAB and SCAN domains 4 OS=Homo sapiens GN=ZKSCAN4 PE=1 SV=1 - [ZKSC4_HUMAN]	0	0.0183	1	1	1	1	12650000	545	61.5	7.61
Q6PJG6	BRCA1-associated ATM activator 1 OS=Homo sapiens GN=BRAT1 PE=1 SV=2 - [BRAT1_HUMAN]	24.22	0.0146	1	1	1	1	2356000	821	88.1	5.27
P55199	RNA polymerase II elongation factor ELL OS=Homo sapiens GN=ELL PE=1 SV=1 - [ELL_HUMAN]	0	0.0113	1	1	1	1	5768000	621	68.2	9.33
Q8IWB6	Inactive serine/threonine-protein kinase TEX14 OS=Homo sapiens GN=TEX14 PE=1 SV=2 - [TEX14_HUMAN]	0	0.012	1	1	1	1	12770000	1497	167.8	5.15
Q9Y266	Nuclear migration protein nudC OS=Homo sapiens GN=NUDC PE=1 SV=1 - [NUDC_HUMAN]	20.18	0.0332	1	1	1	1	6025000	331	38.2	5.38
Q53H12	Acylglycerol kinase, mitochondrial OS=Homo sapiens GN=AGK PE=1 SV=2 - [AGK_HUMAN]	16.39	0.0261	1	1	1	1		422	47.1	8.09
P62318	Small nuclear ribonucleoprotein Sm D3 OS=Homo sapiens GN=SNRPD3 PE=1 SV=1 - [SMD3_HUMAN]	46.31	0.0794	1	1	1	1	12880000	126	13.9	10.32
Q9BZF1	Oxysterol-binding protein-related protein 8 OS=Homo sapiens GN=OSBPL8 PE=1 SV=3 - [OSBL8_HUMAN]	86.34	0.0124	1	1	1	1	9436000	889	101.1	6.96
Q8WZ79	Deoxyribonuclease-2-beta OS=Homo sapiens GN=DNASE2B PE=2 SV=1 - [DNS2B_HUMAN]	21.52	0.0332	1	1	1	1	1281000000	361	41.7	9.31
Q9Y3D9	28S ribosomal protein S23, mitochondrial OS=Homo sapiens GN=MRPS23 PE=1 SV=2 - [RT23_HUMAN]	16.82	0.0526	1	1	1	1	2747000	190	21.8	8.9
Q2VYF4	LETM1 domain-containing protein LETM2, mitochondrial OS=Homo sapiens GN=LETM2 PE=2 SV=2 - [LETM2_HUMAN]	0	0.0265	1	1	1	1	51030000	491	55.9	9.23
Q8IWX8	Calcium homeostasis endoplasmic reticulum protein OS=Homo sapiens GN=CHERP PE=1 SV=3 - [CHERP_HUMAN]	47.05	0.0131	1	1	1	1	2428000	916	103.6	9.04
Q9Y4L1	Hypoxia up-regulated protein 1 OS=Homo sapiens GN=HYOU1 PE=1 SV=1 - [HYOU1_HUMAN]	0	0.01	1	1	1	1	3487000	999	111.3	5.22
Q569K6	Coiled-coil domain-containing protein 157 OS=Homo sapiens GN=CCDC157 PE=2 SV=3 - [CC157_HUMAN]	0	0.0253	1	1	1	1	30790000	752	83.9	7.15
P11908	Ribose-phosphate pyrophosphokinase 2 OS=Homo sapiens GN=PRPS2 PE=1 SV=2 - [PRPS2_HUMAN]	41.04	0.0535	3	1	1	1	23540000	318	34.7	6.61
P20042	Eukaryotic translation initiation factor 2 subunit 2 OS=Homo sapiens GN=EIF2S2 PE=1 SV=2 - [IF2B_HUMAN]	29.52	0.03	1	1	1	1	5561000	333	38.4	5.8
P28066	Proteasome subunit alpha type-5 OS=Homo sapiens GN=PSMA5 PE=1 SV=3 - [PSA5_HUMAN]	30.58	0.0415	1	1	1	1	3783000	241	26.4	4.79
Q96K37	Solute carrier family 35 member E1 OS=Homo sapiens GN=SLC35E1 PE=1 SV=2 - [S35E1_HUMAN]	46.98	0.0585	1	1	1	1	3556000	410	44.7	9.79
Q9UMY1	Nucleolar protein 7 OS=Homo sapiens GN=NOL7 PE=1 SV=2 - [NOL7_HUMAN]	0	0.0272	1	1	1	1	10790000	257	29.4	9.67
P52907	F-actin-capping protein subunit alpha-1 OS=Homo sapiens GN=CAPZA1 PE=1 SV=3 - [CAZA1_HUMAN]	19.14	0.0629	1	1	1	1	4956000	286	32.9	5.69
O00767	Acyl-CoA desaturase OS=Homo sapiens GN=SCD PE=1 SV=2 - [ACOD_HUMAN]	0	0.0362	1	1	1	1		359	41.5	9
P48165	Gap junction alpha-8 protein OS=Homo sapiens GN=GJA8 PE=1 SV=3 - [CXA8_HUMAN]	0	0.0231	1	1	1	1	6039000	433	48.2	5.27
Q08380	Galectin-3-binding protein OS=Homo sapiens GN=LGALS3BP PE=1 SV=1 - [LG3BP_HUMAN]	0	0.0291	1	1	1	1	4209000	585	65.3	5.27
O00743	Serine/threonine-protein phosphatase 6 catalytic subunit OS=Homo sapiens GN=PPP6C PE=1 SV=1 - [PPP6_HUMAN]	20.46	0.0295	1	1	1	1	5666000	305	35.1	5.69
Q14137	Ribosome biogenesis protein BOP1 OS=Homo sapiens GN=BOP1 PE=1 SV=2 - [BOP1_HUMAN]	22.56	0.0094	1	1	1	1	5483000	746	83.6	6.19
Q969N2	GPI transamidase component PIG-T OS=Homo sapiens GN=PIGT PE=1 SV=1 - [PIGT_HUMAN]	0	0.0138	1	1	1	1	4605000	578	65.7	8.38
O94887	FERM, RhoGEF and pleckstrin domain-containing protein 2 OS=Homo sapiens GN=FARP2 PE=1 SV=3 - [FARP2_HUMAN]	0	0.0066	1	1	1	1	17710000	1054	119.8	8.79
O43852	Calumenin OS=Homo sapiens GN=CALU PE=1 SV=2 - [CALU_HUMAN]	27.05	0.0413	1	1	1	1	4159000	315	37.1	4.64
Q13200	26S proteasome non-ATPase regulatory subunit 2 OS=Homo sapiens GN=PSMD2 PE=1 SV=3 - [PSMD2_HUMAN]	44.66	0.0132	1	1	1	1	2399000	908	100.1	5.2
Q15392	Delta(24)-sterol reductase OS=Homo sapiens GN=DHCR24 PE=1 SV=2 - [DHC24_HUMAN]	31.57	0.0174	1	1	1	1	4696000	516	60.1	8.16
P23526	Adenosylhomocysteinase OS=Homo sapiens GN=AHCY PE=1 SV=4 - [SAHH_HUMAN]	25.99	0.0278	1	1	1	1	6243000	432	47.7	6.34
P07737	Profilin-1 OS=Homo sapiens GN=PFN1 PE=1 SV=2 - [PROF1_HUMAN]	25.11	0.1286	1	1	1	1	5959000	140	15	8.27
Q13263	Transcription intermediary factor 1-beta OS=Homo sapiens GN=TRIM28 PE=1 SV=5 - [TIF1B_HUMAN]	0	0.0096	1	1	1	1		835	88.5	5.77
P40394	Alcohol dehydrogenase class 4 mu/sigma chain OS=Homo sapiens GN=ADH7 PE=1 SV=2 - [ADH7_HUMAN]	0	0.0207	1	1	1	1	13620000	386	41.5	7.85
Q9Y2T2	AP-3 complex subunit mu-1 OS=Homo sapiens GN=AP3M1 PE=1 SV=1 - [AP3M1_HUMAN]	22.16	0.0407	1	1	1	1	4068000	418	46.9	6.93
P48357	Leptin receptor OS=Homo sapiens GN=LEPR PE=1 SV=2 - [LEPR_HUMAN]	0	0.0094	1	1	1	1	39720000	1165	132.4	6.52
Q9BQA1	Methylosome protein 50 OS=Homo sapiens GN=WDR77 PE=1 SV=1 - [MEP50_HUMAN]	17.06	0.0351	1	1	1	1	4500000	342	36.7	5.17
Q9Y3F4	Serine-threonine kinase receptor-associated protein OS=Homo sapiens GN=STRAP PE=1 SV=1 - [STRAP_HUMAN]	0	0.0229	1	1	1	1	6953000	350	38.4	5.12
Q9NY12	H/ACA ribonucleoprotein complex subunit 1 OS=Homo sapiens GN=GAR1 PE=1 SV=1 - [GAR1_HUMAN]	42.25	0.0599	1	1	1	1	3659000	217	22.3	10.92
Q8N1G4	Leucine-rich repeat-containing protein 47 OS=Homo sapiens GN=LRRC47 PE=1 SV=1 - [LRC47_HUMAN]	0	0.024	1	1	1	1	2616000	583	63.4	8.28
O94874	E3 UFM1-protein ligase 1 OS=Homo sapiens GN=UFL1 PE=1 SV=2 - [UFL1_HUMAN]	17.75	0.0214	1	1	1	1	1183000	794	89.5	6.79
Q86U42	Polyadenylate-binding protein 2 OS=Homo sapiens GN=PABPN1 PE=1 SV=3 - [PABP2_HUMAN]	13.81	0.0359	1	1	1	1	1606000	306	32.7	5.06
O00341	Excitatory amino acid transporter 5 OS=Homo sapiens GN=SLC1A7 PE=2 SV=2 - [EAA5_HUMAN]	0	0.0232	1	1	1	1	158300000	560	60.6	6.79
Q13148	TAR DNA-binding protein 43 OS=Homo sapiens GN=TARDBP PE=1 SV=1 - [TADBP_HUMAN]	21.82	0.029	1	1	1	1	4993000	414	44.7	6.19
P61964	WD repeat-containing protein 5 OS=Homo sapiens GN=WDR5 PE=1 SV=1 - [WDR5_HUMAN]	16.66	0.0359	1	1	1	1	8169000	334	36.6	8.27
O96008	Mitochondrial import receptor subunit TOM40 homolog OS=Homo sapiens GN=TOMM40 PE=1 SV=1 - [TOM40_HUMAN]	22.64	0.0249	1	1	1	1	2215000	361	37.9	7.25
Q96IM9	DPY30 domain-containing protein 2 OS=Homo sapiens GN=DYDC2 PE=2 SV=1 - [DYDC2_HUMAN]	0	0.0791	1	1	1	1	299800000	177	20.6	5.6
P23759	Paired box protein Pax-7 OS=Homo sapiens GN=PAX7 PE=1 SV=4 - [PAX7_HUMAN]	0	0.0198	1	1	1	1	65800000	505	55.1	8.98
Q9P0J0	NADH dehydrogenase [ubiquinone] 1 alpha subcomplex subunit 13 OS=Homo sapiens GN=NDUFA13 PE=1 SV=3 - [NDUAD_HUMAN]	0	0.0972	1	1	1	1	1959000	144	16.7	8.43
A6NLJ0	C2 calcium-dependent domain-containing protein 4B OS=Homo sapiens GN=C2CD4B PE=2 SV=1 - [C2C4B_HUMAN]	0	0.0247	2	1	1	1	9225000	364	38.7	11.06
P06454	Prothymosin alpha OS=Homo sapiens GN=PTMA PE=1 SV=2 - [PTMA_HUMAN]	43.66	0.1261	1	1	1	1	19810000	111	12.2	3.78
Q9H4T2	Zinc finger and SCAN domain-containing protein 16 OS=Homo sapiens GN=ZSCAN16 PE=1 SV=2 - [ZSC16_HUMAN]	0	0.0316	1	1	1	1		348	40.8	8.1
Q13884	Beta-1-syntrophin OS=Homo sapiens GN=SNTB1 PE=1 SV=3 - [SNTB1_HUMAN]	0	0.0149	1	1	1	1	116100000	538	58	8.63
P17028	Zinc finger protein 24 OS=Homo sapiens GN=ZNF24 PE=1 SV=4 - [ZNF24_HUMAN]	0	0.0353	1	1	1	1	5999000	368	42.1	6.21
P51571	Translocon-associated protein subunit delta OS=Homo sapiens GN=SSR4 PE=1 SV=1 - [SSRD_HUMAN]	20.35	0.0636	1	1	1	1	7078000	173	19	6.15
Q9BQ67	Glutamate-rich WD repeat-containing protein 1 OS=Homo sapiens GN=GRWD1 PE=1 SV=1 - [GRWD1_HUMAN]	0	0.0448	1	1	1	1	2733000	446	49.4	4.92
Q9Y2P8	RNA 3'-terminal phosphate cyclase-like protein OS=Homo sapiens GN=RCL1 PE=1 SV=3 - [RCL1_HUMAN]	19.04	0.0214	1	1	1	1	1195000	373	40.8	9.26
Q96PN8	Testis-specific serine/threonine-protein kinase 3 OS=Homo sapiens GN=TSSK3 PE=1 SV=1 - [TSSK3_HUMAN]	0	0.0261	1	1	1	1	11320000	268	30.1	6.71
P62256	Ubiquitin-conjugating enzyme E2 H OS=Homo sapiens GN=UBE2H PE=1 SV=1 - [UBE2H_HUMAN]	0	0.0383	1	1	1	1	2866000	183	20.6	4.67
A6NFU8	Pyroglutamyl-peptidase 1-like protein OS=Homo sapiens GN=PGPEP1L PE=2 SV=4 - [PGPIL_HUMAN]	0	0.0357	1	1	1	1	8556000	196	21.6	8.09
Q15629	Translocating chain-associated membrane protein 1 OS=Homo sapiens GN=TRAM1 PE=1 SV=3 - [TRAM1_HUMAN]	40.53	0.0187	1	1	1	1	5185000	374	43	9.63
Q9BVI4	Nucleolar complex protein 4 homolog OS=Homo sapiens GN=NOC4L PE=1 SV=1 - [NOC4L_HUMAN]	0	0.0252	1	1	1	1	2389000	516	58.4	7.49
O75419	Cell division control protein 45 homolog OS=Homo sapiens GN=CDC45 PE=1 SV=1 - [CDC45_HUMAN]	19.29	0.0177	1	1	1	1	1957000	566	65.5	5.53
Q92839	Hyaluronan synthase 1 OS=Homo sapiens GN=HAS1 PE=1 SV=2 - [HYAS1_HUMAN]	27.26	0.0138	1	1	1	1	31130000	578	64.8	9.19
Q8WVZ7	E3 ubiquitin-protein ligase RNF133 OS=Homo sapiens GN=RNF133 PE=2 SV=1 - [RN133_HUMAN]	0	0.0319	1	1	1	1	6822000	376	42.3	7.49
P01130	Low-density lipoprotein receptor OS=Homo sapiens GN=LDLR PE=1 SV=1 - [LDLR_HUMAN]	0	0.0233	1	1	1	1	11010000	860	95.3	5.05
P09211	Glutathione S-transferase P OS=Homo sapiens GN=GSTP1 PE=1 SV=2 - [GSTP1_HUMAN]	0	0.0952	1	1	1	1	21480000	210	23.3	5.64
Q96RF0	Sorting nexin-18 OS=Homo sapiens GN=SNX18 PE=1 SV=2 - [SNX18_HUMAN]	0	0.0255	1	1	1	1	3707000	628	68.9	5.68
Q9Y6K0	Choline/ethanolaminephosphotransferase 1 OS=Homo sapiens GN=CEPT1 PE=1 SV=1 - [CEPT1_HUMAN]	14.35	0.0264	1	1	1	1	6742000	416	46.5	8.21
P48651	Phosphatidylserine synthase 1 OS=Homo sapiens GN=PTDSS1 PE=1 SV=1 - [PTSS1_HUMAN]	59.47	0.0275	1	1	1	1	4296000	473	55.5	8.43
Q8TBK6	Zinc finger CCHC domain-containing protein 10 OS=Homo sapiens GN=ZCCHC10 PE=1 SV=1 - [ZCH10_HUMAN]	27.52	0.0729	1	1	1	1	4700000	192	21	8.53
Q96DT0	Galectin-12 OS=Homo sapiens GN=LGALS12 PE=1 SV=1 - [LEG12_HUMAN]	0	0.0655	1	1	1	1	27160000	336	37.5	9.09
Q8NC69	BTB/POZ domain-containing protein KCTD6 OS=Homo sapiens GN=KCTD6 PE=1 SV=2 - [KCTD6_HUMAN]	0	0.038	1	1	1	1	173800000	237	27.6	5.96
Q9H3N8	Histamine H4 receptor OS=Homo sapiens GN=HRH4 PE=1 SV=2 - [HRH4_HUMAN]	0	0.0231	1	1	1	1	16010000	390	44.5	9.55
P83881	60S ribosomal protein L36a OS=Homo sapiens GN=RPL36A PE=1 SV=2 - [RL36A_HUMAN]	25.44	0.0943	1	1	1	1	3604000	106	12.4	10.58
P62333	26S protease regulatory subunit 10B OS=Homo sapiens GN=PSMC6 PE=1 SV=1 - [PRS10_HUMAN]	0	0.0283	1	1	1	1	2783000	389	44.1	7.49
O00555	Voltage-dependent P/Q-type calcium channel subunit alpha-1A OS=Homo sapiens GN=CACNA1A PE=1 SV=2 - [CAC1A_HUMAN]	0	0.0032	1	1	1	1	2921000	2505	282.2	8.84
Q8N9T8	Protein KRI1 homolog OS=Homo sapiens GN=KRI1 PE=1 SV=3 - [KRI1_HUMAN]	28.68	0.0213	1	1	1	1	12800000	703	82.5	5.14
Q9ULX6	A-kinase anchor protein 8-like OS=Homo sapiens GN=AKAP8L PE=1 SV=3 - [AKP8L_HUMAN]	27.7	0.0108	1	1	1	1	7045000	646	71.6	5.07
P11532	Dystrophin OS=Homo sapiens GN=DMD PE=1 SV=3 - [DMD_HUMAN]	0	0.0022	1	1	1	1	15360000	3685	426.5	5.88
P35251	Replication factor C subunit 1 OS=Homo sapiens GN=RFC1 PE=1 SV=4 - [RFC1_HUMAN]	23.83	0.0105	1	1	1	1	2656000	1148	128.2	9.36
Q96JB3	Hypermethylated in cancer 2 protein OS=Homo sapiens GN=HIC2 PE=1 SV=2 - [HIC2_HUMAN]	0	0.0163	1	1	1	1	11020000	615	66.1	6.38
Q12849	G-rich sequence factor 1 OS=Homo sapiens GN=GRSF1 PE=1 SV=3 - [GRSF1_HUMAN]	0	0.0229	1	1	1	1	5299000	480	53.1	6.19
Q6ZN08	Putative zinc finger protein 66 OS=Homo sapiens GN=ZNF66 PE=5 SV=3 - [ZNF66_HUMAN]	0	0.0157	1	1	1	1	2333000	573	65.8	9.33
Q13576	Ras GTPase-activating-like protein IQGAP2 OS=Homo sapiens GN=IQGAP2 PE=1 SV=4 - [IQGA2_HUMAN]	0	0.0044	1	1	1	1	9852000	1575	180.5	5.64
P11586	C-1-tetrahydrofolate synthase, cytoplasmic OS=Homo sapiens GN=MTHFD1 PE=1 SV=3 - [C1TC_HUMAN]	33.75	0.0118	1	1	1	1	6117000	935	101.5	7.3
A6NMY6	Putative annexin A2-like protein OS=Homo sapiens GN=ANXA2P2 PE=5 SV=2 - [AXA2L_HUMAN]	43.93	0.0295	2	1	1	1	2306000	339	38.6	6.95
Q7L5Y9	Macrophage erythroblast attacher OS=Homo sapiens GN=MAEA PE=1 SV=1 - [MAEA_HUMAN]	26.64	0.0177	1	1	1	1	7054000	396	45.3	8.69
O15061	Synemin OS=Homo sapiens GN=SYNM PE=1 SV=2 - [SYNEM_HUMAN]	0	0.0128	1	1	1	1	11200000	1565	172.7	5.16
Q00341	Vigilin OS=Homo sapiens GN=HDLBP PE=1 SV=2 - [VIGLN_HUMAN]	15.41	0.0189	1	1	1	1	6507000	1268	141.4	6.87
Q1XH10	SKI/DACH domain-containing protein 1 OS=Homo sapiens GN=SKIDA1 PE=2 SV=1 - [SKDA1_HUMAN]	0	0.0121	1	1	1	1	2939000	827	90.4	7.69
A4FU69	EF-hand calcium-binding domain-containing protein 5 OS=Homo sapiens GN=EFCAB5 PE=1 SV=3 - [EFCB5_HUMAN]	0	0.0047	1	1	1	1	53550000	1503	173.3	5.82
P61758	Prefoldin subunit 3 OS=Homo sapiens GN=VBP1 PE=1 SV=3 - [PFD3_HUMAN]	0	0.066	1	1	1	1		197	22.6	7.11
O00468	Agrin OS=Homo sapiens GN=AGRN PE=1 SV=5 - [AGRIN_HUMAN]	0	0.0063	1	1	1	1	44120000	2067	217.1	6.39
Q8N9U0	Tandem C2 domains nuclear protein OS=Homo sapiens GN=TC2N PE=1 SV=2 - [TAC2N_HUMAN]	0	0.0143	1	1	1	1	3476000	490	55.2	9.19
Q9BXJ5	Complement C1q tumor necrosis factor-related protein 2 OS=Homo sapiens GN=C1QTNF2 PE=1 SV=1 - [C1QT2_HUMAN]	0	0.0386	1	1	1	1	7020000	285	29.9	8.87
Q8TD84	Down syndrome cell adhesion molecule-like protein 1 OS=Homo sapiens GN=DSCAML1 PE=1 SV=2 - [DSCL1_HUMAN]	0	0.0049	1	1	1	1	6081000	2053	224.3	8.16
Q5T3I0	G patch domain-containing protein 4 OS=Homo sapiens GN=GPATCH4 PE=1 SV=2 - [GPTC4_HUMAN]	32.06	0.0247	1	1	1	1	2771000	446	50.4	9.63
Q04637	Eukaryotic translation initiation factor 4 gamma 1 OS=Homo sapiens GN=EIF4G1 PE=1 SV=4 - [IF4G1_HUMAN]	18.9	0.0069	1	1	1	1	1300000	1599	175.4	5.33
Q9UNH5	Dual specificity protein phosphatase CDC14A OS=Homo sapiens GN=CDC14A PE=1 SV=1 - [CC14A_HUMAN]	0	0.0236	1	1	1	1	28350000	594	66.5	9.1
Q9NPF5	DNA methyltransferase 1-associated protein 1 OS=Homo sapiens GN=DMAP1 PE=1 SV=1 - [DMAP1_HUMAN]	0	0.0257	1	1	1	1	3748000	467	53	9.5
Q69YJ1	Putative pleckstrin homology domain-containing family M member 1P OS=Homo sapiens GN=PLEKHM1P PE=5 SV=1 - [PKHMP_HUMAN]	0	0.0173	2	1	1	1	9380000	520	58.9	6.33
Q15427	Splicing factor 3B subunit 4 OS=Homo sapiens GN=SF3B4 PE=1 SV=1 - [SF3B4_HUMAN]	29.87	0.0189	1	1	1	1	6419000	424	44.4	8.56
Q8IZL8	Proline-, glutamic acid- and leucine-rich protein 1 OS=Homo sapiens GN=PELP1 PE=1 SV=2 - [PELP1_HUMAN]	14.81	0.0274	1	1	1	1	15230000	1130	119.6	4.34
Q9UJ70	N-acetyl-D-glucosamine kinase OS=Homo sapiens GN=NAGK PE=1 SV=4 - [NAGK_HUMAN]	0	0.0203	1	1	1	1	4894000	344	37.4	6.24
Q5XUX1	F-box/WD repeat-containing protein 9 OS=Homo sapiens GN=FBXW9 PE=1 SV=2 - [FBXW9_HUMAN]	0	0.0143	1	1	1	1	1688000	488	54.1	6.48
Q8WWV6	High affinity immunoglobulin alpha and immunoglobulin mu Fc receptor OS=Homo sapiens GN=FCAMR PE=1 SV=1 - [FCAMR_HUMAN]	0	0.0169	1	1	1	1		532	57.1	9.23
Q9C0H9	SRC kinase signaling inhibitor 1 OS=Homo sapiens GN=SRCIN1 PE=1 SV=3 - [SRCN1_HUMAN]	0	0.0133	1	1	1	1	12140000	1055	112.4	9.29
P82933	28S ribosomal protein S9, mitochondrial OS=Homo sapiens GN=MRPS9 PE=1 SV=2 - [RT09_HUMAN]	19.61	0.0278	1	1	1	1	4544000	396	45.8	9.51
P0DMR3	Putative protein ATXN8OS OS=Homo sapiens GN=ATXN8OS PE=5 SV=1 - [AT8OS_HUMAN]	0	0.045	1	1	1	1	15700000	200	22.7	8.12
P62861	40S ribosomal protein S30 OS=Homo sapiens GN=FAU PE=1 SV=1 - [RS30_HUMAN]	14.86	0.1864	1	1	1	1	7806000	59	6.6	12.15
Q8NBQ5	Estradiol 17-beta-dehydrogenase 11 OS=Homo sapiens GN=HSD17B11 PE=1 SV=3 - [DHB11_HUMAN]	0	0.05	1	1	1	1	2259000	300	32.9	9.07
O00422	Histone deacetylase complex subunit SAP18 OS=Homo sapiens GN=SAP18 PE=1 SV=1 - [SAP18_HUMAN]	0	0.0458	1	1	1	1	4954000	153	17.5	9.35
Q8WXK4	Ankyrin repeat and SOCS box protein 12 OS=Homo sapiens GN=ASB12 PE=1 SV=2 - [ASB12_HUMAN]	0	0.0291	1	1	1	1	33150000	309	33.9	5.9
Q96NF6	Putative uncharacterized protein C8orf49 OS=Homo sapiens GN=C8orf49 PE=2 SV=1 - [CH049_HUMAN]	0	0.0565	1	1	1	1	39400000	230	25.5	9.55
Q96P47	Arf-GAP with GTPase, ANK repeat and PH domain-containing protein 3 OS=Homo sapiens GN=AGAP3 PE=1 SV=2 - [AGAP3_HUMAN]	23.81	0.0137	1	1	1	1	1819000	875	95	7.97
Q0VFX4	Putative uncharacterized protein LOC100128554 OS=Homo sapiens PE=2 SV=1 - [YL016_HUMAN]	0	0.1111	1	1	1	1	1011000	171	18	8.43

## Sheet: C-ERK5
Accession	Description	Score	Coverage	# Proteins	# Unique Peptides	# Peptides	# PSMs	Area	# AAs	MW [kDa]	calc. pI
Q13164	Mitogen-activated protein kinase 7 OS=Homo sapiens GN=MAPK7 PE=1 SV=2 - [MK07_HUMAN]	20386.7	0.413	3	48	48	1211	35390000000	816	88.3	5.88
P11021	78 kDa glucose-regulated protein OS=Homo sapiens GN=HSPA5 PE=1 SV=2 - [GRP78_HUMAN]	4811.59	0.5979	2	47	48	187	1025000000	654	72.3	5.16
Q9UQ35	Serine/arginine repetitive matrix protein 2 OS=Homo sapiens GN=SRRM2 PE=1 SV=2 - [SRRM2_HUMAN]	4429.38	0.153	1	39	39	184	5184000000	2752	299.4	12.06
P11142	Heat shock cognate 71 kDa protein OS=Homo sapiens GN=HSPA8 PE=1 SV=1 - [HSP7C_HUMAN]	4281.31	0.5402	1	27	41	165	2053000000	646	70.9	5.52
P0DMV8	Heat shock 70 kDa protein 1A OS=Homo sapiens GN=HSPA1A PE=1 SV=1 - [HS71A_HUMAN]	3368.36	0.6318	3	39	45	140	1514000000	641	70	5.66
P07437	Tubulin beta chain OS=Homo sapiens GN=TUBB PE=1 SV=2 - [TBB5_HUMAN]	2156.7	0.714	5	6	28	95	529000000	444	49.6	4.89
P38646	Stress-70 protein, mitochondrial OS=Homo sapiens GN=HSPA9 PE=1 SV=2 - [GRP75_HUMAN]	2295.41	0.5464	1	34	35	90	609900000	679	73.6	6.16
P68371	Tubulin beta-4B chain OS=Homo sapiens GN=TUBB4B PE=1 SV=1 - [TBB4B_HUMAN]	1770	0.6787	6	4	26	74	501200000	445	49.8	4.89
P04264	Keratin, type II cytoskeletal 1 OS=Homo sapiens GN=KRT1 PE=1 SV=6 - [K2C1_HUMAN]	1829.18	0.4146	2	27	31	72	326200000	644	66	8.12
P19338	Nucleolin OS=Homo sapiens GN=NCL PE=1 SV=3 - [NUCL_HUMAN]	1617.98	0.3549	1	27	27	67	215000000	710	76.6	4.7
P63261	Actin, cytoplasmic 2 OS=Homo sapiens GN=ACTG1 PE=1 SV=1 - [ACTG_HUMAN]	1726.36	0.5733	3	1	21	67	1034000000	375	41.8	5.48
P08238	Heat shock protein HSP 90-beta OS=Homo sapiens GN=HSP90AB1 PE=1 SV=4 - [HS90B_HUMAN]	1395.4	0.4489	4	18	33	66	351700000	724	83.2	5.03
P10809	60 kDa heat shock protein, mitochondrial OS=Homo sapiens GN=HSPD1 PE=1 SV=2 - [CH60_HUMAN]	1651.79	0.6562	1	33	33	65	208100000	573	61	5.87
P60709	Actin, cytoplasmic 1 OS=Homo sapiens GN=ACTB PE=1 SV=1 - [ACTB_HUMAN]	1596.33	0.5733	3	1	21	64	1034000000	375	41.7	5.48
Q13885	Tubulin beta-2A chain OS=Homo sapiens GN=TUBB2A PE=1 SV=1 - [TBB2A_HUMAN]	1542.15	0.5461	4	3	22	64	527400000	445	49.9	4.89
P13639	Elongation factor 2 OS=Homo sapiens GN=EEF2 PE=1 SV=4 - [EF2_HUMAN]	1075.76	0.359	1	30	31	62	223400000	858	95.3	6.83
P54652	Heat shock-related 70 kDa protein 2 OS=Homo sapiens GN=HSPA2 PE=1 SV=1 - [HSP72_HUMAN]	1811.83	0.2097	1	1	15	60	1777000000	639	70	5.74
P07900	Heat shock protein HSP 90-alpha OS=Homo sapiens GN=HSP90AA1 PE=1 SV=5 - [HS90A_HUMAN]	1199.35	0.3552	5	14	27	59	319400000	732	84.6	5.02
P68363	Tubulin alpha-1B chain OS=Homo sapiens GN=TUBA1B PE=1 SV=1 - [TBA1B_HUMAN]	1395.82	0.4412	8	4	20	58	688000000	451	50.1	5.06
P13489	Ribonuclease inhibitor OS=Homo sapiens GN=RNH1 PE=1 SV=2 - [RINI_HUMAN]	1473.12	0.4121	1	19	19	56	1234000000	461	49.9	4.82
Q9BQE3	Tubulin alpha-1C chain OS=Homo sapiens GN=TUBA1C PE=1 SV=1 - [TBA1C_HUMAN]	1371.09	0.3586	3	1	17	55	688000000	449	49.9	5.1
P40939	Trifunctional enzyme subunit alpha, mitochondrial OS=Homo sapiens GN=HADHA PE=1 SV=2 - [ECHA_HUMAN]	875.02	0.4338	1	30	30	53	140600000	763	82.9	9.04
Q9NR30	Nucleolar RNA helicase 2 OS=Homo sapiens GN=DDX21 PE=1 SV=5 - [DDX21_HUMAN]	773.42	0.3819	2	26	28	52	292000000	783	87.3	9.28
P05141	ADP/ATP translocase 2 OS=Homo sapiens GN=SLC25A5 PE=1 SV=7 - [ADT2_HUMAN]	950.19	0.5168	3	5	18	48	431700000	298	32.8	9.69
P52272	Heterogeneous nuclear ribonucleoprotein M OS=Homo sapiens GN=HNRNPM PE=1 SV=3 - [HNRPM_HUMAN]	950.53	0.4658	1	28	28	47	98640000	730	77.5	8.7
P06733	Alpha-enolase OS=Homo sapiens GN=ENO1 PE=1 SV=2 - [ENOA_HUMAN]	1216.24	0.5023	3	20	20	45	201400000	434	47.1	7.39
P68104	Elongation factor 1-alpha 1 OS=Homo sapiens GN=EEF1A1 PE=1 SV=1 - [EF1A1_HUMAN]	1070.27	0.474	3	18	18	44	1015000000	462	50.1	9.01
P39023	60S ribosomal protein L3 OS=Homo sapiens GN=RPL3 PE=1 SV=2 - [RL3_HUMAN]	561.12	0.4541	2	21	21	44	211700000	403	46.1	10.18
Q00839	Heterogeneous nuclear ribonucleoprotein U OS=Homo sapiens GN=HNRNPU PE=1 SV=6 - [HNRPU_HUMAN]	834.84	0.3018	1	26	26	43	271500000	825	90.5	6
P23396	40S ribosomal protein S3 OS=Homo sapiens GN=RPS3 PE=1 SV=2 - [RS3_HUMAN]	987.98	0.7449	1	18	18	42	259400000	243	26.7	9.66
P08670	Vimentin OS=Homo sapiens GN=VIM PE=1 SV=4 - [VIME_HUMAN]	584.23	0.5279	15	25	26	41	144000000	466	53.6	5.12
P63267	Actin, gamma-enteric smooth muscle OS=Homo sapiens GN=ACTG2 PE=1 SV=1 - [ACTH_HUMAN]	815.81	0.3112	4	2	14	40	755600000	376	41.8	5.48
P36578	60S ribosomal protein L4 OS=Homo sapiens GN=RPL4 PE=1 SV=5 - [RL4_HUMAN]	739.35	0.4614	1	21	21	39	274900000	427	47.7	11.06
P68400	Casein kinase II subunit alpha OS=Homo sapiens GN=CSNK2A1 PE=1 SV=1 - [CSK21_HUMAN]	977.9	0.4425	2	11	12	39	233000000	391	45.1	7.74
P12236	ADP/ATP translocase 3 OS=Homo sapiens GN=SLC25A6 PE=1 SV=4 - [ADT3_HUMAN]	596.27	0.4463	3	3	16	37	431700000	298	32.8	9.74
P17844	Probable ATP-dependent RNA helicase DDX5 OS=Homo sapiens GN=DDX5 PE=1 SV=1 - [DDX5_HUMAN]	650.97	0.4283	1	16	23	36	115600000	614	69.1	8.92
P53350	Serine/threonine-protein kinase PLK1 OS=Homo sapiens GN=PLK1 PE=1 SV=1 - [PLK1_HUMAN]	616.58	0.4279	1	22	22	36	84870000	603	68.2	8.91
P52292	Importin subunit alpha-1 OS=Homo sapiens GN=KPNA2 PE=1 SV=1 - [IMA1_HUMAN]	1085.86	0.3138	2	14	14	36	365200000	529	57.8	5.4
P78347	General transcription factor II-I OS=Homo sapiens GN=GTF2I PE=1 SV=2 - [GTF2I_HUMAN]	411.92	0.3116	3	27	27	34	89700000	998	112.3	6.39
P13645	Keratin, type I cytoskeletal 10 OS=Homo sapiens GN=KRT10 PE=1 SV=6 - [K1C10_HUMAN]	921.06	0.3955	15	19	22	34	202200000	584	58.8	5.21
Q8NF91	Nesprin-1 OS=Homo sapiens GN=SYNE1 PE=1 SV=4 - [SYNE1_HUMAN]	46.2	0.0022	1	1	1	33	2617000000	8797	1010.5	5.53
Q08211	ATP-dependent RNA helicase A OS=Homo sapiens GN=DHX9 PE=1 SV=4 - [DHX9_HUMAN]	588.44	0.1937	1	23	23	33	54550000	1270	140.9	6.84
P06748	Nucleophosmin OS=Homo sapiens GN=NPM1 PE=1 SV=2 - [NPM_HUMAN]	756.72	0.568	1	16	16	33	196500000	294	32.6	4.78
Q96HR8	H/ACA ribonucleoprotein complex non-core subunit NAF1 OS=Homo sapiens GN=NAF1 PE=1 SV=2 - [NAF1_HUMAN]	663.86	0.2065	1	12	12	31	496300000	494	53.7	4.87
P35908	Keratin, type II cytoskeletal 2 epidermal OS=Homo sapiens GN=KRT2 PE=1 SV=2 - [K22E_HUMAN]	655.17	0.3443	3	14	18	29	166700000	639	65.4	8
P61247	40S ribosomal protein S3a OS=Homo sapiens GN=RPS3A PE=1 SV=2 - [RS3A_HUMAN]	585.35	0.6174	1	19	19	29	233400000	264	29.9	9.73
P50991	T-complex protein 1 subunit delta OS=Homo sapiens GN=CCT4 PE=1 SV=4 - [TCPD_HUMAN]	501.21	0.3915	1	18	19	29	86110000	539	57.9	7.83
P14618	Pyruvate kinase PKM OS=Homo sapiens GN=PKM PE=1 SV=4 - [KPYM_HUMAN]	566	0.4181	2	16	16	28	97800000	531	57.9	7.84
P42704	Leucine-rich PPR motif-containing protein, mitochondrial OS=Homo sapiens GN=LRPPRC PE=1 SV=3 - [LPPRC_HUMAN]	350.42	0.1951	1	22	22	27	35770000	1394	157.8	6.13
P09651	Heterogeneous nuclear ribonucleoprotein A1 OS=Homo sapiens GN=HNRNPA1 PE=1 SV=5 - [ROA1_HUMAN]	391.34	0.457	2	15	16	27	87780000	372	38.7	9.13
P18124	60S ribosomal protein L7 OS=Homo sapiens GN=RPL7 PE=1 SV=1 - [RL7_HUMAN]	305.41	0.5	1	15	15	26	132500000	248	29.2	10.65
P25705	ATP synthase subunit alpha, mitochondrial OS=Homo sapiens GN=ATP5A1 PE=1 SV=1 - [ATPA_HUMAN]	516.62	0.3852	1	18	18	26	97440000	553	59.7	9.13
P04406	Glyceraldehyde-3-phosphate dehydrogenase OS=Homo sapiens GN=GAPDH PE=1 SV=3 - [G3P_HUMAN]	447.68	0.4866	2	13	13	26	358500000	335	36	8.46
Q13428	Treacle protein OS=Homo sapiens GN=TCOF1 PE=1 SV=3 - [TCOF_HUMAN]	390.09	0.1519	1	19	19	26	74770000	1488	152	9.04
P62805	Histone H4 OS=Homo sapiens GN=HIST1H4A PE=1 SV=2 - [H4_HUMAN]	536.02	0.5437	1	8	8	26	318600000	103	11.4	11.36
P35527	Keratin, type I cytoskeletal 9 OS=Homo sapiens GN=KRT9 PE=1 SV=3 - [K1C9_HUMAN]	605.8	0.3018	1	15	15	25	121200000	623	62	5.24
P25440	Bromodomain-containing protein 2 OS=Homo sapiens GN=BRD2 PE=1 SV=2 - [BRD2_HUMAN]	483.28	0.2597	3	16	16	25	75420000	801	88	9.09
P62424	60S ribosomal protein L7a OS=Homo sapiens GN=RPL7A PE=1 SV=2 - [RL7A_HUMAN]	562.76	0.4211	1	15	15	25	198400000	266	30	10.61
P06576	ATP synthase subunit beta, mitochondrial OS=Homo sapiens GN=ATP5B PE=1 SV=3 - [ATPB_HUMAN]	584.21	0.4499	1	14	14	25	89650000	529	56.5	5.4
P49411	Elongation factor Tu, mitochondrial OS=Homo sapiens GN=TUFM PE=1 SV=2 - [EFTU_HUMAN]	551.88	0.385	1	14	14	25	78310000	452	49.5	7.61
P62701	40S ribosomal protein S4, X isoform OS=Homo sapiens GN=RPS4X PE=1 SV=2 - [RS4X_HUMAN]	364.76	0.5285	3	14	14	24	173000000	263	29.6	10.15
O00571	ATP-dependent RNA helicase DDX3X OS=Homo sapiens GN=DDX3X PE=1 SV=3 - [DDX3X_HUMAN]	522.7	0.2855	2	15	16	24	55760000	662	73.2	7.18
P61978	Heterogeneous nuclear ribonucleoprotein K OS=Homo sapiens GN=HNRNPK PE=1 SV=1 - [HNRPK_HUMAN]	511.79	0.2981	1	11	11	24	97080000	463	50.9	5.54
P04075	Fructose-bisphosphate aldolase A OS=Homo sapiens GN=ALDOA PE=1 SV=2 - [ALDOA_HUMAN]	441.19	0.2857	3	11	11	24	85950000	364	39.4	8.09
O00203	AP-3 complex subunit beta-1 OS=Homo sapiens GN=AP3B1 PE=1 SV=3 - [AP3B1_HUMAN]	242.06	0.2002	2	20	20	23	64040000	1094	121.2	6.04
P16403	Histone H1.2 OS=Homo sapiens GN=HIST1H1C PE=1 SV=2 - [H12_HUMAN]	667.51	0.277	4	3	11	23	285700000	213	21.4	10.93
P10412	Histone H1.4 OS=Homo sapiens GN=HIST1H1E PE=1 SV=2 - [H14_HUMAN]	627.78	0.2694	4	2	10	23	285700000	219	21.9	11.03
Q92841	Probable ATP-dependent RNA helicase DDX17 OS=Homo sapiens GN=DDX17 PE=1 SV=2 - [DDX17_HUMAN]	426.59	0.2812	1	11	18	23	103800000	729	80.2	8.27
P60842	Eukaryotic initiation factor 4A-I OS=Homo sapiens GN=EIF4A1 PE=1 SV=1 - [IF4A1_HUMAN]	476.8	0.3645	2	12	14	23	151300000	406	46.1	5.48
P22314	Ubiquitin-like modifier-activating enzyme 1 OS=Homo sapiens GN=UBA1 PE=1 SV=3 - [UBA1_HUMAN]	440.39	0.155	1	12	12	22	36610000	1058	117.8	5.76
P17987	T-complex protein 1 subunit alpha OS=Homo sapiens GN=TCP1 PE=1 SV=1 - [TCPA_HUMAN]	311	0.2932	1	15	15	22	51760000	556	60.3	6.11
O75179	Ankyrin repeat domain-containing protein 17 OS=Homo sapiens GN=ANKRD17 PE=1 SV=3 - [ANR17_HUMAN]	406.74	0.0976	1	8	17	22	42940000	2603	274.1	6.52
Q9Y265	RuvB-like 1 OS=Homo sapiens GN=RUVBL1 PE=1 SV=1 - [RUVB1_HUMAN]	464.64	0.3289	1	12	12	22	64210000	456	50.2	6.42
P62241	40S ribosomal protein S8 OS=Homo sapiens GN=RPS8 PE=1 SV=2 - [RS8_HUMAN]	577.38	0.4519	1	12	12	22	173400000	208	24.2	10.32
P14625	Endoplasmin OS=Homo sapiens GN=HSP90B1 PE=1 SV=1 - [ENPL_HUMAN]	416.7	0.2453	2	13	15	21	145100000	803	92.4	4.84
P78371	T-complex protein 1 subunit beta OS=Homo sapiens GN=CCT2 PE=1 SV=4 - [TCPB_HUMAN]	377.72	0.4019	1	18	18	21	57690000	535	57.5	6.46
P49327	Fatty acid synthase OS=Homo sapiens GN=FASN PE=1 SV=3 - [FAS_HUMAN]	310.26	0.0996	1	17	18	21	30440000	2511	273.3	6.44
P26641	Elongation factor 1-gamma OS=Homo sapiens GN=EEF1G PE=1 SV=3 - [EF1G_HUMAN]	337.01	0.2654	1	12	12	21	81770000	437	50.1	6.67
P13807	Glycogen [starch] synthase, muscle OS=Homo sapiens GN=GYS1 PE=1 SV=2 - [GYS1_HUMAN]	442.02	0.2239	2	13	13	20	97840000	737	83.7	6.18
Q6S8J3	POTE ankyrin domain family member E OS=Homo sapiens GN=POTEE PE=1 SV=3 - [POTEE_HUMAN]	578.64	0.0633	5	1	5	20	621700000	1075	121.3	6.2
P49368	T-complex protein 1 subunit gamma OS=Homo sapiens GN=CCT3 PE=1 SV=4 - [TCPG_HUMAN]	330.1	0.3963	1	16	16	20	74490000	545	60.5	6.49
Q14974	Importin subunit beta-1 OS=Homo sapiens GN=KPNB1 PE=1 SV=2 - [IMB1_HUMAN]	380.62	0.1724	1	12	12	20	73670000	876	97.1	4.78
P38919	Eukaryotic initiation factor 4A-III OS=Homo sapiens GN=EIF4A3 PE=1 SV=4 - [IF4A3_HUMAN]	354.15	0.3285	1	10	12	19	78300000	411	46.8	6.73
Q8IWZ3	Ankyrin repeat and KH domain-containing protein 1 OS=Homo sapiens GN=ANKHD1 PE=1 SV=1 - [ANKH1_HUMAN]	369.97	0.0889	1	6	15	19	38410000	2542	269.3	5.73
P05388	60S acidic ribosomal protein P0 OS=Homo sapiens GN=RPLP0 PE=1 SV=1 - [RLA0_HUMAN]	352.11	0.5016	2	11	11	19	184500000	317	34.3	5.97
Q6P2E9	Enhancer of mRNA-decapping protein 4 OS=Homo sapiens GN=EDC4 PE=1 SV=1 - [EDC4_HUMAN]	278.35	0.1656	1	16	16	19	31090000	1401	151.6	5.86
P07910	Heterogeneous nuclear ribonucleoproteins C1/C2 OS=Homo sapiens GN=HNRNPC PE=1 SV=4 - [HNRPC_HUMAN]	236.6	0.4052	5	12	12	18	119600000	306	33.6	5.08
P46781	40S ribosomal protein S9 OS=Homo sapiens GN=RPS9 PE=1 SV=3 - [RS9_HUMAN]	221.5	0.5412	1	13	13	18	132500000	194	22.6	10.65
P05023	Sodium/potassium-transporting ATPase subunit alpha-1 OS=Homo sapiens GN=ATP1A1 PE=1 SV=1 - [AT1A1_HUMAN]	284.74	0.1574	6	15	15	18	61740000	1023	112.8	5.49
Q86WA8	Lon protease homolog 2, peroxisomal OS=Homo sapiens GN=LONP2 PE=1 SV=1 - [LONP2_HUMAN]	285.69	0.1972	1	13	13	18	42310000	852	94.6	7.3
P62280	40S ribosomal protein S11 OS=Homo sapiens GN=RPS11 PE=1 SV=3 - [RS11_HUMAN]	308.64	0.5	1	10	10	18	78470000	158	18.4	10.3
Q9Y230	RuvB-like 2 OS=Homo sapiens GN=RUVBL2 PE=1 SV=3 - [RUVB2_HUMAN]	536.39	0.3737	1	14	14	18	70770000	463	51.1	5.64
P62826	GTP-binding nuclear protein Ran OS=Homo sapiens GN=RAN PE=1 SV=3 - [RAN_HUMAN]	303.69	0.3519	1	8	8	18	208600000	216	24.4	7.49
Q06830	Peroxiredoxin-1 OS=Homo sapiens GN=PRDX1 PE=1 SV=1 - [PRDX1_HUMAN]	265.93	0.5126	2	10	11	18	125300000	199	22.1	8.13
Q92616	Translational activator GCN1 OS=Homo sapiens GN=GCN1L1 PE=1 SV=6 - [GCN1L_HUMAN]	215.38	0.079	1	17	17	18	13030000	2671	292.6	7.47
P11940	Polyadenylate-binding protein 1 OS=Homo sapiens GN=PABPC1 PE=1 SV=2 - [PABP1_HUMAN]	212.21	0.2154	4	5	12	17	61170000	636	70.6	9.5
P15880	40S ribosomal protein S2 OS=Homo sapiens GN=RPS2 PE=1 SV=2 - [RS2_HUMAN]	212.07	0.3549	1	11	11	17	153300000	293	31.3	10.24
P20700	Lamin-B1 OS=Homo sapiens GN=LMNB1 PE=1 SV=2 - [LMNB1_HUMAN]	106.34	0.302	2	12	15	17	28440000	586	66.4	5.16
P06744	Glucose-6-phosphate isomerase OS=Homo sapiens GN=GPI PE=1 SV=4 - [G6PI_HUMAN]	164.23	0.2222	2	10	10	17	31470000	558	63.1	8.32
P07195	L-lactate dehydrogenase B chain OS=Homo sapiens GN=LDHB PE=1 SV=2 - [LDHB_HUMAN]	372.78	0.2964	3	8	9	17	149100000	334	36.6	6.05
P62753	40S ribosomal protein S6 OS=Homo sapiens GN=RPS6 PE=1 SV=1 - [RS6_HUMAN]	419.3	0.3173	1	9	9	17	147800000	249	28.7	10.84
P62081	40S ribosomal protein S7 OS=Homo sapiens GN=RPS7 PE=1 SV=1 - [RS7_HUMAN]	170.43	0.4021	1	8	8	17	71430000	194	22.1	10.1
P00338	L-lactate dehydrogenase A chain OS=Homo sapiens GN=LDHA PE=1 SV=2 - [LDHA_HUMAN]	468.62	0.2831	3	8	9	17	163300000	332	36.7	8.27
Q02878	60S ribosomal protein L6 OS=Homo sapiens GN=RPL6 PE=1 SV=3 - [RL6_HUMAN]	178	0.3229	1	11	11	16	195200000	288	32.7	10.58
P38159	RNA-binding motif protein, X chromosome OS=Homo sapiens GN=RBMX PE=1 SV=3 - [RBMX_HUMAN]	306.47	0.2634	4	10	10	16	43370000	391	42.3	10.05
O76021	Ribosomal L1 domain-containing protein 1 OS=Homo sapiens GN=RSL1D1 PE=1 SV=3 - [RL1D1_HUMAN]	196.67	0.2102	1	12	12	16	41160000	490	54.9	10.13
O60832	H/ACA ribonucleoprotein complex subunit 4 OS=Homo sapiens GN=DKC1 PE=1 SV=3 - [DKC1_HUMAN]	96.44	0.3171	1	13	13	16	36630000	514	57.6	9.42
P55084	Trifunctional enzyme subunit beta, mitochondrial OS=Homo sapiens GN=HADHB PE=1 SV=3 - [ECHB_HUMAN]	274.37	0.2257	1	9	9	16	104100000	474	51.3	9.41
Q96KK5	Histone H2A type 1-H OS=Homo sapiens GN=HIST1H2AH PE=1 SV=3 - [H2A1H_HUMAN]	236.65	0.3594	12	2	5	16	335900000	128	13.9	10.89
Q9BQG0	Myb-binding protein 1A OS=Homo sapiens GN=MYBBP1A PE=1 SV=2 - [MBB1A_HUMAN]	214.22	0.0986	1	13	13	15	25690000	1328	148.8	9.28
P22626	Heterogeneous nuclear ribonucleoproteins A2/B1 OS=Homo sapiens GN=HNRNPA2B1 PE=1 SV=2 - [ROA2_HUMAN]	252.46	0.4561	1	10	11	15	65440000	353	37.4	8.95
Q01813	ATP-dependent 6-phosphofructokinase, platelet type OS=Homo sapiens GN=PFKP PE=1 SV=2 - [PFKAP_HUMAN]	203.89	0.1837	2	13	14	15	18040000	784	85.5	7.55
P34932	Heat shock 70 kDa protein 4 OS=Homo sapiens GN=HSPA4 PE=1 SV=4 - [HSP74_HUMAN]	142.16	0.206	1	11	13	15	36160000	840	94.3	5.19
Q99832	T-complex protein 1 subunit eta OS=Homo sapiens GN=CCT7 PE=1 SV=2 - [TCPH_HUMAN]	167.04	0.2781	1	13	13	15	28930000	543	59.3	7.65
Q00610	Clathrin heavy chain 1 OS=Homo sapiens GN=CLTC PE=1 SV=5 - [CLH1_HUMAN]	384.29	0.1134	2	14	14	15	23030000	1675	191.5	5.69
Q07021	Complement component 1 Q subcomponent-binding protein, mitochondrial OS=Homo sapiens GN=C1QBP PE=1 SV=1 - [C1QBP_HUMAN]	443.79	0.3369	1	7	7	15	70370000	282	31.3	4.84
P46777	60S ribosomal protein L5 OS=Homo sapiens GN=RPL5 PE=1 SV=3 - [RL5_HUMAN]	245.94	0.3838	1	11	11	15	98500000	297	34.3	9.72
Q14978	Nucleolar and coiled-body phosphoprotein 1 OS=Homo sapiens GN=NOLC1 PE=1 SV=2 - [NOLC1_HUMAN]	124.2	0.1631	1	10	10	14	68790000	699	73.6	9.47
P09874	Poly [ADP-ribose] polymerase 1 OS=Homo sapiens GN=PARP1 PE=1 SV=4 - [PARP1_HUMAN]	205.22	0.1302	1	10	10	14	31950000	1014	113	8.88
Q16531	DNA damage-binding protein 1 OS=Homo sapiens GN=DDB1 PE=1 SV=1 - [DDB1_HUMAN]	189.05	0.1614	1	13	13	14	44460000	1140	126.9	5.26
P48643	T-complex protein 1 subunit epsilon OS=Homo sapiens GN=CCT5 PE=1 SV=1 - [TCPE_HUMAN]	72.33	0.2181	1	8	9	14	28690000	541	59.6	5.66
P35579	Myosin-9 OS=Homo sapiens GN=MYH9 PE=1 SV=4 - [MYH9_HUMAN]	173.8	0.0689	4	11	11	14	15360000	1960	226.4	5.6
P50990	T-complex protein 1 subunit theta OS=Homo sapiens GN=CCT8 PE=1 SV=4 - [TCPQ_HUMAN]	207.97	0.2427	1	12	12	14	60060000	548	59.6	5.6
P42568	Protein AF-9 OS=Homo sapiens GN=MLLT3 PE=1 SV=2 - [AF9_HUMAN]	154.85	0.162	1	10	10	14	44300000	568	63.3	8.63
P19784	Casein kinase II subunit alpha' OS=Homo sapiens GN=CSNK2A2 PE=1 SV=1 - [CSK22_HUMAN]	157.01	0.3057	1	8	9	14	42680000	350	41.2	8.56
P05387	60S acidic ribosomal protein P2 OS=Homo sapiens GN=RPLP2 PE=1 SV=1 - [RLA2_HUMAN]	413.83	0.7043	1	5	5	14	55510000	115	11.7	4.54
P62269	40S ribosomal protein S18 OS=Homo sapiens GN=RPS18 PE=1 SV=3 - [RS18_HUMAN]	281.11	0.4737	1	9	9	14	94230000	152	17.7	10.99
P12277	Creatine kinase B-type OS=Homo sapiens GN=CKB PE=1 SV=1 - [KCRB_HUMAN]	331.21	0.2887	1	9	9	14	107400000	381	42.6	5.59
P62249	40S ribosomal protein S16 OS=Homo sapiens GN=RPS16 PE=1 SV=2 - [RS16_HUMAN]	241.38	0.3836	1	7	7	13	85060000	146	16.4	10.21
Q9NVI7	ATPase family AAA domain-containing protein 3A OS=Homo sapiens GN=ATAD3A PE=1 SV=2 - [ATD3A_HUMAN]	167.55	0.1798	1	3	12	13	33940000	634	71.3	8.98
P31943	Heterogeneous nuclear ribonucleoprotein H OS=Homo sapiens GN=HNRNPH1 PE=1 SV=4 - [HNRH1_HUMAN]	302.15	0.265	1	3	8	13	61180000	449	49.2	6.3
P06899	Histone H2B type 1-J OS=Homo sapiens GN=HIST1H2BJ PE=1 SV=3 - [H2B1J_HUMAN]	271.65	0.3968	7	2	6	13	489500000	126	13.9	10.32
O60814	Histone H2B type 1-K OS=Homo sapiens GN=HIST1H2BK PE=1 SV=3 - [H2B1K_HUMAN]	268.18	0.3968	9	2	6	13	489500000	126	13.9	10.32
O43390	Heterogeneous nuclear ribonucleoprotein R OS=Homo sapiens GN=HNRNPR PE=1 SV=1 - [HNRPR_HUMAN]	164.42	0.1517	1	6	9	13	62360000	633	70.9	8.13
O00148	ATP-dependent RNA helicase DDX39A OS=Homo sapiens GN=DDX39A PE=1 SV=2 - [DX39A_HUMAN]	287.61	0.2061	1	3	8	13	63880000	427	49.1	5.68
Q12906	Interleukin enhancer-binding factor 3 OS=Homo sapiens GN=ILF3 PE=1 SV=3 - [ILF3_HUMAN]	111.11	0.1454	2	11	11	13	36060000	894	95.3	8.76
P07237	Protein disulfide-isomerase OS=Homo sapiens GN=P4HB PE=1 SV=3 - [PDIA1_HUMAN]	193.24	0.2441	1	11	11	13	23260000	508	57.1	4.87
P40926	Malate dehydrogenase, mitochondrial OS=Homo sapiens GN=MDH2 PE=1 SV=3 - [MDHM_HUMAN]	219.58	0.3432	1	11	11	13	49580000	338	35.5	8.68
P32969	60S ribosomal protein L9 OS=Homo sapiens GN=RPL9 PE=1 SV=1 - [RL9_HUMAN]	218.54	0.3646	1	7	7	13	47420000	192	21.8	9.95
P00558	Phosphoglycerate kinase 1 OS=Homo sapiens GN=PGK1 PE=1 SV=3 - [PGK1_HUMAN]	206.07	0.283	2	9	9	13	34730000	417	44.6	8.1
P27635	60S ribosomal protein L10 OS=Homo sapiens GN=RPL10 PE=1 SV=4 - [RL10_HUMAN]	229.13	0.2477	2	5	5	13	76600000	214	24.6	10.08
Q13310	Polyadenylate-binding protein 4 OS=Homo sapiens GN=PABPC4 PE=1 SV=1 - [PABP4_HUMAN]	155.39	0.1599	1	2	9	12	46810000	644	70.7	9.26
Q5T9A4	ATPase family AAA domain-containing protein 3B OS=Homo sapiens GN=ATAD3B PE=1 SV=1 - [ATD3B_HUMAN]	148.61	0.1898	1	3	12	12	34200000	648	72.5	9.2
[truncated: 961 more rows]

## Sheet: N-DHPS
Accession	Description	Score	Coverage	# Proteins	# Unique Peptides	# Peptides	# PSMs	Area	# AAs	MW [kDa]	calc. pI	Gene
[truncated: 142 more rows]

[truncated: 1 more sheets: C-DHPS]
