# Supplementary material for: Extracellular signal-regulated kinases associate with and phosphorylate DHPS to promote cell proliferation
Source: Oncogenesis. 2020 Sep 28;9(9):85. doi: 10.1038/s41389-020-00271-1 (PMC7522278; doi:10.1038/s41389-020-00271-1)
Supplement: Supplementary file 3 — Supplementary Table 2 [file 41389_2020_271_MOESM3_ESM.xlsx]

## Sheet: Correlation
Correlation between Drug acitivities and DHPS mRNA expression levels
Data Type	Drug ID	Name	MOA	Correlation	P-Value	FDR
act	ABT-263	ABT-263	BCL2, BCL-XL, BCL-W	0.584	6.58e-15	1.96e-12
act	FK866	FK866	NAMPT inhibitor	0.485	1.4e-11	2.08e-09
act	NSC-207895	NSC-207895	MDMX	0.431	3.13e-09	2.86e-07
act	RDEA119_1526	RDEA119	MEK1, MEK2	-0.435	3.86e-09	2.86e-07
act	GSK690693	GSK690693	AKT	0.423	6.76e-09	4.02e-07
act	RDEA119_1014	RDEA119	MEK1, MEK2	-0.44	2.17e-08	9.35e-07
act	Trametinib	Trametinib	MEK1, MEK2	-0.411	2.2e-08	9.35e-07
act	TL-2-105	TL-2-105	CRAF	0.41	2.42e-07	9e-06
act	MP470	MP470	PDGFR	0.379	2.73e-07	9.01e-06
act	Bleomycin (50 uM)	Bleomycin (50 uM)	DNA damage	-0.375	3.45e-07	1.03e-05
act	17-AAG	17-AAG	HSP90	-0.399	4.96e-07	1.34e-05
act	Cytarabine	Cytarabine	DNA synthesis	-0.389	6.02e-07	1.49e-05
act	CI-1040	CI-1040	MEK1, MEK2	-0.384	1.06e-06	2.41e-05
act	JQ1_1218	JQ1	BRD2, BRD3, BRD4	0.358	1.35e-06	2.85e-05
act	Docetaxel	Docetaxel	Microtubules	-0.372	2.08e-06	4.11e-05
act	elephantin	102817	NA	0.399	2.78e-06	5.16e-05
act	NPK76-II-72-1	NPK76-II-72-1	PLK3	0.344	3.95e-06	6.74e-05
act	Schweinfurthin A	696119	NA	0.394	4.09e-06	6.74e-05
act	PD-0325901	PD-0325901	MEK1, MEK2	-0.357	4.87e-06	7.61e-05
act	I-BET-762	I-BET-762	BRD2, BRD3, BRD4	0.335	6.44e-06	9.56e-05
act	Methotrexate	Methotrexate	Dihydrofolate reductase (DHFR)	0.354	6.89e-06	9.74e-05
act	PD-0332991	PD-0332991	CDK4, CDK6	-0.359	1.14e-05	0.000154
act	GSK1070916	GSK1070916	AURKB	0.349	1.44e-05	0.000186
act	GW-2580	GW-2580	cFMS	0.322	1.6e-05	0.000198
act	Temsirolimus	Temsirolimus	mTOR	-0.339	1.74e-05	0.000206
act	PI-103	PI-103	PI3Ka, DNAPK	0.317	2.09e-05	0.000239
act	Embelin	Embelin	XIAP	-0.314	2.83e-05	0.00031
act	WZ3105	WZ3105	CLK2, CNSK1E, FLT3, ULK1	0.312	2.92e-05	0.00031
act	CX-5461	CX-5461	RNA Pol I	0.31	3.27e-05	0.000335
act	VX-702	VX-702	p38	0.326	3.7e-05	0.000366
act	Tubastatin A	Tubastatin A	HDAC6	0.307	3.99e-05	0.000382
act	Bleomycin	Bleomycin	DNA damage	-0.304	5.17e-05	0.00048
act	Elesclomol	Elesclomol	HSP70	-0.319	5.57e-05	0.000501
act	AC220	AC220	FLT3	0.298	6.67e-05	0.000582
act	FH535	FH535	unknown	-0.297	8.1e-05	0.000688
act	HG-6-64-1	HG-6-64-1	BRAFV600E, TAK, MAP4K5	-0.291	0.000114	0.000941
act	Tipifarnib	Tipifarnib	Farnesyl-transferase (FNTA)	-0.286	0.000152	0.00122
act	BX-912	BX-912	PDK1 (PDPK1)	0.282	0.000165	0.00129
act	KIN001-236	KIN001-236	TIE2	0.277	0.000232	0.00176
act	PHA-793887	PHA-793887	CDK-pan	0.276	0.000237	0.00176
act	Cetuximab	Cetuximab	EGFR	-0.28	0.00025	0.00181
act	QL-XII-61	QL-XII-61	BMX, BTK	0.371	0.000298	0.00211
act	Vorinostat	Vorinostat	HDAC inhibitor Class I, IIa, IIb, IV	0.286	0.000322	0.00222
act	AV-951	AV-951	VEGFR	0.266	0.000412	0.00278
act	NSC_746620	746620	NA	0.305	0.000447	0.00289
act	NSC_741909	741909	NA	-0.306	0.000447	0.00289
act	JNJ-26854165	JNJ-26854165	MDM2	-0.261	0.000497	0.00314
act	GSK429286A	GSK429286A	ROCK2	0.281	0.000565	0.0035
act	MS-275	MS-275	HDAC	0.413	0.000633	0.00384
act	UNC0638_245	UNC0638	G9a(EHMT2), GLP(EHMT1)	0.256	0.00068	0.00404
act	CAY10603	CAY10603	HDAC6	0.251	0.000874	0.00509
act	Bexarotene	Bexarotene	Retinioic acid X family agonist	-0.251	0.000946	0.00541
act	AS601245	AS601245	JNK	-0.248	0.00108	0.00603
act	BMN-673	BMN-673	PARP1	-0.244	0.00123	0.00675
act	NSC_743380	743380	NA	-0.28	0.00136	0.00732
act	NSC_667880	667880	NA	0.277	0.00146	0.00766
act	PIK-93	PIK-93	PI4K, PI3K	0.241	0.00147	0.00766
act	Nutlin-3a	Nutlin-3a	MDM2	-0.261	0.0015	0.00766
act	PXD101, Belinostat	PXD101, Belinostat	HDAC	0.235	0.00182	0.00917
act	KIN001-260	KIN001-260	IKK	0.234	0.00201	0.00992
act	Zoledronate	721517	AM|NonCan:Bone	0.27	0.00207	0.00992
act	UNC1215	UNC1215	L3MBTL3	0.233	0.00207	0.00992
act	AKT inhibitor VIII	AKT inhibitor VIII	AKT1, AKT2, AKT3	-0.233	0.00218	0.0103
act	selumetinib	selumetinib	MEK1, MEK2	-0.254	0.0023	0.0107
act	JW-7-24-1	JW-7-24-1	LCK	0.23	0.00238	0.0109
act	AR-42	AR-42	HDAC	0.229	0.00241	0.0109
act	NVP-BEZ235	NVP-BEZ235	PI3K (Class 1) and mTORC1/2	-0.246	0.0027	0.012
act	SB-505124	SB-505124	TGFbetaR-I (ALK5)	0.225	0.00289	0.0126
act	SL 0101-1	SL 0101-1	RSK, AURKB, PIM3	0.245	0.00294	0.0126
act	Afatinib_1377	Afatinib	ERBB2, EGFR	-0.225	0.00301	0.0128
act	BDF00016096	BDF00016096	SMARCA2, SMARCA4, PB1	0.222	0.0039	0.0163
act	BMS-345541	BMS-345541	IKBKB	0.216	0.00414	0.0171
act	YK 4-279	YK 4-279	RNA helicase A	-0.226	0.0042	0.0171
act	GW 441756	GW 441756	NTRK1	-0.229	0.0043	0.0173
act	AT-7519	AT-7519	CDK9	0.215	0.00438	0.0173
act	UNC0638_1236	UNC0638	G9a/GLP methyltransferases	0.215	0.00453	0.0175
act	Teniposide	122819	T2	0.248	0.00454	0.0175
act	AZD6482_1066	AZD6482	PI3Kb	-0.217	0.00467	0.0178
act	Dasatinib	Dasatinib	ABL, SRC, KIT, PDGFR	-0.348	0.00486	0.0183
act	NSC_630600	630600	NA	0.246	0.00513	0.019
act	Bosutinib	Bosutinib	SRC, ABL, TEC	-0.224	0.00522	0.0191
act	Ispinesib Mesylate	Ispinesib Mesylate	KIF11	0.21	0.00531	0.0192
act	Oxaliplatin	266046	A7	0.242	0.00569	0.0204
act	MLN4924	MLN4924	NEDD8-activating enzyme	-0.231	0.00593	0.021
act	GSK269962A_127	GSK269962A	ROCK	0.334	0.0066	0.0231
act	OSI-027	OSI-027	mTORC1/2	0.204	0.00706	0.0242
act	INCB-18424	INCB-18424	JAK1, JAK2, TYK2	0.221	0.00709	0.0242
act	Dacarbazine	38721	A7|Ho|AlkAg	0.236	0.00727	0.0245
act	Zibotentan, ZD4054	Zibotentan, ZD4054	Endothelin A Receptor	0.203	0.00751	0.025
act	NSC_776928	776928	NA	0.232	0.00855	0.0282
act	5-Fluorouracil	5-Fluorouracil	DNA antimetabolite	0.197	0.00943	0.0305
act	YM201636	YM201636	PYKfyve(FYV1)	0.197	0.00944	0.0305
act	Midostaurin	Midostaurin	KIT	-0.197	0.00964	0.0308
act	XMD14-99	XMD14-99	EPHB3, CAMK1	0.194	0.0104	0.0328
act	TG101348	TG101348	JAK2	0.192	0.0112	0.0346
act	Erlotinib	Erlotinib	EGFR	-0.315	0.0112	0.0346
act	AZD7762	AZD7762	CHEK1, CHEK2	-0.202	0.0121	0.0372
act	THZ-2-102-1	THZ-2-102-1	CDK7	0.189	0.0131	0.0394
act	XAV 939	XAV 939	Tankyrase (PARP5a)	-0.189	0.0131	0.0394
act	ABT-869	ABT-869	RTK	0.186	0.0142	0.0421
act	Masitinib	Masitinib	KIT	0.185	0.0147	0.0429
act	Doxorubicin	Doxorubicin	DNA intercalating	-0.186	0.0147	0.0429
act	CUDC-101	CUDC-101	HDAC, EGFR	0.184	0.0153	0.0434
act	Vinblastine	Vinblastine	Microtubules	-0.195	0.0153	0.0434
act	DMOG	DMOG	Prolyl-4-Hydroxylase	-0.185	0.0154	0.0434
act	Afatinib_1032	Afatinib	EGFR, ERBB2	-0.224	0.0156	0.0434
act	Lapatinib	Lapatinib	EGFR, ERBB2	-0.301	0.0156	0.0434
act	CHIR-99021_1241	CHIR-99021	GSK3B	-0.183	0.0162	0.0442
act	AUY922	AUY922	HSP90	-0.184	0.0162	0.0442
act	Vincristine	67574	Tu	0.212	0.0165	0.0446
act	Genentech Cpd 10	Genentech Cpd 10	AURKA, AURKB	0.18	0.0173	0.0462
act	GDC-0449	GDC-0449	SMO	0.19	0.018	0.0478
act	Pazopanib	Pazopanib	VEGFR, PDGFRA, PDGFRB, KIT	-0.178	0.0201	0.0523
act	Parthenolide	Parthenolide	NFKB1	0.283	0.0202	0.0523
act	Dabrafenib	Dabrafenib	BRAF	-0.177	0.0202	0.0523
act	SB52334	SB52334	ALK5	0.175	0.0214	0.0548
act	KIN001-266	KIN001-266	TPL2, COT(M3K8)	0.175	0.0217	0.055
act	Bicalutamide_150	Bicalutamide	Androgen receptor (ANDR)	0.173	0.0234	0.0586
act	T0901317	T0901317	LXR	0.172	0.0235	0.0586
act	AICAR	AICAR	AMPK agonist	0.182	0.0237	0.0586
act	TW 37	TW 37	BCL-2, BCL-XL	-0.173	0.0245	0.0601
act	EX-527	EX-527	SIRT1	0.17	0.0253	0.0615
act	VNLG/124	VNLG/124	HDAC, RAR	0.167	0.0277	0.0669
act	Obatoclax Mesylate	Obatoclax Mesylate	BCL-2, BCL-XL, MCL-1	-0.168	0.0281	0.0673
act	AP-24534	AP-24534	ABL	-0.167	0.0286	0.0679
act	Nelarabine	755985	Ds	0.193	0.0292	0.0689
act	Olaparib	Olaparib	PARP1, PARP2	0.175	0.0303	0.0708
act	GDC0941_1527	GDC0941	PI3K	-0.166	0.0311	0.0721
act	WH-4-023	WH-4-023	SRC family, ABL	-0.269	0.0316	0.0728
act	Thapsigargin	Thapsigargin	ATPase, Ca++ transporting, cardiac muscle, slow twitch 2	-0.164	0.0322	0.0736
act	SNX-2112	SNX-2112	HSP90	0.162	0.0338	0.0765
act	BMS-536924	BMS-536924	IGF1R	-0.265	0.0343	0.0771
act	QL-XII-47	QL-XII-47	BTK, BMX	0.16	0.035	0.0782
act	AZ628	AZ628	BRAF	-0.26	0.0368	0.0816
act	Y-39983	Y-39983	ROCK	0.157	0.0394	0.0866
act	FTI-277	FTI-277	Farnesyl transferase (FNTA)	-0.157	0.0409	0.0894
act	Imatinib	Imatinib	ABL, KIT, PDGFR	0.255	0.0424	0.0919
act	gallibiscoquinazole	601853	NA	0.179	0.0437	0.0941
act	SB590885	SB590885	BRAF	0.167	0.0442	0.0945
act	Tamoxifen	Tamoxifen	ER	0.152	0.0459	0.0973
act	Pyrimethamine	Pyrimethamine	Dihydrofolate reductase (DHFR)	0.247	0.0477	0.101
act	KIN001-244	KIN001-244	PDPK1	0.15	0.0492	0.102
act	Cyclopamine	Cyclopamine	SMO	0.247	0.0493	0.102
act	NG-25	NG-25	TAK	0.149	0.0516	0.106
act	PLX4720_1036	PLX4720	BRAF	0.155	0.0522	0.107
act	GSK2126458	GSK2126458	PI3K, mTOR	0.147	0.053	0.108
act	OSU-03012	OSU-03012	PDK1 (PDPK1)	-0.148	0.0534	0.108
act	(5Z)-7-Oxozeaenol	(5Z)-7-Oxozeaenol	TAK1 (MAP3K7)	-0.147	0.0544	0.109
act	AZD6482_156	AZD6482	PI3Kb (P3C2B)	-0.147	0.0546	0.109
act	JNK-9L	JNK-9L	JNK	-0.147	0.0552	0.109
act	GSK269962A_1192	GSK269962A	ROCK1/2	0.144	0.0585	0.115
act	AS605240	AS605240	PI3Kg	-0.156	0.0597	0.117
act	Acetalax_NSC_59687	59687	NonCan:Cath	-0.162	0.0659	0.128
act	Bisacodyl_NSC_614826	614826	NonCan:Cath	-0.162	0.0671	0.129
act	Romidepsin	754143	HDAC	0.162	0.0675	0.129
act	PHA-665752	PHA-665752	MET	0.227	0.0688	0.131
act	rTRAIL	rTRAIL	DR4, DR5	-0.137	0.0729	0.138
act	STF-62247	STF-62247	Autophagy	0.136	0.0735	0.138
act	WZ-1-84	WZ-1-84	BMX	-0.223	0.0759	0.141
act	AZD8055	AZD8055	mTORC1/2	-0.146	0.076	0.141
act	Temozolomide	Temozolomide	DNA akylating agent	0.134	0.0793	0.146
act	NSC_35468	35468	NA	0.155	0.0796	0.146
act	KIN001-102	KIN001-102	AKT1	0.131	0.0838	0.153
act	JW-7-52-1	JW-7-52-1	mTOR	-0.215	0.0879	0.159
act	NSC_50869	50869	NA	0.151	0.0905	0.163
act	Bryostatin 1	Bryostatin 1	PRKC	-0.129	0.0931	0.167
act	RO-3306	RO-3306	CDK1	-0.137	0.0966	0.172
act	Epothilone B	Epothilone B	Microtubules	-0.125	0.102	0.181
act	MJ-III-65	706744	T1	0.144	0.103	0.182
act	Docetaxel_NSC_628503	628503	Tu	0.156	0.106	0.184
act	Nilotinib	Nilotinib	ABL	0.131	0.106	0.184
act	TPCA-1	TPCA-1	IKK	0.123	0.109	0.189
act	A-770041	A-770041	SRC family	-0.199	0.116	0.199
act	NSC-87877	NSC-87877	SHP-1 (PTPN6), SHP-2 (PTPN11)	0.12	0.119	0.203
act	Phenformin	Phenformin	NA	0.119	0.12	0.204
act	681640	681640	WEE1, CHEK1	0.133	0.125	0.212
act	LAQ824	LAQ824	HDAC	0.117	0.128	0.215
act	sinularin	285706	NA	0.134	0.129	0.215
act	AMG-706	AMG-706	VEGFR, RET, c-KIT, PDGFR	-0.124	0.133	0.22
act	Carmustine	409962	A7|AlkAg	0.132	0.138	0.228
act	Gemcitabine	Gemcitabine	DNA replication	-0.11	0.15	0.247
act	NSC_729189	729189	NA	0.126	0.156	0.254
act	JQ1_163	JQ1	BRD4	-0.109	0.158	0.256
act	QL-VIII-58	QL-VIII-58	mTOR, ATR	-0.147	0.159	0.256
act	NVP-BHG712	NVP-BHG712	EPHB4	0.107	0.164	0.263
act	EKB-569	EKB-569	EGFR	-0.106	0.167	0.266
act	TAK-715	TAK-715	p38a	0.114	0.169	0.267
act	MPS-1-IN-1	MPS-1-IN-1	MPS1	0.105	0.169	0.267
act	MG-132	MG-132	Proteasome	0.17	0.176	0.275
act	Gefitinib	Gefitinib	EGFR	-0.11	0.176	0.275
act	IOX2	IOX2	EGLN1	-0.102	0.182	0.283
act	PFI-1	PFI-1	BRD2, BRD3, BRD4	-0.1	0.19	0.293
act	PF-4708671	PF-4708671	p70 S6KA	-0.098	0.197	0.301
act	Vinorelbine	Vinorelbine	Microtubules	-0.099	0.197	0.301
act	XL-880	XL-880	MET	0.098	0.203	0.308
act	PLX4720_1371	PLX4720	BRAF	-0.097	0.203	0.308
act	CCT018159	CCT018159	HSP90	-0.096	0.204	0.308
act	KIN001-135	KIN001-135	IKKE	0.156	0.21	0.314
act	CCT007093	CCT007093	PPM1D	-0.096	0.21	0.314
act	Bleomycin_NSC_125066	125066	Db	-0.11	0.215	0.32
act	TL-1-85	TL-1-85	TAK	0.095	0.217	0.32
act	S-Trityl-L-cysteine	S-Trityl-L-cysteine	KIF11	0.156	0.218	0.321
act	ZG-10	ZG-10	IRAK1	0.129	0.219	0.321
act	CHIR-99021_154	CHIR-99021	GSK3B	0.094	0.223	0.325
act	Fulvestrant	719276	Ho	0.108	0.226	0.327
act	ZSTK474	ZSTK474	PI3K	0.098	0.239	0.343
act	QS11	QS11	ARFGAP	0.091	0.239	0.343
act	CH5424802	CH5424802	ALK	0.089	0.243	0.345
act	Rapamycin	Rapamycin	mTOR	-0.147	0.243	0.345
act	NSC_720427	720427	NA	0.1	0.261	0.369
act	CAL-101	CAL-101	PI3Kd	0.093	0.265	0.373
act	BMS-708163_205	BMS-708163	g-secretase	0.081	0.29	0.404
act	Mitomycin C	Mitomycin C	DNA crosslinker	-0.081	0.29	0.404
act	ATRA	ATRA	Retinoic acid and retinoid X receptor agonist	0.086	0.292	0.405
act	MK-2206	MK-2206	AKT1, AKT2	-0.086	0.309	0.427
act	AZD-0530	AZD-0530	SRC, ABL1	-0.127	0.317	0.435
act	CGP-082996	CGP-082996	CDK4	-0.127	0.318	0.435
act	Sorafenib	Sorafenib	PDGFRA, PDGFRB, KDR, KIT, FLT3	0.123	0.331	0.451
act	XMD8-92	XMD8-92	ERK5	-0.101	0.334	0.453
act	ZM-447439	ZM-447439	AURKB	0.08	0.341	0.46
act	OSI-930	OSI-930	KIT, VEGFR, PDGFR	0.072	0.344	0.462
act	Crizotinib	Crizotinib	MET, ALK	0.116	0.358	0.478
act	SGC0946	SGC0946	DOT1L (Q8TEK3)	0.07	0.362	0.482
act	Actinomycin D	3053	Db	0.08	0.37	0.49
act	BMS-754807	BMS-754807	IGF1R	-0.069	0.373	0.49
act	BIX02189	BIX02189	MEK5	0.068	0.374	0.49
act	ABT-888	ABT-888	PARP1, PARP2	-0.072	0.374	0.49
act	FR-180204	FR-180204	ERK	0.068	0.379	0.493
act	Fludarabine	312887	Ds|AM	0.078	0.381	0.494
act	Bortezomib	Bortezomib	Proteasome	0.107	0.397	0.512
act	GSK-1904529A	GSK-1904529A	IGF1R	0.065	0.399	0.513
act	JNK Inhibitor VIII	JNK Inhibitor VIII	JNK	-0.069	0.407	0.521
act	BMS-509744	BMS-509744	ITK	-0.104	0.412	0.525
act	IPA-3	IPA-3	PAK	-0.061	0.427	0.542
act	VX-11e	VX-11e	ERK	-0.061	0.429	0.542
act	VX-680	VX-680	AURKA, AURKB, AURKC, FLT3, ABL1, JAK2	0.1	0.431	0.542
act	LY317615	LY317615	PKCbeta	-0.063	0.447	0.559
act	Camptothecin	Camptothecin	TOP1	-0.061	0.448	0.559
act	A-443654	A-443654	AKT1, AKT2, AKT3	0.095	0.454	0.564
act	NSC_615590	615590	NA	0.066	0.46	0.569
act	PD-173074	PD-173074	FGFR1, FGFR3	0.06	0.47	0.579
act	XMD8-85	XMD8-85	ERK5 (MK07)	-0.089	0.485	0.595
act	dihydrorotenone	53866	NA	0.059	0.504	0.615
act	GW843682X	GW843682X	PLK1	0.085	0.506	0.615
act	Topotecan	609699	T1	0.059	0.508	0.615
act	BIRB 0796	BIRB 0796	p38, JNK2	-0.053	0.519	0.627
act	BEN	281612	A7	0.053	0.551	0.662
act	BI-2536	BI-2536	PLK1, PLK2, PLK3	0.074	0.56	0.67
act	Cisplatin	Cisplatin	DNA crosslinker	-0.046	0.576	0.687
act	CGP-60474	CGP-60474	CDK1,CDK2,CDK5,CDK7,CDK9	-0.069	0.586	0.696
act	BMS-708163_1072	BMS-708163	gamma-secretase	-0.041	0.595	0.704
act	OSI-906_185	OSI-906	IGF1R	-0.04	0.608	0.716
act	GDC0941_1058	GDC0941	PI3K (class 1)	-0.041	0.621	0.729
act	NSC_123829	123829	NA	0.043	0.627	0.734
act	FMK	FMK	RSK	0.043	0.632	0.734
act	NSC_150412	150412	NA	0.043	0.633	0.734
act	Shikonin	Shikonin	unknown	-0.035	0.652	0.753
act	KIN001-055	KIN001-055	JAK3, MNK1	-0.034	0.658	0.757
act	Mitoxantrone	279836	T2	0.039	0.66	0.757
act	JQ12	JQ12	HDAC	-0.032	0.676	0.772
act	CP466722	CP466722	ATM	0.031	0.686	0.78
act	XMD11-85h	XMD11-85h	BRSK2, FLT4, MARK4, PRKCD, RET, SPRK1	-0.042	0.689	0.78
act	Sunitinib	Sunitinib	PDGFRA, PDGFRB, KDR, KIT, FLT3	-0.05	0.693	0.78
act	Etoposide	Etoposide	TOP2	-0.03	0.694	0.78
act	LFM-A13	LFM-A13	BTK	-0.028	0.719	0.806
act	Bicalutamide_1502	Bicalutamide	Androgen receptor	-0.028	0.722	0.806
act	NSC_255104	255104	NA	0.031	0.729	0.81
act	HG-5-88-01	HG-5-88-01	EGFR, ADCK4	-0.034	0.745	0.825
act	PF-562271	PF-562271	FAK	0.025	0.748	0.825
act	Roscovitine	Roscovitine	CDKs	0.04	0.751	0.825
act	CP724714	CP724714	ERBB2	0.024	0.753	0.825
act	Z-LLNle-CHO	Z-LLNle-CHO	g-secretase	-0.037	0.77	0.841
act	NSC_123138	123138	NA	-0.025	0.778	0.844
act	HG-5-113-01	HG-5-113-01	LOK, LTK, TRCB, ABL(T315I)	-0.03	0.778	0.844
act	KU-55933	KU-55933	ATM	-0.021	0.801	0.861
act	Axitinib	Axitinib	PDGFR, KIT, VEGFR	0.02	0.803	0.861
act	YM155	YM155	BIRC5 (Survivin)	0.019	0.803	0.861
act	Salubrinal	Salubrinal	GADD34-PP1C phosphatase	-0.031	0.806	0.861
act	NVP-TAE684	NVP-TAE684	ALK	0.028	0.822	0.87
act	TGX221	TGX221	PI3Kb	-0.028	0.823	0.87
act	CMK	CMK	RSK	-0.029	0.823	0.87
act	NSC_765771	765771	NA	-0.016	0.853	0.896
act	PAC-1	PAC-1	CASP3 activator	0.014	0.854	0.896
act	NSC_698945	698945	NA	0.016	0.861	0.9
act	Paclitaxel	Paclitaxel	Microtubules	-0.021	0.868	0.903
act	piperlongumine	piperlongumine	Increases ROS levels	0.012	0.873	0.903
act	BAY 61-3606	BAY 61-3606	SYK	-0.012	0.873	0.903
act	AG-014699	AG-014699	PARP1, PARP2	-0.012	0.875	0.903
act	NU-7441	NU-7441	DNAPK	0.013	0.88	0.905
act	XL-184	XL-184	VEGFR, MET, RET, KIT, FLT1, FLT3, FLT4, Tie2,AXL	-0.011	0.888	0.909
act	BX-795	BX-795	TBK1, PDPK1, IKK, AURKB, AURKC	0.011	0.894	0.912
act	GNF-2	GNF-2	ABL (T315I)	0.015	0.907	0.923
act	EHT 1864	EHT 1864	Rac GTPases	-0.007	0.924	0.936
act	CEP-701	CEP-701	FLT3, JAK2, NTRK1, RET	-0.004	0.959	0.969
act	Lenalidomide	Lenalidomide	TNF alpha	-0.002	0.984	0.99
act	GSK-650394	GSK-650394	SGK3	-0.001	0.988	0.991
act	SB 216763	SB 216763	GSK3A, GSK3B	0	1	1
